# Supplementary material for: Downregulation of miR-122-5p Activates Glycolysis via PKM2 in Kupffer Cells of Rat and Mouse Models of Non-Alcoholic Steatohepatitis
Source: Int J Mol Sci. 2022 May 7;23(9):5230. doi: 10.3390/ijms23095230 (PMC9101520; doi:10.3390/ijms23095230)
Supplement: Supplementary file 1 [file ijms-23-05230-s001.zip]

Archive with 2 entries (2 files):
- Supplementary Tables S1-S5.xlsx
- Supplementary_Figure.pdf
