# Supplementary material for: Downregulation of miR-122-5p Activates Glycolysis via PKM2 in Kupffer Cells of Rat and Mouse Models of Non-Alcoholic Steatohepatitis
Source: Int J Mol Sci. 2022 May 7;23(9):5230. doi: 10.3390/ijms23095230 (PMC9101520; doi:10.3390/ijms23095230)
Supplement: Supplementary file 1 [file ijms-23-05230-s001.zip › Supplementary Tables S1-S5.xlsx]

## Sheet: Table S1
Table S1. Antibodies list
Antibody name	Catalog nummber	Manufacturer	Technique	Dilution
PKM2	3198	Cell Signaling	Western blot	1:1000
			Immunohistochemistry	1:200
Phospho-PKM2	3827	Cell Signaling	Western blot	1:1000
PKLR	ab171744	abcam	Western blot	1:1000
			Immunohistochemistry	1:100
GAPDH	2118	Cell Signaling	Western blot	1:1000
CD68	ab192847	abcam	Immunohistochemistry	1:100
F4/80	70076	Cell Signaling	Immunohistochemistry	1:200
Anti-rabbit IgG HRP-linkd	7074	Cell Signaling	Western blot	1:10000
Anti-mouse IgG HRP-linkd	7076	Cell Signaling	Western blot	1:10000

## Sheet: Table S2
Table S2. Proteins list
Accession	Description	Coverage [%]	# Peptides	# PSMs	# Unique Peptides	MW [kDa]	calc. pI	Score Sequest HT: Sequest HT	# Peptides (by Search Engine): Sequest HT	Entrez Gene ID	Ensembl Gene ID	Gene Symbol	Chromosome	Control1	Control2	Control3	Control4	Control5	NASH1	NASH2	NASH3	NASH4	NASH5	Modifications	p-value(t-test)	Fold change (NASH/Control)
P34058	Heat shock protein HSP 90-beta OS=Rattus norvegicus OX=10116 GN=Hsp90ab1 PE=1 SV=4	21	17	308	11	83.2	5.03	782.66	17	301252	ENSRNOG00000019834.6	Hsp90ab1	9	95.4	99.8	106.8	110.9	100.8	113.9	92.9	85.1	91.1	103.3	Phospho [S226(100); S255(100)]	0.37874	0.946661
P07756	Carbamoyl-phosphate synthase [ammonia], mitochondrial OS=Rattus norvegicus OX=10116 GN=Cps1 PE=1 SV=1	24	35	133	35	164.5	6.77	332.35	35	497840	ENSRNOG00000013704.5	Cps1	9	150.9	155.7	159.4	133.6	167.3	53.4	37.1	55.7	41	45.9	Phospho [S189(100); T536(99.6); S537(99.4); S722(100); S755(100); S844(100); S898(99.8); S1287(100)]	1.26567e-06	0.303951
P70580	Membrane-associated progesterone receptor component 1 OS=Rattus norvegicus OX=10116 GN=Pgrmc1 PE=1 SV=3	30	7	118	7	21.6	4.6	300.84	7	291948	ENSRNOG00000012786.7	Pgrmc1	X	133.6	124.2	114.3	127.6	117	90.6	46.3	90.5	83.4	72.6	Phospho [S181(100)]	0.00279715	0.621696
P22734	Catechol O-methyltransferase OS=Rattus norvegicus OX=10116 GN=Comt PE=1 SV=2	11	4	107	4	29.6	5.66	241.76	4	24267	ENSRNOG00000001889.7	Comt	11	116.3	123.4	118.7	106.5	157.5	66.4	84	71.4	70.5	85.3	Phospho [S259(99.6); S260(100); S264(100)]	0.00275392	0.606684
P02770	Albumin OS=Rattus norvegicus OX=10116 GN=Alb PE=1 SV=2	34	21	95	21	68.7	6.48	202.42	21	24186		Alb	14	66.7	69.3	75.3	76.4	69.5	81.8	163.4	115.6	131.9	150.1		0.0153013	1.79955
P82995	Heat shock protein HSP 90-alpha OS=Rattus norvegicus OX=10116 GN=Hsp90aa1 PE=1 SV=3	22	20	93	15	84.8	5.01	208.6	20	299331; 103692716	ENSRNOG00000007219.7; ENSRNOG00000059714.1	Hsp90aa1; LOC103692716	6	76.4	84.7	85.4	85.6	87.9	137.5	131.1	101.3	111.1	99.1	Phospho [S231(100); S263(100); S454(100)]	0.0129274	1.38119
Q62812	Myosin-9 OS=Rattus norvegicus OX=10116 GN=Myh9 PE=1 SV=3	13	26	93	25	226.2	5.6	203.09	26	100911597; 25745		LOC100911597; Myh9; Myh9l1	7	101.8	63.9	67.2	67.8	68.9	76.6	105.3	166.3	161.9	120.4	Phospho [Y754(99.6); S1715(100); S1944(100)]	0.0342138	1.7059
P35565	Calnexin OS=Rattus norvegicus OX=10116 GN=Canx PE=1 SV=1	14	8	85	8	67.2	4.63	156.56	8	29144	ENSRNOG00000003343.6	Canx	10	122.5	109.4	104.4	107.9	105.6	84.5	72.8	97.6	108.8	86.5	Phospho [T561(100); S563(100); S582(100)]	0.0278209	0.818843
Q66HD0	Endoplasmin OS=Rattus norvegicus OX=10116 GN=Hsp90b1 PE=1 SV=2	17	14	79	13	92.7	4.81	164.51	14	362862		Hsp90b1	7	86.4	100.6	83.7	93.2	101.6	120.6	91.3	111.4	106.9	104.3	Phospho [S172(100); S447(100)]	0.0527936	1.14823
P53987	Monocarboxylate transporter 1 OS=Rattus norvegicus OX=10116 GN=Slc16a1 PE=1 SV=1	12	5	70	5	53.2	8.32	101.74	5	25027	ENSRNOG00000019996.5	Slc16a1	2	99.5	95.8	117.6	95.8	79.1	108	79.7	116.4	104.4	103.9	Phospho [S213(100); S230(100)]	0.585694	1.05043
P60711	Actin, cytoplasmic 1 OS=Rattus norvegicus OX=10116 GN=Actb PE=1 SV=1	37	12	65	4	41.7	5.48	153.22	12	81822	ENSRNOG00000034254.4	Actb	12	54.9	58.2	44.3	61.6	63	128.8	162.6	132.8	141.5	152.3	Phospho [S52(100); S60(100); S368(100)]	1.498e-05	2.5461
P10860	Glutamate dehydrogenase 1, mitochondrial OS=Rattus norvegicus OX=10116 GN=Glud1 PE=1 SV=2	32	17	63	17	61.4	8	150.24	17	24399	ENSRNOG00000057367.1	Glud1	16	121.7	120.8	133.2	128	117.1	83.5	56.7	73.5	84.3	81.2	Phospho [S79(100); S128(100); S157(100); S227(99.4); T410(100); S450(100)]	0.000143031	0.610825
P00884	Fructose-bisphosphate aldolase B OS=Rattus norvegicus OX=10116 GN=Aldob PE=1 SV=2	27	10	61	10	39.6	8.4	165.55	10	24190		Aldob	5	121.7	115	132.6	117.8	136.2	78.3	56.3	82.3	79.1	80.6	Phospho [S36(100); T39(100); S132(100)]	6.03094e-05	0.604203
Q63396	Activated RNA polymerase II transcriptional coactivator p15 OS=Rattus norvegicus OX=10116 GN=Sub1 PE=1 SV=3	25	5	48	5	14.4	9.6	135.93	5	192269	ENSRNOG00000050563.2	Sub1	2	46.6	34.9	34.8	51.1	31.3	158.4	193.7	151	125.2	173	Phospho [S4(100); S10(98.3); S17(100); S19(100); S118(100)]	0.000190502	4.03271
P02091	Hemoglobin subunit beta-1 OS=Rattus norvegicus OX=10116 GN=Hbb PE=1 SV=3	60	7	46	2	16	8.07	110.76	7	24440		Hbb	1	119.9	99	64.1	118.6	126.6	102.3	58.8	87.4	112.1	111.2	Phospho [S53(99.6); S140(100)]	0.476536	0.893222
P08010	Glutathione S-transferase Mu 2 OS=Rattus norvegicus OX=10116 GN=Gstm2 PE=1 SV=2	40	10	45	6	25.7	7.39	102.82	10	24424	ENSRNOG00000018937.4	Gstm2	2	102.1	121.6	99.6	99.5	158.9	74.3	66.6	100.5	88.7	88.2	Phospho [S27(99.6); S117(100); S139(100)]	0.0439928	0.719099
Q3SWT4	Protein IWS1 homolog OS=Rattus norvegicus OX=10116 GN=Iws1 PE=1 SV=1	22	12	42	12	85.4	4.72	105.54	12	291705	ENSRNOG00000014630.7	Iws1	18	64.9	65.9	70.8	78.9	75.4	159.5	141.1	104.6	116.1	122.9	Phospho [S183(100); S196(100); S209(98.6); S239(99.2); S248(99.3); S261(99.4); S344(100); S371(100); S385(100); S459(100)]	0.00292508	1.81006
P63269	Actin, gamma-enteric smooth muscle OS=Rattus norvegicus OX=10116 GN=Actg2 PE=2 SV=1	21	9	42	1	41.9	5.48	84.51	9	25365	ENSRNOG00000029401.5	Actg2	4	56.8	37.4	53.1	49.9	58.5	191.8	166.4	135.5	103.5	147.1	Phospho [S53(100); S61(100)]	0.00202081	2.91083
P02692	Fatty acid-binding protein, liver OS=Rattus norvegicus OX=10116 GN=Fabp1 PE=1 SV=1	68	6	41	6	14.3	8.07	125.72	6	24360	ENSRNOG00000006675.5	Fabp1	4	130.8	139.1	147.8	130.8	150.7	63.1	48.1	60.4	69.4	59.9	Phospho [S11(100); T51(100); S56(100)]	6.08535e-07	0.430349
P31000	Vimentin OS=Rattus norvegicus OX=10116 GN=Vim PE=1 SV=2	37	17	41	13	53.7	5.12	95.56	17	81818		Vim	17	26.4	28.1	24.2	32.9	27.5	178.9	245	153.1	138.1	146	Phospho [S39(100); S51(100); Y117(100); S205(100); S325(100); S409(100); S430(100)]	0.00169807	6.19051
P04785	Protein disulfide-isomerase OS=Rattus norvegicus OX=10116 GN=P4hb PE=1 SV=2	28	12	39	12	56.9	4.93	118.93	12	25506	ENSRNOG00000036689.2	P4hb	10	72.2	76.2	86.3	85.9	74.5	113.9	111.6	128.5	124	126.9	Phospho [S474(100)]	1.80449e-05	1.531
G3V6S8	Serine/arginine-rich splicing factor 6 OS=Rattus norvegicus OX=10116 GN=Srsf6 PE=1 SV=1	3	1	39	1	39	11.46	76.35	1	362264	ENSRNOG00000006380.6	Srsf6	3	25.2	30.2	14	41.9	36.1	280.8	162.1	143.5	122.8	143.4	Phospho [S303(100)]	0.00686568	5.78426
P18418	Calreticulin OS=Rattus norvegicus OX=10116 GN=Calr PE=1 SV=1	23	12	38	12	48	4.49	49.36	12	64202	ENSRNOG00000003029.6	Calr	19	86.1	109.2	80.1	78.8	86.4	79.7	116.9	124.3	122.8	115.8		0.0470931	1.26986
Q9EPJ0	Nuclear ubiquitous casein and cyclin-dependent kinase substrate 1 OS=Rattus norvegicus OX=10116 GN=Nucks1 PE=1 SV=1	47	11	36	11	27.1	5.08	54.23	11	64709	ENSRNOG00000047287.2	Nucks1	13	77.5	98.7	87.8	91.7	86.4	144	119.8	83.9	101.9	108.3	Phospho [S181(100); S214(100); S223(100); S229(100)]	0.0802606	1.26193
P12346	Serotransferrin OS=Rattus norvegicus OX=10116 GN=Tf PE=1 SV=3	24	13	34	13	76.3	7.28	71.75	13	24825	ENSRNOG00000030625.6	Tf	8	57.1	59	51.6	55.1	56.1	113.9	179.8	134.7	152.5	140.3		0.00113811	2.58587
P30009	Myristoylated alanine-rich C-kinase substrate OS=Rattus norvegicus OX=10116 GN=Marcks PE=1 SV=2	38	6	33	6	29.8	4.34	130.24	6	25603		Marcks	20	44.1	36.1	34.3	38.5	41.2	201.6	195.1	143.7	125	140.5	Phospho [S138(98.5); T143(100); S218(100)]	0.0012971	4.14985
Q5BJY9	Keratin, type I cytoskeletal 18 OS=Rattus norvegicus OX=10116 GN=Krt18 PE=1 SV=3	48	16	33	15	47.7	5.26	91.23	16	294853	ENSRNOG00000047393.2	Krt18	7	109.2	86.8	95.9	110.2	96.3	109	69.7	110.7	113.7	98.5	Phospho [S31(99.4); S137(100)]	0.946774	1.00642
P04762	Catalase OS=Rattus norvegicus OX=10116 GN=Cat PE=1 SV=3	24	13	32	13	59.7	7.5	70.27	13	24248	ENSRNOG00000008364.6	Cat	3	133.1	126.8	114.9	120.1	160.8	64.7	57.1	84	69.2	69.4	Phospho [S434(100)]	0.000429445	0.52524
P00502	Glutathione S-transferase alpha-1 OS=Rattus norvegicus OX=10116 GN=Gsta1 PE=1 SV=3	26	8	32	1	25.6	8.79	76.52	8	24422		Gsta2	8	151.1	160.6	163.6	150.3	160.6	43.2	29.1	45.2	47.8	48.4	Phospho [S37(100); S142(100); S189(99.3); S190(100)]	1.36266e-08	0.271814
P11517	Hemoglobin subunit beta-2 OS=Rattus norvegicus OX=10116 PE=1 SV=2	59	7	31	2	16	8.79	78.56	7	100134871; 689064; 103694857	ENSRNOG00000054582.1; ENSRNOG00000047098.2; ENSRNOG00000061299.1	LOC100134871; LOC689064; LOC103694857	1	110.3	87.7	82	103.8	124.1	85.6	73.6	93.9	137.2	101.8	Phospho [S53(100); S140(100)]	0.817347	0.968892
Q4QR85	Methylosome protein 50 OS=Rattus norvegicus OX=10116 GN=Wdr77 PE=1 SV=1	4	2	31	2	37.1	5.27	55.25	2	310769; 100911453	ENSRNOG00000046022.3; ENSRNOG00000016394.8	Wdr77; LOC100911453	2	64.4	67.8	68.7	52.6	70	200.5	141.2	111.6	99	124.4	Phospho [S5(100)]	0.0152741	2.09181
Q10758	Keratin, type II cytoskeletal 8 OS=Rattus norvegicus OX=10116 GN=Krt8 PE=1 SV=3	33	17	30	13	54	6	67.65	17	25626	ENSRNOG00000009779.5	Krt8	7	104.2	77.7	97	98.7	98.3	101.1	77.9	126.4	121.1	97.7	Phospho [S24(100); S253(100); S274(100); S400(100)]	0.363541	1.10149
P46462	Transitional endoplasmic reticulum ATPase OS=Rattus norvegicus OX=10116 GN=Vcp PE=1 SV=3	14	12	27	12	89.3	5.26	77.18	12	116643	ENSRNOG00000034242.3	Vcp	5	95.6	97.2	87.2	95.2	95.5	97.1	110.8	105.4	100.5	115.5	Phospho [S197(100); S284(99.6); S702(100)]	0.0207126	1.1245
P85972	Vinculin OS=Rattus norvegicus OX=10116 GN=Vcl PE=1 SV=1	12	11	27	11	116.5	6.09	45.91	11	305679		Vcl	15	55.7	64.5	77.1	73.4	57.7	141.3	130.4	134.8	123.8	141.2	Phospho [S272(100); S290(100); S346(100); S434(100); T604(100); S721(100); S787(100); S795(99.5); S809(100); Y822(99.5)]	2.08255e-06	2.04476
P01946	Hemoglobin subunit alpha-1/2 OS=Rattus norvegicus OX=10116 GN=Hba1 PE=1 SV=3	35	5	27	5	15.3	7.97	76.24	5	25632; 360504	ENSRNOG00000029886.3	Hba-a2; Hba1; Hba2	10	105	89.5	73.1	112.7	128.4	85.1	68.4	95.6	135.6	106.5	Phospho [Y25(100)]	0.818443	0.965599
P13437	3-ketoacyl-CoA thiolase, mitochondrial OS=Rattus norvegicus OX=10116 GN=Acaa2 PE=1 SV=1	44	11	25	11	41.8	7.94	75.16	11	170465		Acaa2	18	122.5	129.5	138.1	134.2	142	74.8	53.4	66.2	79.1	60.3	Phospho [S42(100); T81(100)]	6.10575e-06	0.500976
P06761	Endoplasmic reticulum chaperone BiP OS=Rattus norvegicus OX=10116 GN=Hspa5 PE=1 SV=1	23	12	25	10	72.3	5.16	75.6	12	25617	ENSRNOG00000018294.6	Hspa5	3	72.4	82.2	79.5	84.4	96.4	132.7	99.7	119.2	126.9	106.7		0.00246415	1.41046
P11884	Aldehyde dehydrogenase, mitochondrial OS=Rattus norvegicus OX=10116 GN=Aldh2 PE=1 SV=1	18	8	25	8	56.5	7.05	64.94	8	29539		Aldh2	12	112.1	132.3	115.3	99.9	131.7	90.7	65.7	94	76.3	82.2	Phospho [S356(100)]	0.00202401	0.691527
P19814	Trans-Golgi network integral membrane protein TGN38 OS=Rattus norvegicus OX=10116 GN=Ttgn1 PE=1 SV=1	22	6	25	6	38.3	5.15	54.2	6	192152	ENSRNOG00000014617.7	Tgoln2	4	83.7	82.1	69.4	69.8	46.6	109.1	136.3	145.2	135.5	122.2	Phospho [S234(100); S235(100); S271(99.1)]	0.00019516	1.84386
P04903	Glutathione S-transferase alpha-2 OS=Rattus norvegicus OX=10116 GN=Gsta2 PE=1 SV=2	26	8	25	1	25.5	8.81	55.41	8	494499		Gsta5	8	147	150.8	156.6	118.9	231.5	42.3	30.5	42.6	28.7	51.2	Phospho [S37(100); S142(100); S189(99.3); S190(100)]	0.00229981	0.242669
P04905	Glutathione S-transferase Mu 1 OS=Rattus norvegicus OX=10116 GN=Gstm1 PE=1 SV=2	33	8	25	5	25.9	8.19	49.72	8	24423		Gstm1	2	104.2	108.3	92	99.1	143	107.1	60.5	108.7	95.6	81.4	Phospho [Y23(98.8); S139(100); S205(99.7)]	0.177286	0.829308
Q9WU49	Calcium-regulated heat stable protein 1 OS=Rattus norvegicus OX=10116 GN=Carhsp1 PE=1 SV=1	13	2	25	2	15.9	8.21	41.15	2	260416	ENSRNOG00000002610.5	Carhsp1	10	90.3	88.7	89.7	113.4	79.7	123.8	79.7	101.3	106.7	126.7	Phospho [S30(100); S32(100); S41(100)]	0.177634	1.16544
P63018	Heat shock cognate 71 kDa protein OS=Rattus norvegicus OX=10116 GN=Hspa8 PE=1 SV=1	20	11	24	9	70.8	5.52	55.28	11	24468		Hspa8	8	86.2	87.4	68.8	84.4	95.7	108.6	133.8	112.7	116	106.4		0.00151519	1.36686
P02650	Apolipoprotein E OS=Rattus norvegicus OX=10116 GN=Apoe PE=1 SV=2	29	8	24	8	35.7	5.27	56.83	8	25728	ENSRNOG00000018454.7	Apoe	1	75.7	72	52.4	58.5	90.9	100	136.9	146.5	139.7	127.2	Phospho [S139(99.6)]	0.000518167	1.86066
Q6PDU1	Serine/arginine-rich splicing factor 2 OS=Rattus norvegicus OX=10116 GN=Srsf2 PE=1 SV=3	15	3	24	3	25.5	11.85	51.86	3	494445	ENSRNOG00000000248.6	Srsf2	10	72.4	57.9	36.5	62	62.6	189.8	148.1	107.8	112.2	150.7	Phospho [S26(100); S189(100); S191(100)]	0.00304212	2.43171
Q63610	Tropomyosin alpha-3 chain OS=Rattus norvegicus OX=10116 GN=Tpm3 PE=1 SV=2	36	12	23	8	29	4.78	64.01	12	117557	ENSRNOG00000017441.8	Tpm3	2	80	64.5	72.5	75.4	65.8	189.4	119.3	116.2	97.2	119.6	Phospho [S51(100)]	0.0218369	1.79146
P04642	L-lactate dehydrogenase A chain OS=Rattus norvegicus OX=10116 GN=Ldha PE=1 SV=1	31	10	23	10	36.4	8.27	47.89	10	24533	ENSRNOG00000013009.2	Ldha	1	82.9	89.8	96.5	85.6	110.9	115.4	113.5	103.8	109	92.5	Phospho [S84(100); Y239(99.7); T309(99.6)]	0.0683162	1.14709
P08721	Osteopontin OS=Rattus norvegicus OX=10116 GN=Spp1 PE=1 SV=2	35	8	23	8	34.9	4.53	43.91	8	25353	ENSRNOG00000043451.4	Spp1	14	9.6	13.4		9	36.6	146.3	350.2	194	126.3	114.6	Phospho [S26(99.7); S147(100); S162(100); Y166(100); S183(100); S204(100); S248(100); S266(100)]	0.0164756	10.8618
P07687	Epoxide hydrolase 1 OS=Rattus norvegicus OX=10116 GN=Ephx1 PE=1 SV=1	15	10	23	10	52.5	8.51	35.41	10	25315	ENSRNOG00000003515.6	Ephx1	13	101.4	106.7	82.6	100.8	102.4	87.8	54.4	122.4	133.5	108	Phospho [S47(100); S73(100); S450(100)]	0.874127	1.0247
P07632	Superoxide dismutase [Cu-Zn] OS=Rattus norvegicus OX=10116 GN=Sod1 PE=1 SV=2	43	6	22	6	15.9	6.35	56.64	6	24786	ENSRNOG00000002115.6	Sod1	11	113.8	114.1	114.1	90.7	131.4	84.3	80	92.3	94.4	84.9	Phospho [S99(100); S108(99.7)]	0.0130596	0.772735
P09456	cAMP-dependent protein kinase type I-alpha regulatory subunit OS=Rattus norvegicus OX=10116 GN=Prkar1a PE=1 SV=2	11	4	22	4	43.1	5.35	70.35	4	25725	ENSRNOG00000049876.1	Prkar1a	10	90.4	70.8	82.4	81.1	99	108.1	141.7	97	102.2	127.3	Phospho [S83(100)]	0.017864	1.36016
P62909	40S ribosomal protein S3 OS=Rattus norvegicus OX=10116 GN=Rps3 PE=1 SV=1	14	3	22	3	26.7	9.66	53.86	3	140654	ENSRNOG00000017418.5	Rps3	1	129	125.6	125.3	120.6	92.2	65.1	76.8	90.4	98.6	76.3	Phospho [T221(100)]	0.00330238	0.687025
P05065	Fructose-bisphosphate aldolase A OS=Rattus norvegicus OX=10116 GN=Aldoa PE=1 SV=2	17	9	20	9	39.3	8.09	63.74	9	24189	ENSRNOG00000052802.1	Aldoa	1	31.6	39.1	39.3	40.7	51.2	150.6	235.9	134.5	121.4	155.7	Phospho [S36(100); S39(100); S46(100)]	0.0035747	3.95295
Q6AXS3	Protein DEK OS=Rattus norvegicus OX=10116 GN=Dek PE=1 SV=1	23	7	20	7	42.9	7.69	57.67	7	306817	ENSRNOG00000016152.4	Dek	17	86.1	88.9	64.7	79.4	64.5	143.5	143.5	105.1	106.8	117.5	Phospho [S234(99.4); S253(100); S306(100); S309(99.7)]	0.00267907	1.60688
P15999	ATP synthase subunit alpha, mitochondrial OS=Rattus norvegicus OX=10116 GN=Atp5f1a PE=1 SV=2	22	12	20	12	59.7	9.19	47.81	12	65262		Atp5a1	18	143.4	120	116.1	126.3	129.5	69.8	61.5	82.8	82.8	67.9	Phospho [S76(100)]	2.91979e-05	0.574217
P04764	Alpha-enolase OS=Rattus norvegicus OX=10116 GN=Eno1 PE=1 SV=4	19	8	20	7	47.1	6.57	47.58	8	24333	ENSRNOG00000017895.7	Eno1	5	93.4	90.6	98.9	93	89.3	148.3	114.9	85.5	86.7	99.3	Phospho [Y25(99.7); S79(100); S419(100)]	0.299579	1.1494
P14141	Carbonic anhydrase 3 OS=Rattus norvegicus OX=10116 GN=Ca3 PE=1 SV=3	16	4	20	4	29.4	7.37	36.52	4	54232	ENSRNOG00000010079.6	Car3	2	138.1	157	182.1	129.7	142.9	68	37.7	54.8	35.6	54.2	Phospho [T73(100); T129(100)]	4.3084e-05	0.333822
P83868	Prostaglandin E synthase 3 OS=Rattus norvegicus OX=10116 GN=Ptges3 PE=1 SV=2	14	2	20	2	18.7	4.55	45.73	2	362809	ENSRNOG00000002642.7	Ptges3	7	90.1	81.8	113	99.3	115.8	44.1	107.7	104.7	119.2	124.3	Phospho [S113(100)]	1	1
P24090	Alpha-2-HS-glycoprotein OS=Rattus norvegicus OX=10116 GN=Ahsg PE=1 SV=2	5	2	20	2	38	6.51	45.27	2	25373		Ahsg	11	40.9	23.7		52.7	33.4	89.6	250.3	160.5	161	187.8	Phospho [S138(100)]	0.00581192	4.50803
P09495	Tropomyosin alpha-4 chain OS=Rattus norvegicus OX=10116 GN=Tpm4 PE=1 SV=3	29	9	19	4	28.5	4.69	61.04	9	24852	ENSRNOG00000015496.6	Tpm4	16	48.2	53.9	59	54.6	54	167.2	186.1	127.3	113.9	135.8		0.00208908	2.70782
P30427	Plectin OS=Rattus norvegicus OX=10116 GN=Plec PE=1 SV=2	2	9	19	9	533.2	5.91	46.05	9	64204		Plec	7	90.8	72.1	73.5	75.6	78.6	135.8	117.7	128.1	109.5	118.4	Phospho [S723(100); S1438(100); S4389(99.6); S4616(100)]	8.73038e-05	1.56042
P48679	Prelamin-A/C OS=Rattus norvegicus OX=10116 GN=Lmna PE=1 SV=1	18	13	18	12	74.3	6.98	47.45	13	60374		Lmna	2	91.3	77	78.4	73.6	78.6	115.5	143.9	117.2	108.4	116	Phospho [S22(99.7); S107(100); S212(100); S301(100); S390(100); S392(100)]	0.00114225	1.50664
P02401	60S acidic ribosomal protein P2 OS=Rattus norvegicus OX=10116 GN=Rplp2 PE=1 SV=2	51	4	18	4	11.7	4.54	69.98	4	140662; 100911575	ENSRNOG00000002116.6; ENSRNOG00000037607.2	Rplp2; LOC100911575	1	93	93.7	89.5	94.3	76.1	141.5	102.9	104.2	92.3	112.6	Phospho [S86(100)]	0.0610178	1.23936
P13635	Ceruloplasmin OS=Rattus norvegicus OX=10116 GN=Cp PE=1 SV=3	9	8	18	8	120.8	5.58	42.94	8	24268		Cp	2	27.1	38.1	33.2	36.2	36.7	101	226.2	166.5	162.5	172.6		0.00257664	4.8383
P38652	Phosphoglucomutase-1 OS=Rattus norvegicus OX=10116 GN=Pgm1 PE=1 SV=2	18	8	18	8	61.4	6.76	47.62	8	24645		Pgm1	5	116.9	124.6	114.4	122.4	140.3	64.3	67.9	84.1	78.4	86.7	Phospho [T19(99.4); S378(100); S509(100)]	6.91307e-05	0.616554
O09171	Betaine--homocysteine S-methyltransferase 1 OS=Rattus norvegicus OX=10116 GN=Bhmt PE=1 SV=1	25	9	17	9	44.9	7.91	46.07	9	81508		Bhmt	2	154.7	121.1	176	178.8	140.7	66.8	41.6	40.9	40.7	38.7	Phospho [T45(100)]	0.000129062	0.296512
P41777	Nucleolar and coiled-body phosphoprotein 1 OS=Rattus norvegicus OX=10116 GN=Nolc1 PE=1 SV=2	24	12	17	12	73.5	9.54	31.72	12	64896	ENSRNOG00000018704.5	Nolc1	1	89.1	58.4	43	59.1	56.9	266.3	128.9	85.6	111.1	101.6	Phospho [S129(99.4); S239(100); S274(97.4); S532(99.1)]	0.0757943	2.26264
P00173	Cytochrome b5 OS=Rattus norvegicus OX=10116 GN=Cyb5a PE=1 SV=2	41	4	17	4	15.3	4.98	58.84	4	64001	ENSRNOG00000015205.6	Cyb5a	18	123.6	99.3	97.2	108.3	114.7	62.6	65.7	114.2	127	87.4		0.263402	0.841282
P08009	Glutathione S-transferase Mu 7 OS=Rattus norvegicus OX=10116 GN=Gstm7 PE=1 SV=2	28	7	17	1	25.7	7.33	35.33	7	81869	ENSRNOG00000018937.4	Gstm7	2	98.5	74.7	148.5	94.7	149.7	124.6	58	111.6	67.4	72.3	Phospho [Y23(98.8); S139(100)]	0.225504	0.766472
P18163	Long-chain-fatty-acid--CoA ligase 1 OS=Rattus norvegicus OX=10116 GN=Acsl1 PE=1 SV=1	16	11	17	11	78.1	6.99	29.88	11	25288	ENSRNOG00000010633.3	Acsl1	16	172.5	139.8	144.9	124.5	155.8	58.9	40.1	72.9	45.2	45.3	Phospho [S423(100); S621(100)]	2.11369e-05	0.355797
P62260	14-3-3 protein epsilon OS=Rattus norvegicus OX=10116 GN=Ywhae PE=1 SV=1	27	6	17	4	29.2	4.74	30.63	6	29753	ENSRNOG00000005290.5	Ywhae	10	108.8	96.3	75.7	95.3	96.7	44.2	139.6	107.3	111.3	124.8	Phospho [S46(100)]	0.555034	1.11506
Q9EPH8	Polyadenylate-binding protein 1 OS=Rattus norvegicus OX=10116 GN=Pabpc1 PE=1 SV=1	6	3	17	3	70.7	9.5	28.35	3	171350	ENSRNOG00000008639.7	Pabpc1	7	104	107.9	92.3	100.1	96	108.3	98.2	93.7	90.9	108.4		0.973025	0.998401
P63102	14-3-3 protein zeta/delta OS=Rattus norvegicus OX=10116 GN=Ywhaz PE=1 SV=1	39	8	16	5	27.8	4.79	34.2	8	25578	ENSRNOG00000008195.6	Ywhaz	7	46.3	72.3	43.5	59.7	93.1	124.6	170.2	132.6	114.4	143.2	Phospho [S45(100); S64(99.7)]	0.000510755	2.17529
P27867	Sorbitol dehydrogenase OS=Rattus norvegicus OX=10116 GN=Sord PE=1 SV=4	11	4	16	4	38.2	7.44	39.12	4	24788	ENSRNOG00000017291.6	Sord	3	129.1	127.6	147.1	109.7	114.9	78.9	68.9	93.6	72.4	57.8	Phospho [S169(100)]	0.000398508	0.591343
Q8VHK7	Hepatoma-derived growth factor OS=Rattus norvegicus OX=10116 GN=Hdgf PE=1 SV=2	32	6	16	6	26.5	4.81	29.18	6	114499		Hdgf	2	70.8	51.8	79.1	96.6	65.7	93.4	139.9	130.8	159.1	112.7	Phospho [S165(100)]	0.0051375	1.74698
P09034	Argininosuccinate synthase OS=Rattus norvegicus OX=10116 GN=Ass1 PE=1 SV=1	13	6	16	6	46.5	7.78	38.79	6	25698	ENSRNOG00000008837.6	Ass1	3	136.5	127	143.8	121.4	148.3	80.3	51	66.1	66.4	59	Phospho [T119(100); T174(100); T219(100)]	7.63712e-06	0.476809
P28037	Cytosolic 10-formyltetrahydrofolate dehydrogenase OS=Rattus norvegicus OX=10116 GN=Aldh1l1 PE=1 SV=3	14	10	15	10	98.8	5.91	42.48	10	64392		Aldh1l1	4	130.5	135.5	116.6	162.1	155.6	91.5	40.1	62.4	46.2	59.5	Phospho [S354(100); S402(100)]	0.000178178	0.427959
P48675	Desmin OS=Rattus norvegicus OX=10116 GN=Des PE=1 SV=2	12	6	15	3	53.4	5.27	39.43	6	64362		Des	9	38.5	36.2	21	33.3	46.7	160.6	216.1	172.8	126.9	147.9	Phospho [S60(99.3); S413(100)]	0.000572274	4.69152
P18757	Cystathionine gamma-lyase OS=Rattus norvegicus OX=10116 GN=Cth PE=1 SV=2	10	4	15	4	43.6	7.96	31.08	4	24962		Cth	2	131.9	144.8	117.9	145.9	131.3	50.9	43.3	83.3	88.1	62.7	Phospho [S50(100); Y113(100); S281(100)]	0.000376694	0.488687
P35213	14-3-3 protein beta/alpha OS=Rattus norvegicus OX=10116 GN=Ywhab PE=1 SV=3	24	5	15	2	28	4.88	30.42	5	56011	ENSRNOG00000010945.6	Ywhab	3	86.1	104.7	102.2	95.5	108.1	95.3	93.1	91.1	110.4	113.6	Phospho [S47(100); S66(100)]	0.826775	1.01389
P22791	Hydroxymethylglutaryl-CoA synthase, mitochondrial OS=Rattus norvegicus OX=10116 GN=Hmgcs2 PE=1 SV=2	11	6	15	6	56.9	8.68	26.34	6					113.1	113.4	138.9	141.5	137.6	67	58.3	84.7	86.3	59.3	Phospho [S430(100)]	0.000182581	0.551746
P11598	Protein disulfide-isomerase A3 OS=Rattus norvegicus OX=10116 GN=Pdia3 PE=1 SV=2	12	6	15	6	56.6	6.21	31.61	6	29468		Pdia3	3	97	96	52.6	81.8	67.8	176.3	104.9	98	104.6	120.8		0.0428003	1.52986
P04904	Glutathione S-transferase alpha-3 OS=Rattus norvegicus OX=10116 GN=Gsta3 PE=1 SV=3	35	9	15	5	25.3	8.75	27.62	9	24421; 102550391; 108348061	ENSRNOG00000013484.5	Gsta3; Gsta1; LOC102550391; LOC108348061	9	138.9	145.6	134.9	123.2	136.4	77.9	46.9	71	57.2	68	Phospho [Y132(100); S142(100)]	1.24087e-05	0.472754
P04636	Malate dehydrogenase, mitochondrial OS=Rattus norvegicus OX=10116 GN=Mdh2 PE=1 SV=2	27	8	14	7	35.7	8.68	38.33	8	81829	ENSRNOG00000001440.4	Mdh2	12	105.9	116.2	112.3	118.1	138.3	77.5	68.5	91.8	82.1	89.4	Phospho [T235(100); S246(100)]	0.000920296	0.692789
P10719	ATP synthase subunit beta, mitochondrial OS=Rattus norvegicus OX=10116 GN=Atp5f1b PE=1 SV=2	18	7	14	7	56.3	5.34	39.97	7	171374		Atp5b	7	145.5	127.5	130.7	109.5	123.7	68.5	61.3	80.8	86.5	65.9		0.000100763	0.569948
P61983	14-3-3 protein gamma OS=Rattus norvegicus OX=10116 GN=Ywhag PE=1 SV=2	27	6	14	3	28.3	4.89	28.82	6	56010	ENSRNOG00000001436.5	Ywhag	12	66.8	75.9	69.7	71.3	93.7	90.9	158.3	116.7	124.9	131.6	Phospho [S46(100); S65(100)]	0.00760747	1.64918
Q925G1	Hepatoma-derived growth factor-related protein 2 OS=Rattus norvegicus OX=10116 GN=Hdgfl2 PE=1 SV=2	10	7	14	7	74	7.88	32.5	7	171073	ENSRNOG00000049142.2	Hdgfrp2; Hdgfl2	9	101.6	127.4	135.3	123.1	78.1	84.6	75.6	77.5	108	88.7	Phospho [S233(100); S311(100); S395(100)]	0.0675792	0.76817
P10111	Peptidyl-prolyl cis-trans isomerase A OS=Rattus norvegicus OX=10116 GN=Ppia PE=1 SV=2	30	6	14	6	17.9	8.16	22.3	6	25518; 100360977	ENSRNOG00000027864.5; ENSRNOG00000055068.1	Ppia; LOC100360977	14	60.7	68.1	62	83.5	110.8	135.1	115.2	131.4	108.3	125		0.00472722	1.59699
P06214	Delta-aminolevulinic acid dehydratase OS=Rattus norvegicus OX=10116 GN=Alad PE=1 SV=1	12	4	13	4	36	6.79	41.44	4	25374	ENSRNOG00000015206.6	Alad	5	94.4	111.5	114.9	121.9	124.4	69.1	76.4	89.6	99.4	98.5		0.0103786	0.763534
Q9Z2Q1	Protein transport protein Sec31A OS=Rattus norvegicus OX=10116 GN=Sec31a PE=1 SV=2	6	6	13	6	135.2	7.09	39.45	6	93646		Sec31a	14	98.4	117.3	44.6	101.5	88.6	131.2	100.1	110.6	98.2	109.4	Phospho [S526(100); S531(100); S682(100); S803(99.7)]	0.197461	1.22003
P48037	Annexin A6 OS=Rattus norvegicus OX=10116 GN=Anxa6 PE=1 SV=2	14	10	13	10	75.7	5.57	25.55	10	79125		Anxa6	10	90.8	67.6	83.4	72.2	63.7	131.8	128.8	118.8	109.6	133.5	Phospho [S422(100)]	9.51628e-05	1.64813
P68255	14-3-3 protein theta OS=Rattus norvegicus OX=10116 GN=Ywhaq PE=1 SV=1	29	6	13	3	27.8	4.78	31.33	6	25577	ENSRNOG00000051650.1	Ywhaq	6	98	37.8	25.2	74.1	127.2	66.2	162.9	133.4	134.8	140.5	Phospho [S45(100); S64(100)]	0.0581633	1.76042
Q63716	Peroxiredoxin-1 OS=Rattus norvegicus OX=10116 GN=Prdx1 PE=1 SV=1	22	5	13	5	22.1	8.13	36.92	5	117254	ENSRNOG00000017194.5	Prdx1	5	96.4	103.7	99.1	101.2	102.6	102.2	89.7	101	96.3	107.7	Phospho [S32(99.6)]	0.725019	0.987873
Q5XI73	Rho GDP-dissociation inhibitor 1 OS=Rattus norvegicus OX=10116 GN=Arhgdia PE=1 SV=1	19	3	13	3	23.4	5.2	45.16	3	360678	ENSRNOG00000036688.2	Arhgdia	10	54.8	60.2	66	55.9	65	92.7	196.8	123.8	129.9	155.1		0.0098723	2.31302
P07824	Arginase-1 OS=Rattus norvegicus OX=10116 GN=Arg1 PE=1 SV=2	23	6	13	6	35	7.25	28.09	6	29221	ENSRNOG00000013304.5	Arg1	1	152.8	142.6	154	127.5	170.5	56.6	38.2	56.8	52.8	48.1	Phospho [S62(100); T281(100)]	1.99661e-05	0.337838
Q07009	Calpain-2 catalytic subunit OS=Rattus norvegicus OX=10116 GN=Capn2 PE=1 SV=3	6	3	13	3	79.9	4.96	41.55	3	29154	ENSRNOG00000034015.3	Capn2	13	50	50.3	47.9	48.4	64	163.3	177.8	120.2	122.6	155.6		0.000706144	2.83768
P52873	Pyruvate carboxylase, mitochondrial OS=Rattus norvegicus OX=10116 GN=Pc PE=1 SV=2	9	9	13	9	129.7	6.81	14.92	9	25104	ENSRNOG00000019372.6	Pc	1	120.5	130.2	145.2	137	127.4	68.4	60.4	71.8	74.5	64.7	Phospho [S20(99.5); S142(100); S293(100); S523(99.6); T820(100)]	6.5237e-06	0.514615
O70199	UDP-glucose 6-dehydrogenase OS=Rattus norvegicus OX=10116 GN=Ugdh PE=1 SV=1	6	4	13	4	54.9	7.55	28.92	4	83472		Ugdh	14	109.1	196.4	155.3	129.9	180.1	66.5	28.8	40.5	48.3	45	Phospho [T474(100)]	0.00127665	0.297224
P62986	Ubiquitin-60S ribosomal protein L40 OS=Rattus norvegicus OX=10116 GN=Uba52 PE=1 SV=2	34	5	13	5	14.7	9.83	20.6	5	64156	ENSRNOG00000019974.6	Uba52	16	65.8	72.7	17.5	78.7	87.9	83.5	118.5	128.3	200.8	146.2		0.0178975	2.0995
P26453	Basigin OS=Rattus norvegicus OX=10116 GN=Bsg PE=1 SV=2	10	3	13	3	42.4	5.4	34.87	3	25246	ENSRNOG00000008414.8	Bsg	7	116.7	81.4	107.7	85.1	104.4	104	75.9	117.5	110.1	97.1	Phospho [T357(100)]	0.854562	1.01878
P16086	Spectrin alpha chain, non-erythrocytic 1 OS=Rattus norvegicus OX=10116 GN=Sptan1 PE=1 SV=2	4	11	12	11	284.5	5.33	29.69	11	64159	ENSRNOG00000015396.7	Sptan1	3	86.8	86	85.9	89.8	95.7	106.8	118.5	113.5	103.5	113.6	Phospho [S1217(100); S1231(100); S1291(100)]	0.0002202	1.25146
P06685	Sodium/potassium-transporting ATPase subunit alpha-1 OS=Rattus norvegicus OX=10116 GN=Atp1a1 PE=1 SV=1	8	6	12	6	113	5.45	26.35	6	24211	ENSRNOG00000030019.4	Atp1a1	2	119.1	96.6	125.3	92.7	99.1	107.3	74.9	115.8	83.7	85.5	Phospho [S16(100); S216(99.4); S452(99.4); S484(99.6)]	0.232002	0.876877
P04157	Receptor-type tyrosine-protein phosphatase C OS=Rattus norvegicus OX=10116 GN=Ptprc PE=1 SV=2	5	5	12	5	143.2	5.86	32.44	5	24699	ENSRNOG00000000655.8	Ptprc	13	34.1	38.8	33.4	32.5	40.8	126.5	200.5	158.8	157.3	177.3	Phospho [Y652(100); S944(100); S1209(100)]	0.00040284	4.56793
P50137	Transketolase OS=Rattus norvegicus OX=10116 GN=Tkt PE=1 SV=1	14	7	12	7	67.6	7.49	25.45	7	64524		Tkt	16	79.2	75.8	92.2	73.6	89.5	143.7	134.4	105	91.9	114.7	Phospho [T287(100); T305(100); S590(100)]	0.0156574	1.43724
P47198	60S ribosomal protein L22 OS=Rattus norvegicus OX=10116 GN=Rpl22 PE=2 SV=2	27	3	12	3	14.8	9.03	24.3	3	100360057; 81768		LOC100360057; Rpl22	4; 5	99	123	102.1	109.9	119.1	101.8	83.2	81.2	94.2	86.4		0.00819456	0.807811
P0DP31	Calmodulin-3 OS=Rattus norvegicus OX=10116 GN=Calm3 PE=1 SV=1	27	5	12	5	16.8	4.22	30.22	5	50663; 24244; 24242	ENSRNOG00000004060.7; ENSRNOG00000016770.5	Calm2; Calm3; Calm1	6; 1	75.5	67.1	72.7	76.2	81.7	161.3	136	104.6	106.3	118.7	Phospho [S102(100)]	0.00750443	1.6798
P62630	Elongation factor 1-alpha 1 OS=Rattus norvegicus OX=10116 GN=Eef1a1 PE=2 SV=1	14	7	12	7	50.1	9.01	20.31	7	171361	ENSRNOG00000009439.6	Eef1a1	8	106.4	111	100.5	121.5	102.2	120	88.7	92.9	74.7	82.2	Phospho [Y141(99.7); Y177(99.8)]	0.102641	0.846566
Q9JJ19	Na(+)/H(+) exchange regulatory cofactor NHE-RF1 OS=Rattus norvegicus OX=10116 GN=Slc9a3r1 PE=1 SV=3	14	4	12	4	38.8	6	23.14	4	59114	ENSRNOG00000003232.4	Slc9a3r1	10	124.6	95.6	112.8	135.7	90.5	90.9	71.7	87.7	110.9	79.6	Phospho [S277(99.4); S299(100)]	0.061262	0.788269
Q5HZV9	Protein phosphatase 1 regulatory subunit 7 OS=Rattus norvegicus OX=10116 GN=Ppp1r7 PE=1 SV=1	13	6	12	6	41.3	4.92	16.28	6	301618		Ppp1r7	9	67.5	108	86.4	91.5	89.8	134.2	111.2	101	109.6	100.8	Phospho [S24(100)]	0.0339345	1.25632
P01836	Ig kappa chain C region, A allele OS=Rattus norvegicus OX=10116 PE=1 SV=1	25	2	12	2	11.7	5.16	36.92	2	500183		LOC500183; Igkc	4	51.6	56.2	53.8	56.7	53.1	89.8	226.7	127.6	123.1	161.6		0.0168841	2.68534
Q66H15	Regulator of microtubule dynamics protein 3 OS=Rattus norvegicus OX=10116 GN=Rmdn3 PE=1 SV=1	11	3	12	3	52.3	5.02	20.04	3	311328	ENSRNOG00000011690.6	Fam82a2; Rmdn3	3	80.8	96.7	164.3	100.8	122.1	99.4	70.4	78.1	89.9	97.5	Phospho [S46(100); S50(100)]	0.153421	0.770852
Q9ERE6	Myosin phosphatase Rho-interacting protein OS=Rattus norvegicus OX=10116 GN=Mprip PE=1 SV=1	4	4	12	4	117	6.28	31.19	4	116504		Mprip	10	68.1	65	73.7	67.4	65.4	147.8	158.9	99.7	109.1	145	Phospho [S297(99.5); S997(100); S1020(99.7)]	0.00492118	1.94494
Q5M7V8	Thyroid hormone receptor-associated protein 3 OS=Rattus norvegicus OX=10116 GN=Thrap3 PE=1 SV=1	3	5	12	5	108.2	10.15	19.23	5	313591	ENSRNOG00000009977.6	Thrap3	5	40.5	44.5	37.9	45.2	42.8	193.2	157.5	152.5	136.9	148.9	Phospho [S119(100); S243(100); S248(100); S679(100)]	0.000214772	3.74111
P34900	Syndecan-2 OS=Rattus norvegicus OX=10116 GN=Sdc2 PE=1 SV=2	9	2	12	2	22.1	4.63	15.35	2	25615		Sdc2	7	84.8	71.9	63.7	83.9	80.3	171.3	116.5	119.7	100.3	107.6	Phospho [S187(100)]	0.0182264	1.6001
P48721	Stress-70 protein, mitochondrial OS=Rattus norvegicus OX=10116 GN=Hspa9 PE=1 SV=3	11	6	11	6	73.8	6.3	42.15	6	291671		Hspa9	18	112.4	112.1	125.9	109	107.4	63.4	86.9	93.6	90.2	99		0.00825449	0.764114
P16303	Carboxylesterase 1D OS=Rattus norvegicus OX=10116 GN=Ces1d PE=1 SV=2	11	6	11	6	62.1	6.54	31.19	6	113902		Ces1d	19	127.6	121.5	140.3	135.3	109	68.3	52.5	78.9	79.8	86.9		0.000177216	0.578192
P20059	Hemopexin OS=Rattus norvegicus OX=10116 GN=Hpx PE=1 SV=3	16	8	11	8	51.3	7.65	28.87	8	58917	ENSRNOG00000018257.5	Hpx	1	45.2	30.8	32.6	40.8	40.9	193	198.6	144.9	127.1	146.1		0.000751566	4.25486
Q5M7W5	Microtubule-associated protein 4 OS=Rattus norvegicus OX=10116 GN=Map4 PE=1 SV=1	6	5	11	5	110.2	4.73	33.24	5	367171	ENSRNOG00000020748.7	Map4	8	44.4	32.8	48.3	56.5	70.8	167.3	167.6	164.5	121.7	126.1	Phospho [S260(99.7); S520(99.6); S618(100); S799(100); S902(100)]	0.000118302	2.9557
P00507	Aspartate aminotransferase, mitochondrial OS=Rattus norvegicus OX=10116 GN=Got2 PE=1 SV=2	20	7	11	7	47.3	9	26.53	7	25721	ENSRNOG00000011782.6	Got2	19	118.7	125.3	126	116.2	111.5	77.2	66.3	87.5	84.3	86.9	Phospho [S133(99.3); S143(100); S333(99.5)]	7.84503e-05	0.672913
Q07936	Annexin A2 OS=Rattus norvegicus OX=10116 GN=Anxa2 PE=1 SV=2	12	4	11	4	38.7	7.69	38.22	4	56611	ENSRNOG00000010362.7	Anxa2	8	14.5	19.7	17.5	24.3	29.1	116.6	263.7	146.8	164	203.9		0.00326276	8.5157
P16617	Phosphoglycerate kinase 1 OS=Rattus norvegicus OX=10116 GN=Pgk1 PE=1 SV=2	21	7	11	7	44.5	7.9	24.28	7	24644	ENSRNOG00000058249.1	Pgk1	X	83	81.8	89.1	78	76.9	118.2	141.6	110.4	101.2	119.8		0.00392997	1.44618
P55053	Fatty acid-binding protein 5 OS=Rattus norvegicus OX=10116 GN=Fabp5 PE=1 SV=3	34	4	11	4	15.1	7.18	44.37	4	140868	ENSRNOG00000049075.2	Fabp5	2	29.2	30.1	26.3	28.9	49.7	163.1	242.2	131.9	122	176.6		0.00265168	5.09013
P32755	4-hydroxyphenylpyruvate dioxygenase OS=Rattus norvegicus OX=10116 GN=Hpd PE=1 SV=3	15	6	11	6	45.1	6.77	30.66	6	29531	ENSRNOG00000001338.6	Hpd	12	120	126.8	142.3	118.4	124	79.4	50.1	90.6	71.9	76.5	Phospho [S293(99.4)]	0.000326118	0.583531
P05197	Elongation factor 2 OS=Rattus norvegicus OX=10116 GN=Eef2 PE=1 SV=4	13	11	11	11	95.2	6.83	14.44	11	29565	ENSRNOG00000020266.5	Eef2	7	75.4	80.6	81.3	85.4	87.1	123.1	111.8	119.1	117.4	118.6	Phospho [S502(100)]	1.18981e-06	1.43973
Q6AYZ1	Tubulin alpha-1C chain OS=Rattus norvegicus OX=10116 GN=Tuba1c PE=1 SV=1	14	5	11	2	49.9	5.1	31.38	5	300218; 100909441	ENSRNOG00000021438.3	Tuba1c; LOC100909441	7; 2	88	74.8	114.7	73.3	106.6	141.5	131.6	100.4	96.5	72.7	Phospho [S158(100)]	0.293074	1.18649
P68101	Eukaryotic translation initiation factor 2 subunit 1 OS=Rattus norvegicus OX=10116 GN=Eif2s1 PE=1 SV=2	9	2	11	2	36.1	5.08	27.61	2	54318	ENSRNOG00000009432.4	Eif2s1	6	106.4	96	106	108	112.7	86.4	81.7	109.2	121.7	71.9		0.282907	0.890002
Q75Q39	Mitochondrial import receptor subunit TOM70 OS=Rattus norvegicus OX=10116 GN=Tomm70 PE=1 SV=1	4	1	11	1	67.4	7.5	43.27	1	304017		Tomm70a; Tomm70	11	98	73.6	92.5	107.9	42.3	281	59.8	85.2	69.9	89.9	Phospho [S94(100)]	0.463071	1.41395
Q9WU82	Catenin beta-1 OS=Rattus norvegicus OX=10116 GN=Ctnnb1 PE=1 SV=1	3	3	11	3	85.4	5.86	29.09	3	84353		Ctnnb1	8	124.3	70.4	72.3	66.5	96.3	106.7	82.8	134.3	142.7	103.7	Phospho [S191(100); S552(99.5)]	0.106005	1.32666
Q6MG88	G-protein-signaling modulator 3 OS=Rattus norvegicus OX=10116 GN=Gpsm3 PE=1 SV=1	15	2	11	2	17.5	5.85	17.49	2	406163	ENSRNOG00000000441.6	Gpsm3	20											Phospho [S33(100); S37(100); T94(100)]
Q62952-2	Isoform 2 of Dihydropyrimidinase-related protein 3 OS=Rattus norvegicus OX=10116 GN=Dpysl3	9	5	11	5	73.9	6.46	14.09	5	25418	ENSRNOG00000018992.7	Dpysl3	18	20.7	42.9	44.2	48.6	76.5	186.6	223	112	113.2	132.2	Phospho [S101(100); T622(100); S635(99.4)]	0.00567814	3.29326
P62997	Transformer-2 protein homolog beta OS=Rattus norvegicus OX=10116 GN=Tra2b PE=1 SV=1	3	3	11	3	33.6	11.25	15.22	3	117259	ENSRNOG00000001783.6	Tra2b	11	86.6	42.6	52.7	51.4	32.3	177.9	152.5	135.3	124.7	144	Phospho [S264(100); S266(99.7)]	8.3688e-05	2.76506
P52759	2-iminobutanoate/2-iminopropanoate deaminase OS=Rattus norvegicus OX=10116 GN=Rida PE=1 SV=3	47	4	10	4	14.3	8.1	35.46	4	65151	ENSRNOG00000005437.6	Hrsp12; Rida	7	125	146	118.3	119	170.3	55.2	61.8	63.3	71.3	69.9	Phospho [Y21(99.6); Y110(100)]	0.00131239	0.47377
P47942	Dihydropyrimidinase-related protein 2 OS=Rattus norvegicus OX=10116 GN=Dpysl2 PE=1 SV=1	11	4	10	4	62.2	6.38	33.38	4	25416	ENSRNOG00000009625.6	Dpysl2	15	30.1	34.8	37.6	35.6	56.9	113.4	238.5	153.3	151.3	148.5	Phospho [T509(100); T514(100)]	0.00337681	4.12821
Q4G061	Eukaryotic translation initiation factor 3 subunit B OS=Rattus norvegicus OX=10116 GN=Eif3b PE=1 SV=1	9	4	10	4	90.9	5.08	28.87	4	288516	ENSRNOG00000001253.6	Eif3b	12	96.4	83.9	101.9	96.6	89.2	98.4	118.6	87.2	108.1	119.8	Phospho [S28(100); S117(100)]	0.114584	1.13697
P11980	Pyruvate kinase PKM OS=Rattus norvegicus OX=10116 GN=Pkm PE=1 SV=3	14	7	10	6	57.8	7.06	25.93	7	25630	ENSRNOG00000011329.7	Pkm	8	49.4	43.7	46.5	54.9	56.7	198.6	181	124.2	96.7	148.4	Phospho [S127(100)]	0.00537345	2.98129
P01026	Complement C3 OS=Rattus norvegicus OX=10116 GN=C3 PE=1 SV=3	6	9	10	9	186.3	6.54	18.23	9	24232		C3	9	54	45.2	58	51.5	55.4	159.8	169.4	138.1	128	140.8	Phospho [S297(99.5)]	0.00011162	2.7872
P61980	Heterogeneous nuclear ribonucleoprotein K OS=Rattus norvegicus OX=10116 GN=Hnrnpk PE=1 SV=1	14	5	10	5	50.9	5.54	25.73	5	117282	ENSRNOG00000019113.7	Hnrnpk	17	79.3	92.5	92.1	90.7	70.9	80.9	125.4	116.8	113.9	137.7	Phospho [S284(100); S379(100)]	0.0307859	1.35065
Q66X93	Staphylococcal nuclease domain-containing protein 1 OS=Rattus norvegicus OX=10116 GN=Snd1 PE=1 SV=1	8	7	10	7	101.9	7.18	24.8	7	64635	ENSRNOG00000031173.6	Snd1	4	121.8	113	117.6	111.5	110.2	102.9	78.8	92.2	74.4	77.7	Phospho [T234(100); S908(100)]	0.00321509	0.742031
P04692-7	Isoform 7 of Tropomyosin alpha-1 chain OS=Rattus norvegicus OX=10116 GN=Tpm1	25	7	10	3	28.6	4.82	23.48	7	24851		Tpm1	8	97.5	76.2	114.6	87.5	86.2	113.5	84.5	112.3	105.8	121.9	Phospho [S51(100)]	0.131986	1.1645
Q68FR9	Elongation factor 1-delta OS=Rattus norvegicus OX=10116 GN=Eef1d PE=1 SV=2	19	4	10	4	31.3	5.06	24.21	4	300033		Eef1d	7	56.8	72.3	80.4	72.5	98.2	85.3	128.1	153.2	150.8	102.5	Phospho [S133(100); S162(100)]	0.0186621	1.63046
P68511	14-3-3 protein eta OS=Rattus norvegicus OX=10116 GN=Ywhah PE=1 SV=2	23	5	10	2	28.2	4.89	20.61	5	25576	ENSRNOG00000055471.1	Ywhah	14	64.7	67.3	52.8	83.1	72.7	97.7	160.9	109.9	127.1	163.9	Phospho [S46(100); S65(100)]	0.00617975	1.93629
Q66HF9	Leucine-rich repeat flightless-interacting protein 1 OS=Rattus norvegicus OX=10116 GN=Lrrfip1 PE=1 SV=1	6	4	10	4	80	4.78	25.42	4	367314	ENSRNOG00000019892.6	Lrrfip1	9	73	56.8	81.2	70.3	71.3	195.6	106.4	111.6	117.4	116.2	Phospho [S88(100)]	0.0221652	1.83551
Q63276	Bile acid-CoA:amino acid N-acyltransferase OS=Rattus norvegicus OX=10116 GN=Baat PE=1 SV=2	11	5	10	5	46.4	7.42	17.49	5	29725	ENSRNOG00000007395.6	Baat	5	130.9	131.4	137.7	129.4	143	64	44.7	70.5	77.4	70.9		4.89362e-05	0.487061
P11442	Clathrin heavy chain 1 OS=Rattus norvegicus OX=10116 GN=Cltc PE=1 SV=3	3	5	10	5	191.5	5.72	17.96	5	54241		Cltc	10	103.2	88.5	81.5	94.9	103.9	111	117	96.1	98.4	105.2	Phospho [S67(100); T394(100)]	0.0909333	1.11801
Q9EQS0	Transaldolase OS=Rattus norvegicus OX=10116 GN=Taldo1 PE=1 SV=2	10	4	10	4	37.4	7.03	13.61	4	83688	ENSRNOG00000018367.6	Taldo1	1	111.1	119.2	86.8	96.2	97.7	94.4	112.5	92.5	89	100.7	Phospho [S237(100)]	0.555186	0.957143
Q9QXQ0	Alpha-actinin-4 OS=Rattus norvegicus OX=10116 GN=Actn4 PE=1 SV=2	10	6	9	4	104.8	5.44	28.05	6	63836	ENSRNOG00000020433.7	Actn4	1	106.8	99.7	90.1	91.8	72.2	100.5	105.1	109.6	108.5	115.8	Phospho [S613(99.5)]	0.0509114	1.1713
Q63624	Splicing factor, arginine/serine-rich 19 OS=Rattus norvegicus OX=10116 GN=Scaf1 PE=1 SV=2	5	5	9	5	133.8	9.32	29.44	5	56081	ENSRNOG00000056946.1	Scaf1	1	66	67.2	68.1	60.3	58.3	154	141.4	123.7	126	135.1	Phospho [S520(99.2); S678(100); S684(100); S693(100); T938(100)]	6.16359e-05	2.12629
P07153	Dolichyl-diphosphooligosaccharide--protein glycosyltransferase subunit 1 OS=Rattus norvegicus OX=10116 GN=Rpn1 PE=2 SV=1	5	3	9	3	68.3	6.51	33.74	3	25596		Rpn1	4	135	135.6	123.8	110.1	107.9	72.4	68.7	86.2	86.2	74		0.000415295	0.632756
E9PT23	Putative sodium-coupled neutral amino acid transporter 10 OS=Rattus norvegicus OX=10116 GN=Slc38a10 PE=1 SV=2	4	3	9	3	118.7	5.83	32.28	3	303740	ENSRNOG00000004604.8	Slc38a10	10	93.2	97.1	71.6	81	68.6	96.3	126.9	114.2	125.4	125.7	Phospho [S441(100); S886(100); S919(100)]	0.00242459	1.43013
P30349	Leukotriene A-4 hydrolase OS=Rattus norvegicus OX=10116 GN=Lta4h PE=1 SV=3	10	4	9	4	69	6.2	27.46	4					65.1	78.1	59.3	66.3	59.2	122.5	162.1	121.4	131.5	134.5		0.000201202	2.04878
P14668	Annexin A5 OS=Rattus norvegicus OX=10116 GN=Anxa5 PE=1 SV=3	26	7	9	7	35.7	5.05	19.31	7	25673		Anxa5	2	17	28.8	18.5	14.5	44.5	159	242.2	157.1	136.3	182	Phospho [S11(100); Y92(100)]	0.0006681	7.10949
Q9ER34	Aconitate hydratase, mitochondrial OS=Rattus norvegicus OX=10116 GN=Aco2 PE=1 SV=2	9	6	9	6	85.4	7.83	21.41	6	79250	ENSRNOG00000024128.6	Aco2	7	75.7	73.9	95.2	92.4	93.6	153.3	117.4	93.4	102.8	102.3	Phospho [S559(99.5)]	0.0576797	1.32126
Q63028	Alpha-adducin OS=Rattus norvegicus OX=10116 GN=Add1 PE=1 SV=2	7	3	9	3	80.3	6.15	34.65	3	24170		Add1	14	75.9	66.1	45.4	90.1	48.1	80.9	183.5	130.3	134.6	145.1	Phospho [T358(100); S465(99.3); T610(100); S613(100); T614(100)]	0.00931101	2.07125
O88761	26S proteasome non-ATPase regulatory subunit 1 OS=Rattus norvegicus OX=10116 GN=Psmd1 PE=1 SV=1	8	5	9	5	105.7	5.39	18.02	5	83806		Psmd1	9	84.8	81.6	77.4	90.5	123.5	120.3	112	110.6	91.7	107.5	Phospho [T273(100); S315(100)]	0.123784	1.18414
Q99P55	Sphingosine-1-phosphate phosphatase 1 OS=Rattus norvegicus OX=10116 GN=Sgpp1 PE=1 SV=2	3	2	9	2	47.6	8.43	31.78	2	81536		Sgpp1	6	98.1	86.5	91.6	90.8	79.3	75.4	97.7	138.8	136.8	105	Phospho [S101(100)]	0.151754	1.24065
P00481	Ornithine transcarbamylase, mitochondrial OS=Rattus norvegicus OX=10116 GN=Otc PE=1 SV=1	23	7	9	7	39.9	9.1	18.67	7	25611	ENSRNOG00000003370.7	Otc	X	117.8	124.2	94.8	117.1	164.6	81.7	57.8	84.4	85	72.6	Phospho [S245(99.5)]	0.0103449	0.616815
Q6JE36	Protein NDRG1 OS=Rattus norvegicus OX=10116 GN=Ndrg1 PE=1 SV=1	4	2	9	2	42.9	6.19	23.55	2	299923	ENSRNOG00000007393.7	Ndrg1	7	54.2	28.2	29.8	19.7	30.1	188.3	276.5	120.2	138.8	114.1	Phospho [S330(100); S332(99.4); S333(99.4)]	0.0099897	5.17222
Q6TQE1	Zinc finger CCCH domain-containing protein 18 OS=Rattus norvegicus OX=10116 GN=Zc3h18 PE=1 SV=1	6	4	9	4	105.5	8	14.13	4	292067	ENSRNOG00000028501.7	Zc3h18	19	86.5	42.9	45.7	66.7	63.6	111.8	167.6	157	110.3	147.8	Phospho [S63(100); S70(100); S91(100); S529(99.6); S846(100)]	0.000930113	2.27407
Q2TL32	E3 ubiquitin-protein ligase UBR4 OS=Rattus norvegicus OX=10116 GN=Ubr4 PE=1 SV=2	1	5	9	5	573.4	6.07	15.81	5	313658		Ubr4	5	112.2	103.1	90.2	109.8	114.4	71.2	82.2	95.2	110.6	111.1	Phospho [S181(100); T2724(99.2)]	0.231718	0.887861
P80254	D-dopachrome decarboxylase OS=Rattus norvegicus OX=10116 GN=Ddt PE=1 SV=3	24	3	9	3	13.1	6.54	11.39	3	29318	ENSRNOG00000001239.6	Ddt	20	102.9	121.2	83.5	113	159	79.3	66.4	97.5	94.6	82.5	Phospho [S79(99.1)]	0.0621325	0.725155
F1LR10	LIM domain and actin-binding protein 1 OS=Rattus norvegicus OX=10116 GN=Lima1 PE=1 SV=2	8	6	9	6	83.7	6.25	8.49	6	300228	ENSRNOG00000059801.1	Lima1	7	108.3	103.2	81.4	102.8	81.3	60.1	136.4	115.3	90.8	120.3	Phospho [S15(100); S59(99.4); S367(99.6); S608(100); S737(100)]	0.552844	1.09623
D3ZFJ3	SH3 domain-binding protein 1 OS=Rattus norvegicus OX=10116 GN=Sh3bp1 PE=1 SV=1	4	2	9	2	74.8	6.6	4.22	2	300067	ENSRNOG00000009360.6	Sh3bp1	7	50.8	33.1	34.8	53.5	38.4	266.5	146.5	123.8	121.2	131.5	Phospho [S539(100); S545(99.3)]	0.0128489	3.74881
P09215	Protein kinase C delta type OS=Rattus norvegicus OX=10116 GN=Prkcd PE=1 SV=1	2	2	9	2	77.5	7.83	19.58	2	170538		Prkcd	16	28.7	37.5	35.2	34.6	30.1	121.1	256.9	145.6	141	169.3	Phospho [T348(100); S662(100)]	0.00485667	5.02047
P04256	Heterogeneous nuclear ribonucleoprotein A1 OS=Rattus norvegicus OX=10116 GN=Hnrnpa1 PE=1 SV=3	3	1	9	1	34.2	9.14	18.46	1	29578		Hnrnpa1	7	33.8	91.1	29.9	90.3	40.7	123.9	152	120.8	107.1	210.6	Phospho [S6(100)]	0.0067079	2.49965
Q5U300	Ubiquitin-like modifier-activating enzyme 1 OS=Rattus norvegicus OX=10116 GN=Uba1 PE=1 SV=1	8	6	8	6	117.7	5.57	22.68	6	314432	ENSRNOG00000019164.7	Uba1	X	75	79.3	76.9	82.5	93.1	147	139.2	102.7	93.7	110.6		0.0203822	1.45821
Q03336	Regucalcin OS=Rattus norvegicus OX=10116 GN=Rgn PE=1 SV=3	25	7	8	7	33.4	5.47	18.42	7	25106	ENSRNOG00000007949.5	Rgn	X	102.6	115	121	120.5	124.6	91.4	53.6	90	90.1	91.1	Phospho [S66(100)]	0.00701467	0.713038
Q4V8K2	Beta-catenin-like protein 1 OS=Rattus norvegicus OX=10116 GN=Ctnnbl1 PE=1 SV=1	7	3	8	3	64.9	5.05	25.24	3	296320	ENSRNOG00000012021.7	Ctnnbl1	3	68.9	70.3	68.9	91.4	72	156.3	123.3	113.1	113.2	122.6	Phospho [S545(100)]	0.00117264	1.69179
Q63342	Dimethylglycine dehydrogenase, mitochondrial OS=Rattus norvegicus OX=10116 GN=Dmgdh PE=1 SV=1	8	8	8	8	96	7.37	16.94	8	245961		Dmgdh	2	134.5	146.1	158.4	153.4	131.5	67.2	42.7	66.9	48.2	51	Phospho [S35(99.7); T133(100)]	1.71251e-06	0.381268
P58775	Tropomyosin beta chain OS=Rattus norvegicus OX=10116 GN=Tpm2 PE=1 SV=1	17	6	8	2	32.8	4.7	17.47	6	500450	ENSRNOG00000016731.8	Tpm2	5	38.5	75.3	38.3	40.3	47.6	226.4	146.5	125.7	108.2	153.2		0.00475803	3.16667
Q5U2U7	mRNA cap guanine-N7 methyltransferase OS=Rattus norvegicus OX=10116 GN=Rnmt PE=1 SV=1	13	3	8	3	52.8	6.39	17.45	3	291534	ENSRNOG00000016698.6	Rnmt	18	44.3	81.2	74.5	94.2	76.9	170.9	165.7	114	82.2	96	Phospho [S58(100); S94(100)]	0.0439004	1.69442
P09811	Glycogen phosphorylase, liver form OS=Rattus norvegicus OX=10116 GN=Pygl PE=1 SV=5	8	7	8	7	97.4	7.2	14.87	7	64035	ENSRNOG00000006388.5	Pygl	6	120.2	117.9	141.3	109.8	119	91.8	62.6	76.5	76.1	84.7		0.000315022	0.644032
P11232	Thioredoxin OS=Rattus norvegicus OX=10116 GN=Txn PE=1 SV=2	21	2	8	2	11.7	4.92	33.62	2	116484		Txn1	5	75.5	60.7	68.4	63.6	80.2	166.1	154.3	112.9	107.5	110.8		0.00627764	1.87026
Q6UPE1	Electron transfer flavoprotein-ubiquinone oxidoreductase, mitochondrial OS=Rattus norvegicus OX=10116 GN=Etfdh PE=1 SV=1	10	6	8	6	68.2	7.56	16.23	6	295143		Etfdh	2	155.2	123.9	127.5	129.1	151.1	60.8	53.1	74.7	73.6	51	Phospho [S264(100); S550(100)]	2.64757e-05	0.456028
Q4KM77	Etoposide-induced protein 2.4 homolog OS=Rattus norvegicus OX=10116 GN=Ei24 PE=1 SV=1	7	3	8	3	38.9	9.72	22.78	3	300514	ENSRNOG00000030391.4	Ei24	8	85	89.8	79.8	85.6	61.1	106.5	93.5	141.4	138.6	118.7	Phospho [S46(100); S47(100); S320(100)]	0.00876546	1.4919
P15865	Histone H1.4 OS=Rattus norvegicus OX=10116 GN=H1-4 PE=1 SV=3	15	3	8	3	22	11.11	29.01	3	201097	ENSRNOG00000047459.1	Hist1h1d	17	148.6	108.1	95	113.1	96.4	72.2	76.8	123.5	92.6	73.8	Phospho [S36(100); S102(99.7)]	0.111706	0.782074
P45592	Cofilin-1 OS=Rattus norvegicus OX=10116 GN=Cfl1 PE=1 SV=3	37	6	8	5	18.5	8.09	11.13	6	29271	ENSRNOG00000020660.7	Cfl1	1	33.3	60.4	39.6	78.1	55.7	179.8	140.2	133.6	141.1	138.2	Phospho [S23(100); S156(100)]	4.21674e-05	2.74392
P08683	Cytochrome P450 2C11 OS=Rattus norvegicus OX=10116 GN=Cyp2c11 PE=1 SV=1	9	5	8	5	57.1	7.69	14.53	5	29277		Cyp2c11	1	164.9	135.1	151.6	127.3	150.6	47	38.9	73.6	57.7	53.3	Phospho [S495(100)]	7.08913e-06	0.370802
Q6MG48	Protein PRRC2A OS=Rattus norvegicus OX=10116 GN=Prrc2a PE=1 SV=1	3	3	8	3	228.9	9.45	13.54	3	294250	ENSRNOG00000000852.6	Prrc2a	20	84.1	75	76.9	96.9	92.1	120.2	114	103.7	122.1	115.2	Phospho [S350(98.7); T609(100); S1092(100)]	0.000616518	1.35341
P25093	Fumarylacetoacetase OS=Rattus norvegicus OX=10116 GN=Fah PE=1 SV=1	10	4	8	4	45.9	7.17	18.22	4	29383		Fah	1	121.6	146.3	132.9	129.5	114.1	67.6	48	86.6	72.4	81.1	Phospho [S84(100); S219(100); S417(100)]	0.000180015	0.551986
F1M3G7	A-kinase anchor protein 13 OS=Rattus norvegicus OX=10116 GN=Akap13 PE=1 SV=2	3	6	8	6	301.2	5.47	10.37	6	293024	ENSRNOG00000010964.6	Akap13	1	39.4	40.8	29.5	57.2	48.1	191.6	198.5	119.9	123.1	151.9	Phospho [S765(100); T932(100); S2292(100); T2415(100); S2446(99.3); S2676(100)]	0.00157818	3.65116
O55043	Rho guanine nucleotide exchange factor 7 OS=Rattus norvegicus OX=10116 GN=Arhgef7 PE=1 SV=1	3	2	8	2	73.1	7.15	15.99	2	114559	ENSRNOG00000012934.8	Arhgef7	16	98	97.8	108.9	91.5	94.2	53.4	121.6	108.1	115.7	110.9	Phospho [S340(100); S516(100)]	0.774837	1.03936
Q3B7D0	Oxygen-dependent coproporphyrinogen-III oxidase, mitochondrial OS=Rattus norvegicus OX=10116 GN=Cpox PE=1 SV=1	6	2	8	2	49.2	8.53	13.74	2	304024	ENSRNOG00000001654.6	Cpox	11	93.4	99.5	104.5	112.1	98.5	101.7	79.9	107.2	98.9	104.3	Phospho [S101(100)]	0.596602	0.968504
Q63945	Protein SET OS=Rattus norvegicus OX=10116 GN=Set PE=2 SV=2	9	2	8	2	33.4	4.32	20.09	2	296619; 307947	ENSRNOG00000025892.6	Pkn3; Set	3; 19	39.7	46.2	47.3	46.2	52.9	215.1	172.5	125.4	109.8	144.9	Phospho [S30(100)]	0.00429032	3.30478
Q4FZT6	Histone H2A type 3 OS=Rattus norvegicus OX=10116 PE=2 SV=3	12	2	8	1	14.1	11.05	15.81	2	64646		Hist3h2a	10	97.6	89.2	65.2	80.9	98.2	64.1	97.4	146.1	180.4	80.9		0.277592	1.31965
O88453	Scaffold attachment factor B1 OS=Rattus norvegicus OX=10116 GN=Safb PE=1 SV=2	2	2	8	2	104.5	5.35	18.53	2	64196		Safb	9	72.3	50.6	36.8	63.8	76.9	143	134.1	154.4	119.2	148.8	Phospho [S366(100); S626(100)]	3.892e-05	2.32856
P02793	Ferritin light chain 1 OS=Rattus norvegicus OX=10116 GN=Ftl1 PE=1 SV=3	23	3	7	3	20.7	6.43	24.79	3	100360087; 29292	ENSRNOG00000031506.4; ENSRNOG00000020843.6	LOC100360087; Ftl; Ftl1	5; 1	81	77.5	91.6	80.7	102.1	151.3	134.1	103.4	76.1	102.2		0.113203	1.31
Q05175	Brain acid soluble protein 1 OS=Rattus norvegicus OX=10116 GN=Basp1 PE=1 SV=2	23	3	7	3	21.8	4.51	23.07	3	64160		Basp1	2	30	43.9	17.1	19.4	39.8	131.1	262.5	170	151.3	134.9		0.00361462	5.65779
P12368	cAMP-dependent protein kinase type II-alpha regulatory subunit OS=Rattus norvegicus OX=10116 GN=Prkar2a PE=1 SV=4	12	4	7	4	45.5	4.93	34.06	4	29699	ENSRNOG00000020284.7	Prkar2a	8	77.9	92.6	88	99.1	111.8	102.5	113.5	106.4	91.7	116.7	Phospho [S97(100)]	0.127286	1.13081
B2GUZ5	F-actin-capping protein subunit alpha-1 OS=Rattus norvegicus OX=10116 GN=Capza1 PE=1 SV=1	14	3	7	3	32.9	5.69	26.18	3	691149	ENSRNOG00000013538.7	Capza1	2	62.9	69.1	65.4	64.2	71.2	81.6	172.7	128.6	131.3	152.9		0.0114412	2.00451
O88600	Heat shock 70 kDa protein 4 OS=Rattus norvegicus OX=10116 GN=Hspa4 PE=1 SV=1	7	5	7	5	94	5.21	22.29	5	266759		Hspa4	10	82.5	64.2	74.7	85.7	83.3	137.1	148.9	113.9	92.3	117.4	Phospho [S76(100)]	0.00799093	1.56148
P25235	Dolichyl-diphosphooligosaccharide--protein glycosyltransferase subunit 2 OS=Rattus norvegicus OX=10116 GN=Rpn2 PE=2 SV=2	7	4	7	4	69	5.97	24.33	4	64701	ENSRNOG00000007492.7	Rpn2	3	142.3	115.3	131.2	123.6	97.2	82.7	58.6	94.9	85.1	69.1		0.00241519	0.64042
Q9WTT6	Guanine deaminase OS=Rattus norvegicus OX=10116 GN=Gda PE=1 SV=1	9	4	7	4	51	5.83	19.24	4	83585		Gda	1	62.2	62.6	43.7	56.7	76.3	87.8	180.4	133	131.5	165.8		0.00574165	2.31675
P26431	Sodium/hydrogen exchanger 1 OS=Rattus norvegicus OX=10116 GN=Slc9a1 PE=1 SV=2	8	5	7	5	91.6	7.18	19.15	5	24782	ENSRNOG00000007982.4	Slc9a1	5	31.5			37.4	40.2	188.1	293.8	123.1	117.6	168.4	Phospho [S468(100); Y471(100); S707(100); S790(99.7)]	0.0109979	4.90009
Q68FU3	Electron transfer flavoprotein subunit beta OS=Rattus norvegicus OX=10116 GN=Etfb PE=1 SV=3	16	4	7	4	27.7	7.75	17.22	4	292845	ENSRNOG00000017851.5	Etfb	1	126.1	115.2	141.6	122.4	125.9	82.2	60.3	75.4	90.1	60.8	Phospho [S226(100)]	0.000140844	0.584284
Q9EPH2	MARCKS-related protein OS=Rattus norvegicus OX=10116 GN=Marcksl1 PE=2 SV=3	51	5	7	5	19.8	4.65	22.95	5	81520	ENSRNOG00000009113.7	LOC100911158; LOC100911122; Marcksl1	5	84.2	80.3	37.2	90.5	25.9	124.7	118.2	132.1	171.2	135.8	Phospho [S22(100); S104(100); S135(99.1); T148(100)]	0.0027012	2.14398
Q9QX79	Fetuin-B OS=Rattus norvegicus OX=10116 GN=Fetub PE=2 SV=2	12	2	7	2	41.5	7.09	25.85	2	83928		Fetub	11	103.9	114.5	117.3	99.2	75.5	55.2	140.3	92.4	90	111.8		0.802284	0.959444
P04937	Fibronectin OS=Rattus norvegicus OX=10116 GN=Fn1 PE=1 SV=2	3	6	7	6	272.3	5.76	18.14	6	25661		Fn1	9	42.6	52.7	50.6	45.5	70.5	174	156.9	154.6	117.2	135.3		0.000140839	2.81787
P08932	T-kininogen 2 OS=Rattus norvegicus OX=10116 PE=1 SV=2	9	3	7	2	47.7	6.35	21.43	3	288001	ENSRNOG00000030387.5	Kng1l1; Kng1	11	39.7	33	30.1	24.2	40.2	166.9	253.3	167.5	129.2	115.9		0.00482695	4.98086
Q6MG49	Large proline-rich protein BAG6 OS=Rattus norvegicus OX=10116 GN=Bag6 PE=1 SV=2	7	4	7	4	119.9	5.66	11.65	4	94342	ENSRNOG00000000851.8	Bag6	20	74.1	75.5	101.1	109.8	32.3	128.3	161.2	97.3	90	130.3	Phospho [T977(99.5); S1131(100)]	0.0503773	1.54557
O70377	Synaptosomal-associated protein 23 OS=Rattus norvegicus OX=10116 GN=Snap23 PE=1 SV=1	14	2	7	2	23.2	4.93	18.36	2	64630		Snap23	3	136	102	105.7	113.4	82.5	12.6	117	106.1	138.6	86.2	Phospho [S20(100)]	0.525534	0.85341
Q68FR2	Bridging integrator 2 OS=Rattus norvegicus OX=10116 GN=Bin2 PE=1 SV=1	7	3	7	3	55.1	4.88	20.29	3	366988	ENSRNOG00000031930.2	Bin2	7	47.7	48.2	63.1	25.1	52.7	107.3	213	132.2	119.7	191	Phospho [S398(100); S411(99.6); S466(99.7)]	0.00550898	3.22297
P04692-2	Isoform 2 of Tropomyosin alpha-1 chain OS=Rattus norvegicus OX=10116 GN=Tpm1	14	5	7	1	32.7	4.78	15.23	5	24851		Tpm1	8	55.8	51.7	69.3	88.2	97.6	155.7	145.5	118.3	110.2	107.6	Phospho [S87(100)]	0.00324058	1.75758
Q62736	Non-muscle caldesmon OS=Rattus norvegicus OX=10116 GN=Cald1 PE=1 SV=1	8	4	7	4	60.5	6.58	17.54	4	25687		Cald1	4	76.8	94.7	89.2	94.9	96.8	106.3	107.9	107.9	109.1	116.4		0.00366635	1.21043
Q03248	Beta-ureidopropionase OS=Rattus norvegicus OX=10116 GN=Upb1 PE=1 SV=1	10	4	7	4	44	6.93	16.53	4	116593		Upb1	20	129	134.1	134.5	130.8	145.6	60.8	62.9	80.5	48.1	73.6	Phospho [S378(100); S392(99.6)]	3.19574e-05	0.483531
P07150	Annexin A1 OS=Rattus norvegicus OX=10116 GN=Anxa1 PE=1 SV=2	13	4	7	4	38.8	7.34	15.82	4	25380	ENSRNOG00000017469.6	Anxa1	1	17.5	18.5	24.5	28.3	27	218.5	235.6	138	128.3	163.8		0.00190151	7.63558
Q9WVE9	Intersectin-1 OS=Rattus norvegicus OX=10116 GN=Itsn1 PE=1 SV=2	4	4	7	4	194.1	7.84	19.77	4					70.9	97.2	92.5	72.8	79.6	84.3	146.7	137.4	98.3	120.3	Phospho [S315(100); S335(99.5); S896(100); S1129(100)]	0.0375688	1.42131
P70623	Fatty acid-binding protein, adipocyte OS=Rattus norvegicus OX=10116 GN=Fabp4 PE=1 SV=3	19	2	7	2	14.7	7.94	25.31	2	79451		Fabp4	2	40.1	33.6	28.4	45.3	42.6	233.4	212.5	107.6	98.1	158.5		0.00985293	4.26368
Q63081	Protein disulfide-isomerase A6 OS=Rattus norvegicus OX=10116 GN=Pdia6 PE=1 SV=2	8	3	7	3	48.1	5.14	18.65	3	286906		Pdia6	6	87.2	101.2	91.7	87.8	69.6	119.7	101.7	115.8	114	111.3		0.00479262	1.28571
O70593	Small glutamine-rich tetratricopeptide repeat-containing protein alpha OS=Rattus norvegicus OX=10116 GN=Sgta PE=1 SV=1	9	3	7	3	34.1	5.12	22.91	3	64667	ENSRNOG00000019891.6	Sgta	7	55.1	85.9	51.3	59.1	49.1	179.2	156	110	123.1	131.2	Phospho [T81(100); S306(100)]	0.00117903	2.32779
P07379	Phosphoenolpyruvate carboxykinase, cytosolic [GTP] OS=Rattus norvegicus OX=10116 GN=Pck1 PE=1 SV=1	9	5	7	5	69.4	6.49	14.12	5	362282	ENSRNOG00000028616.6	Pck1	3	135.9	135.5	155.6	150.4	112.3	139.2	36.2	49.3	44.2	41.4	Phospho [S19(100); S286(100)]	0.0139242	0.449906
P27321	Calpastatin OS=Rattus norvegicus OX=10116 GN=Cast PE=1 SV=3	4	3	7	3	77.3	5.2	16.28	3	25403		Cast	2											Phospho [S57(99.3)]
Q641X2	RNA polymerase-associated protein LEO1 OS=Rattus norvegicus OX=10116 GN=Leo1 PE=1 SV=1	8	6	7	6	76.9	4.44	11.64	6	300837	ENSRNOG00000010116.6	Leo1	8	74.5	97.6	61.4	113.2	106.6	158.7	114	80.2	111.4	82.4	Phospho [S209(100); S291(100); S626(100); S642(100)]	0.314716	1.20604
P49242	40S ribosomal protein S3a OS=Rattus norvegicus OX=10116 GN=Rps3a PE=1 SV=2	13	3	7	3	29.9	9.73	13.98	3	29288	ENSRNOG00000011893.6	Rps3a	2	99.9	94.8	95.9	106.7	99.8	132.7	67.3	112.2	122.5	68.2	Phospho [S237(99.3); S263(100)]	0.937544	1.01167
P18422	Proteasome subunit alpha type-3 OS=Rattus norvegicus OX=10116 GN=Psma3 PE=1 SV=3	9	2	7	2	28.4	5.44	17.66	2	408248; 29670	ENSRNOG00000007851.6	Psma3l; Psma3	10; 6	88.5	91	78.6	83	101.6	119.1	108.9	112.7	107.5	109	Phospho [S250(100)]	0.00197053	1.25864
Q09167	Serine/arginine-rich splicing factor 5 OS=Rattus norvegicus OX=10116 GN=Srsf5 PE=1 SV=1	8	2	7	2	30.9	11.56	16.59	2	29667	ENSRNOG00000005513.7	Srsf5	6	119.9	54.8	112.1	96.7	79	144.3	99.8	67.3	115.9	110.3	Phospho [S247(99.3)]	0.406052	1.16238
Q5RKL5	Metalloreductase STEAP3 OS=Rattus norvegicus OX=10116 GN=Steap3 PE=1 SV=1	3	2	7	2	54.6	9.22	16.18	2	170824		Steap3	13	102.6	53.8	72.8	105.5	50.3	99.8	81.8	128.7	169.6	135.3	Phospho [S17(100); S20(100)]	0.044727	1.59792
P12785	Fatty acid synthase OS=Rattus norvegicus OX=10116 GN=Fasn PE=1 SV=3	1	3	7	3	272.5	6.39	10.8	3	50671	ENSRNOG00000045636.2	Fasn	10	125.3	118.5	130.6	134.3	144.2	104.7	59.2	56.5	62.6	64.2	Phospho [S2191(100)]	0.000957402	0.531781
P70501	RNA-binding protein 10 OS=Rattus norvegicus OX=10116 GN=Rbm10 PE=1 SV=1	3	2	7	2	94.3	6.73	16.41	2	64510	ENSRNOG00000008472.7	Rbm10	X	17.4	68.8	25.6	65	63	204.3	186.7	118.4	110.1	140.8	Phospho [S645(100); S655(100)]	0.002408	3.17056
Q8VBU2	Protein NDRG2 OS=Rattus norvegicus OX=10116 GN=Ndrg2 PE=1 SV=1	4	2	7	2	40.8	5.3	16.89	2	171114		Ndrg2	15	80.7	33.5	44.3	48.2	51.1	147.2	103.5	164.9	164.8	161.8	Phospho [S344(99.5)]	0.000236901	2.87898
P16638	ATP-citrate synthase OS=Rattus norvegicus OX=10116 GN=Acly PE=1 SV=1	3	3	7	3	120.6	7.34	14.55	3	24159		Acly	10	136.7	147.5	146.4	133.5	245.3	42.5	32.3	46.6	32.9	36.4	Phospho [S454(100); S480(100); Y681(100)]	0.00386442	0.235607
P63039	60 kDa heat shock protein, mitochondrial OS=Rattus norvegicus OX=10116 GN=Hspd1 PE=1 SV=1	11	4	6	4	60.9	6.18	22.99	4	63868	ENSRNOG00000014525.5	Hspd1	9	112.7	136.9	135.9	155.6	99.3	61.7	67.9	67.5	71.6	90.8		0.00240368	0.561368
Q68FS4	Cytosol aminopeptidase OS=Rattus norvegicus OX=10116 GN=Lap3 PE=1 SV=1	8	4	6	4	56.1	7.21	20.2	4	289668	ENSRNOG00000003289.8	Lap3	14	93.2	111.9	108.3	109.7	111.8	70.1	97.5	99.7	103.3	94.6		0.085156	0.869695
Q6AYC4	Macrophage-capping protein OS=Rattus norvegicus OX=10116 GN=Capg PE=1 SV=1	16	5	6	5	38.8	6.55	14.62	5	297339	ENSRNOG00000013668.4	Capg	4	16.9	24.4	16.8		37.2	119.4	266.9	161.9	162	194.6	Phospho [S324(100); S338(100)]	0.00257131	7.59538
P13803	Electron transfer flavoprotein subunit alpha, mitochondrial OS=Rattus norvegicus OX=10116 GN=Etfa PE=1 SV=4	16	3	6	3	34.9	8.38	23.88	3	300726	ENSRNOG00000015233.7	Etfa	8	131.7	143.2	131.8	124.5	109.3	91.3	62.1	73.7	61.4	71	Phospho [S182(100)]	8.997e-05	0.56128
P06866	Haptoglobin OS=Rattus norvegicus OX=10116 GN=Hp PE=1 SV=3	13	4	6	4	38.5	6.54	16.56	4	24464		Hp	19	26.3	48	37.9	37.1	51.7	108.8	218.8	160.9	179.6	130.9		0.00260452	3.97512
P68370	Tubulin alpha-1A chain OS=Rattus norvegicus OX=10116 GN=Tuba1a PE=1 SV=1	13	4	6	1	50.1	5.06	18.27	4	64158	ENSRNOG00000060728.1	Tuba1a	7											Phospho [S158(100)]
Q62785	28 kDa heat- and acid-stable phosphoprotein OS=Rattus norvegicus OX=10116 GN=Pdap1 PE=1 SV=1	20	2	6	2	20.6	7.39	15.49	2	64527	ENSRNOG00000000990.7	Pdap1	12	114.2	102.2	99.9	129.7	61.8	55.4	141.2	93.6	106.8	95.3	Phospho [S57(99.4)]	0.866055	0.969476
G3V928	Prolow-density lipoprotein receptor-related protein 1 OS=Rattus norvegicus OX=10116 GN=Lrp1 PE=1 SV=1	2	5	6	5	504.6	5.36	13.87	5	299858	ENSRNOG00000025053.5	Lrp1	7	54.7	78.2	40.2	72.2	28.6	97.5	138.6	195.5	134.2	160.2	Phospho [S4521(100)]	0.00235855	2.6506
Q9Z1P2	Alpha-actinin-1 OS=Rattus norvegicus OX=10116 GN=Actn1 PE=1 SV=1	5	4	6	2	102.9	5.38	14.69	4	81634	ENSRNOG00000056756.1	Actn1	6	100.7	81.1	30.4	86.8		175.7	143.9	109.9	140.3	131.1		0.014271	1.87532
P12928	Pyruvate kinase PKLR OS=Rattus norvegicus OX=10116 GN=Pklr PE=1 SV=2	7	4	6	3	62.2	6.92	15.74	4	24651	ENSRNOG00000020420.6	Pklr	2	141.3	135.3	126.3	109.8	119	88.8	54.3	88.7	60.2	76.3	Phospho [S292(100)]	0.000494511	0.58303
P48500	Triosephosphate isomerase OS=Rattus norvegicus OX=10116 GN=Tpi1 PE=1 SV=2	10	2	6	2	26.8	7.24	17.67	2	24849; 100911515	ENSRNOG00000050669.2; ENSRNOG00000015290.6	Tpi1; LOC100911515	4; 9	111.2	116.3	128.3	93.2	101.3	66.8	102.6	94.5	78.8	107	Phospho [S212(100)]	0.0723384	0.817191
Q9QZ86	Nucleolar protein 58 OS=Rattus norvegicus OX=10116 GN=Nop58 PE=1 SV=1	7	3	6	3	60	8.51	17.21	3	60373	ENSRNOG00000016486.6	Nop58	9	136.3	113.2	192.1	162.9	71.2	40.8	67.9	64.4	54.7	96.6	Phospho [S507(100); S519(100)]	0.0235844	0.480095
Q62871	Cytoplasmic dynein 1 intermediate chain 2 OS=Rattus norvegicus OX=10116 GN=Dync1i2 PE=1 SV=1	7	2	6	2	71.1	5.24	11.83	2	116659		Dync1i2	3	32.2	33.6	26.2	27.4	15.9	193.2	205.9	165.3	134.6	165.8		0.000171032	6.39172
B2GUV7	Eukaryotic translation initiation factor 5B OS=Rattus norvegicus OX=10116 GN=Eif5b PE=1 SV=1	5	4	6	4	137.6	5.57	18.37	4	308306		Eif5b	9	78.3	88.3	90.2	140.6	73.6	104.5	96.1	102.1	122.1	104.2	Phospho [S114(100); S215(100); S591(100); S1164(100)]	0.404901	1.12314
B5DFC8	Eukaryotic translation initiation factor 3 subunit C OS=Rattus norvegicus OX=10116 GN=Eif3c PE=1 SV=1	6	4	6	4	105.4	5.78	19.71	4	293484	ENSRNOG00000018761.6	Eif3c	1	65.9	85.3	78.4	99.7	83	113.5	115.3	129	128.8	101.1	Phospho [S166(100)]	0.0016861	1.42542
P20816	Cytochrome P450 4A2 OS=Rattus norvegicus OX=10116 GN=Cyp4a2 PE=1 SV=2	6	3	6	3	57.9	9.1	12.7	3	24306	ENSRNOG00000030154.5	Cyp4a2	5	148.2	96.7	111.7	131.2	132	74.7	65.6	79	75.5	85.5	Phospho [S389(99.6)]	0.00390448	0.613585
Q5PQP2	Receptor-binding cancer antigen expressed on SiSo cells OS=Rattus norvegicus OX=10116 GN=Ebag9 PE=1 SV=1	9	1	6	1	24.2	6.29	22.8	1	299864	ENSRNOG00000004220.5	Ebag9	7	103.6	92.5	76.3	103.3	53.2	61.7	91.6	168.4	131.3	117.9	Phospho [S36(100)]	0.212906	1.33108
P01048	T-kininogen 1 OS=Rattus norvegicus OX=10116 GN=Map1 PE=1 SV=2	6	2	6	1	47.7	6.52	16.53	2	24903		Kng1; Kng2	11
P38659	Protein disulfide-isomerase A4 OS=Rattus norvegicus OX=10116 GN=Pdia4 PE=1 SV=2	8	4	6	4	72.7	5.12	11.46	4	116598		Pdia4	4	134.6	116.3	116.5	126.7	56.8	57.5	81.4	98.8	108.4	102.9		0.259135	0.81503
P04797	Glyceraldehyde-3-phosphate dehydrogenase OS=Rattus norvegicus OX=10116 GN=Gapdh PE=1 SV=3	13	3	6	3	35.8	8.03	15.54	3	24383; 108351137	ENSRNOG00000018630.7	Gapdh; LOC685186; LOC108351137	4; 5	75.3	84.5	92.6	80.3	99.6	77.6	159.3	107.2	111.4	112.1	Phospho [S22(100); T209(100)]	0.108744	1.31298
O08623	Sequestosome-1 OS=Rattus norvegicus OX=10116 GN=Sqstm1 PE=1 SV=1	4	2	6	2	47.7	5.17	17.92	2	113894	ENSRNOG00000003147.8	Sqstm1	10	67	45.7	50.3	67.7	47.7	118	203.7	135	137.2	127.6	Phospho [T266(100)]	0.00297894	2.59159
P24329	Thiosulfate sulfurtransferase OS=Rattus norvegicus OX=10116 GN=Tst PE=1 SV=3	19	5	6	5	33.4	7.85	12.29	5	25274	ENSRNOG00000000186.7	Tst	7	142.8	136.3	120.5	125.4	172.3	83.4	40.3	56.6	60.8	61.4	Phospho [S38(99.5)]	0.000170903	0.433816
Q63010	Liver carboxylesterase B-1 OS=Rattus norvegicus OX=10116 PE=1 SV=1	6	3	6	1	62.5	6.71	16.89	3	100125372; 501232		Ces1f; Cesl1	19	106.8	114.3	143.3	127	134	74.6	50.9	74.9	85.2	89		0.000671718	0.598977
O35986	Zinc finger Ran-binding domain-containing protein 2 OS=Rattus norvegicus OX=10116 GN=Zranb2 PE=1 SV=2	13	5	6	5	37.3	9.89	10.32	5	58821		Zranb2	2	63.8	52.3	79.4	91.5	86.7	177.6	134.5	88	107.8	118.4	Phospho [S153(100); S188(100)]	0.0248401	1.67594
Q6P0K8	Junction plakoglobin OS=Rattus norvegicus OX=10116 GN=Jup PE=1 SV=1	5	3	6	3	81.7	6.14	12.12	3	81679	ENSRNOG00000015380.6	Jup	10	79.3	72	59.7	74.5	62.1	56.8	114.2	155.3	172.4	153.5	Phospho [S182(100); S665(100)]	0.0412609	1.87629
Q6URK4	Heterogeneous nuclear ribonucleoprotein A3 OS=Rattus norvegicus OX=10116 GN=Hnrnpa3 PE=1 SV=1	11	3	6	3	39.6	9.01	7.74	3	362152	ENSRNOG00000052968.1	Hnrnpa3	3	75.3	45	102.3	50.8	117.8	178.6	122.8	101.6	93.8	111.9	Phospho [S359(98.5)]	0.0683508	1.55598
Q63083	Nucleobindin-1 OS=Rattus norvegicus OX=10116 GN=Nucb1 PE=1 SV=1	8	4	6	4	53.5	5.12	14.41	4	84595	ENSRNOG00000020889.7	Nucb1	1	115.4	102.1	107	97.1	65.1	87	99.2	110.6	107.4	109.1	Phospho [S368(100)]	0.601843	1.05465
D3ZFD0	Unconventional myosin-XVIIIa OS=Rattus norvegicus OX=10116 GN=Myo18a PE=1 SV=2	2	5	6	5	232.5	6.35	11.71	5		ENSRNOG00000033101.5		10	62.5	57.2	40.1	64.4	53.4	136.9	144.4	138.6	152.7	149.8	Phospho [S372(99.5); S1960(100); S1988(100)]	4.75073e-07	2.60231
Q27W01	RNA-binding protein 8A OS=Rattus norvegicus OX=10116 GN=Rbm8a PE=1 SV=1	16	3	6	3	19.9	5.72	13.53	3	295284	ENSRNOG00000021215.7	Rbm8a	2	116.7	97	98.1	125.7	95.7	105.2	66.6	84.4	97.7	113	Phospho [S42(100)]	0.233637	0.875656
Q6NYB7	Ras-related protein Rab-1A OS=Rattus norvegicus OX=10116 GN=Rab1A PE=1 SV=3	20	4	6	4	22.7	6.21	10.16	4	81754	ENSRNOG00000004992.7	Rab1; Rab1a	14	78.2	81.6	63.3	75.6	83.8	112.1	138.9	133.8	104.8	127.9	Phospho [S114(100)]	0.000620406	1.61438
O35821	Myb-binding protein 1A OS=Rattus norvegicus OX=10116 GN=Mybbp1a PE=1 SV=2	2	3	6	3	152.2	8.95	17.39	3	60571	ENSRNOG00000015236.5	Mybbp1a	10	76.2	71.9	64.1	72.3	67.8	136.7	127.3	145.1	114.5	124.2	Phospho [S14(100); S1162(100)]	0.000107702	1.83877
P13383	Nucleolin OS=Rattus norvegicus OX=10116 GN=Ncl PE=1 SV=3	6	4	6	4	77.1	4.74	12.23	4	25135		Ncl	9	81.1	77.5	92.7	81.4	84.5	150.9	119.2	98.8	99.9	114		0.0224243	1.39693
O08839	Myc box-dependent-interacting protein 1 OS=Rattus norvegicus OX=10116 GN=Bin1 PE=1 SV=1	7	3	6	3	64.5	5.03	17.98	3	117028		Bin1	18	106.8	91.9	67.5	94.3	149.6	115.2	89.2	101.7	90.7	93.1	Phospho [S298(99.4); S304(100)]	0.789229	0.9604
A0A0G2K2P5	Tight junction protein ZO-1 OS=Rattus norvegicus OX=10116 GN=Tjp1 PE=1 SV=1	3	4	6	4	197	6.6	13.01	4		ENSRNOG00000011077.7		1	90.9	94.3	62.5	110.7	63.8	134.5	97.4	92.5	139.7	113.7	Phospho [S617(99.5); S810(99.5); S912(100); S1614(99.2)]	0.0475513	1.36855
Q9JI85	Nucleobindin-2 OS=Rattus norvegicus OX=10116 GN=Nucb2 PE=1 SV=1	7	2	6	2	50.1	5.11	14.05	2	59295		Nucb2	1	83.1	99.5	92.5	82.6	75.1	89.8	97.6	123.3	135.6	121	Phospho [S42(100)]	0.0309753	1.31077
Q63270	Cytoplasmic aconitate hydratase OS=Rattus norvegicus OX=10116 GN=Aco1 PE=1 SV=1	5	5	6	5	98.1	7.15	8.64	5	50655		Aco1	5	103.1	131.8	121.1	118	84.9	116.3	81	85.7	73.4	84.7	Phospho [S30(100); S778(100)]	0.0641981	0.789229
P26772	10 kDa heat shock protein, mitochondrial OS=Rattus norvegicus OX=10116 GN=Hspe1 PE=1 SV=3	25	3	6	3	10.9	8.92	13.1	3	25462		Hspe1	9	126.5	115.3	161	123	111.4	84.1	58.2	76.9	73.1	70.6	Phospho [Y76(100)]	0.0015604	0.569523
P28494	Alpha-mannosidase 2 OS=Rattus norvegicus OX=10116 GN=Man2a1 PE=1 SV=2	1	1	6	1	131.2	8.32	18.93	1	25478	ENSRNOG00000015439.7	Man2a1	9	91.4	106.5	109.2	94.4	93.4	106.7	95.7	106	102.3	94.4	Phospho [S80(100); S82(100)]	0.662381	1.02061
P18265	Glycogen synthase kinase-3 alpha OS=Rattus norvegicus OX=10116 GN=Gsk3a PE=1 SV=1	2	1	6	1	51	8.82	14.13	1	50686	ENSRNOG00000020417.5	Gsk3a	1	113.5	98	112.1	94.8	91.7	44.9	113.5	94	112.8	124.7	Phospho [S278(100)]	0.797001	0.9604
Q499N6	UBX domain-containing protein 1 OS=Rattus norvegicus OX=10116 GN=Ubxn1 PE=3 SV=2	8	2	6	2	33.6	5.26	14.23	2	293719	ENSRNOG00000019666.7	Ubxn1	1	93.3	76.4	61	75.2	94.4	165.4	102.5	109.2	105.4	117.2	Phospho [S188(99.5)]	0.0227565	1.49813
P06757	Alcohol dehydrogenase 1 OS=Rattus norvegicus OX=10116 GN=Adh1 PE=1 SV=3	5	2	6	2	39.6	8.18	15.46	2	24172	ENSRNOG00000012436.6	Adh1; Adh1c	2	125.8	96.6	134.6	131.7	101.2	101.9	61.9	89.1	88.7	68.3		0.0105817	0.694864
O35147	Bcl2-associated agonist of cell death OS=Rattus norvegicus OX=10116 GN=Bad PE=1 SV=2	11	3	6	3	22.2	8.53	11.66	3	64639	ENSRNOG00000021147.6	Bad	1	87.3	99.2	66	103.5	146.8	73.3	113.8	103.9	96.9	109.3	Phospho [S137(100); S156(100)]	0.943059	0.988862
Q00715	Histone H2B type 1 OS=Rattus norvegicus OX=10116 PE=1 SV=2	25	4	6	4	14	10.36	8.07	4	64647		Hist1h2bl	17	80.2	79.9	65.8	87.5	88.8	109.8	101.4	139.6	156.9	90		0.0317328	1.48608
Q78P75	Dynein light chain 2, cytoplasmic OS=Rattus norvegicus OX=10116 GN=Dynll2 PE=1 SV=1	25	1	6	1	10.3	7.37	12.02	1	140734	ENSRNOG00000008921.4	Dynll2	10	40.8	21.2	30.7	75.3	49.6	170.7	91.1	214.3	136.3	170		0.00297973	3.59559
P29410	Adenylate kinase 2, mitochondrial OS=Rattus norvegicus OX=10116 GN=Ak2 PE=2 SV=2	9	2	6	2	26.4	6.79	10.57	2	24184		Ak2	5	91.1	97.3	93.8	93.4	112.8	106.1	82.9	139.9	95.8	86.9	Phospho [S151(100)]	0.688353	1.0475
Q9QXU8	Cytoplasmic dynein 1 light intermediate chain 1 OS=Rattus norvegicus OX=10116 GN=Dync1li1 PE=1 SV=1	4	1	6	1	56.8	6.57	14.45	1	252902		Dync1li1	8	41.7	49.2	50.1	54.3	64	163.6	199.1	117.3	122.6	138.1	Phospho [S516(99.4)]	0.00235101	2.85654
P84245	Histone H3.3 OS=Rattus norvegicus OX=10116 GN=H3-3b PE=1 SV=2	21	4	6	4	15.3	11.27	8.81	4	100361558; 117056	ENSRNOG00000006532.5; ENSRNOG00000003220.7	LOC100361558; H3f3b	13; 10	87.1	79.5	60.5	70.1	94.4	89	91.5	159.9	183.8	84.4		0.105984	1.55414
Q9JID1	Programmed cell death protein 4 OS=Rattus norvegicus OX=10116 GN=Pdcd4 PE=1 SV=2	4	2	6	2	51.7	5.16	12.7	2	64031	ENSRNOG00000014779.5	Pdcd4	1	50.7	45.9	47	74.4	46.7	143.7	162.6	158	172.1	98.8	Phospho [S94(100); S457(100)]	0.00082848	2.77748
P04800	Cytochrome P450 3A1 OS=Rattus norvegicus OX=10116 GN=Cyp3a1 PE=1 SV=1	4	2	6	2	57.9	8.66	8.71	2	25642		Cyp3a23/3a1	12	142.3	123.7	137.4	103	132.2	77.7	40.8	102.2	60.7	80.1	Phospho [S134(100)]	0.00287433	0.566082
P84903	Stromal interaction molecule 1 OS=Rattus norvegicus OX=10116 GN=Stim1 PE=1 SV=1	2	1	6	1	77.4	6.58	7.09	1	361618	ENSRNOG00000020425.6	Stim1	1	40.2	114.4	105.8	73.8	73.5	124.4	89.5	158.3	109.1	111	Phospho [S257(100)]	0.0683043	1.45278
D4A1W8	Microsomal triglyceride transfer protein large subunit OS=Rattus norvegicus OX=10116 GN=Mttp PE=1 SV=1	5	3	5	3	99.1	7.65	20.89	3	310900	ENSRNOG00000010655.6	Mttp	2	96.9	109.4	93.9	105.8	111.2	90.6	64.1	108.9	99.4	119.9		0.525939	0.933681
Q63617	Hypoxia up-regulated protein 1 OS=Rattus norvegicus OX=10116 GN=Hyou1 PE=1 SV=1	4	3	5	3	111.2	5.19	16.68	3	192235		Hyou1	8	91.4	105.7	99.8	94.1	90.9	93.4	113.9	94.2	98.1	118.4		0.269073	1.07491
Q68FT1	Ubiquinone biosynthesis protein COQ9, mitochondrial OS=Rattus norvegicus OX=10116 GN=Coq9 PE=1 SV=2	7	1	5	1	35.1	5.77	16.87	1	498909	ENSRNOG00000016190.6	Coq9	19											Phospho [S80(100)]
P29266	3-hydroxyisobutyrate dehydrogenase, mitochondrial OS=Rattus norvegicus OX=10116 GN=Hibadh PE=1 SV=3	5	1	5	1	35.3	8.47	17.2	1	63938	ENSRNOG00000008063.6	Hibadh	4	116.8	118.5	158.1	135.4	137	47.1	61.3	81.9	72	71.9	Phospho [S86(99.8)]	0.000152835	0.501953
Q64573	Liver carboxylesterase 1F OS=Rattus norvegicus OX=10116 GN=Ces1f PE=1 SV=2	8	3	5	1	62.3	6.76	17.8	3	100125372		Ces1f	19	101	116.6	71.7	74.4	115.4	102	84.5	110.4	117	106.9		0.481244	1.08704
Q68G31	Phenazine biosynthesis-like domain-containing protein OS=Rattus norvegicus OX=10116 GN=Pbld PE=2 SV=1	14	3	5	3	31.7	6.3	16.07	3	171564	ENSRNOG00000000386.6	Pbld1	20	117.5	142.6	130	112.2	115.6	113	61.4	75.2	60.4	72.2	Phospho [S168(100)]	0.00460527	0.618547
P41542	General vesicular transport factor p115 OS=Rattus norvegicus OX=10116 GN=Uso1 PE=1 SV=1	8	5	5	5	107.1	4.96	10.74	5	56042	ENSRNOG00000002301.6	Uso1	14	86	106.6	83.6	86.1	82.1	103.6	117.5	114.8	100.7	119	Phospho [S940(100)]	0.00555633	1.25023
P52555	Endoplasmic reticulum resident protein 29 OS=Rattus norvegicus OX=10116 GN=Erp29 PE=1 SV=2	19	3	5	3	28.6	6.62	16.55	3	117030	ENSRNOG00000001348.5	Erp29	12	57.7	82.8	62.4	85.3	72.8	111.7	146.1	111.9	131.8	137.6		0.000287166	1.77036
P24268	Cathepsin D OS=Rattus norvegicus OX=10116 GN=Ctsd PE=1 SV=1	7	2	5	2	44.7	7.09	16	2	171293		Ctsd	1	62.7	33.7	37.9	54.5	52.3	99.8	222.9	142.4	146.7	147.1		0.00507672	3.14766
Q9JLJ3	4-trimethylaminobutyraldehyde dehydrogenase OS=Rattus norvegicus OX=10116 GN=Aldh9a1 PE=1 SV=1	8	4	5	4	53.6	6.92	15.99	4	64040		Aldh9a1	13	120.7	147.3	135.4	142	111.5	70.3	45.7	81.3	69.2	76.9	Phospho [T28(100)]	0.000127921	0.522758
Q4KLZ6	Triokinase/FMN cyclase OS=Rattus norvegicus OX=10116 GN=Tkfc PE=1 SV=1	10	4	5	4	59.4	7.52	14.4	4	361730	ENSRNOG00000020704.5	Dak; Tkfc	1	134.7	120	132.3	152.1	132.8	56.5	57.9	71.7	69.3	72.7	Phospho [S511(100)]	1.04056e-05	0.488317
P04176	Phenylalanine-4-hydroxylase OS=Rattus norvegicus OX=10116 GN=Pah PE=1 SV=3	6	3	5	3	51.8	6.1	15.43	3	24616		Pah	7	126.9	149.7	137.2	113.9	140.4	67.5	48.1	77.6	73	65.7		3.58019e-05	0.496782
Q1HCL7	NAD kinase 2, mitochondrial OS=Rattus norvegicus OX=10116 GN=Nadk2 PE=1 SV=1	8	3	5	3	48.1	6.95	12.1	3	365699	ENSRNOG00000054157.1	Nadk2; Nadkd1	2	108	132.8	142.6	139.4	128.4	91.9	53.1	64.5	70.1	69.2	Phospho [S43(100)]	0.000125411	0.535627
P13471	40S ribosomal protein S14 OS=Rattus norvegicus OX=10116 GN=Rps14 PE=2 SV=3	23	3	5	3	16.2	10.05	13.73	3	29284		Rps14	18	118	111.8	128	105.9	118.6	72	87.3	89.2	92.3	77		0.000275956	0.7175
P12939	Cytochrome P450 2D10 OS=Rattus norvegicus OX=10116 GN=Cyp2d10 PE=1 SV=1	7	3	5	2	57	6.8	16.45	3	286963		Cyp2d5	7	157.1	118.9	139.1	123.3	129.2	49.3	45.3	89.2	77.5	71.1	Phospho [S138(100)]	0.000302413	0.497903
Q9JLT0	Myosin-10 OS=Rattus norvegicus OX=10116 GN=Myh10 PE=1 SV=1	3	4	5	3	228.8	5.6	11.22	4	79433		Myh10	10	44.3	58.1	31.6	114.5		123.2	136.4	162.4	142.2	187.3		0.00873444	2.41932
Q03626	Murinoglobulin-1 OS=Rattus norvegicus OX=10116 GN=Mug1 PE=2 SV=1	2	2	5	1	165.2	6.01	15.21	2	497794		Mug1	4	75.5	78.7	95.4	89.9	83.8	88.8	132.4	99.5	109.1	146.8	Phospho [T651(100)]	0.0424682	1.36215
P04276	Vitamin D-binding protein OS=Rattus norvegicus OX=10116 GN=Gc PE=1 SV=3	5	2	5	2	53.5	5.86	11.9	2	24384		Gc	14	91.6	79.8	74	77.8	74.7	116.3	127.9	120	121.2	116.7		1.47546e-05	1.51319
Q68FR6	Elongation factor 1-gamma OS=Rattus norvegicus OX=10116 GN=Eef1g PE=2 SV=3	8	2	5	2	50	6.74	16.53	2	293725	ENSRNOG00000020075.7	Eef1g	1	93.4	97.5	94.9	90.9	71.8	97	131.4	104.7	108.5	109.9		0.0241623	1.22965
P14046	Alpha-1-inhibitor 3 OS=Rattus norvegicus OX=10116 GN=A1i3 PE=1 SV=1	2	2	5	1	163.7	6.04	15.25	2	297568		A1i3; LOC297568	4
Q498C8	Protein RER1 OS=Rattus norvegicus OX=10116 GN=Rer1 PE=1 SV=1	9	1	5	1	23	9.51	15.31	1	298675	ENSRNOG00000014270.4	Rer1	5	109.4	104.7	84.9	83	83.3	113	80.1	133.9	109.6	97.9	Phospho [S95(100)]	0.232845	1.14872
P38650	Cytoplasmic dynein 1 heavy chain 1 OS=Rattus norvegicus OX=10116 GN=Dync1h1 PE=1 SV=1	1	4	5	4	531.9	6.46	10.16	4	29489		Dync1h1	6	76	72.6	82.9	67.4	75.5	153.9	114.3	127.4	117.4	112.7		0.00169336	1.67121
P11030	Acyl-CoA-binding protein OS=Rattus norvegicus OX=10116 GN=Dbi PE=1 SV=3	34	3	5	3	10	8.82	12.9	3	25045	ENSRNOG00000046889.3	Dbi	13	119.7	139.6	115.2	137.6	159.7	53.6	60.1	69.2	75.6	69.6		0.000278011	0.488389
Q7TPB1	T-complex protein 1 subunit delta OS=Rattus norvegicus OX=10116 GN=Cct4 PE=2 SV=3	9	3	5	3	58.1	8.02	12.46	3	29374	ENSRNOG00000009642.3	Cct4	14	121.9	127.6	122	86.3	116	125.3	64	75.3	77.4	84.2	Phospho [S236(100)]	0.0543016	0.742768
P85968	6-phosphogluconate dehydrogenase, decarboxylating OS=Rattus norvegicus OX=10116 GN=Pgd PE=1 SV=1	8	4	5	4	53.2	7.02	12.64	4	100360180		Pgd; LOC100360180	5	79.6	79.5	77.6	77	75	115.2	152	111.2	107.1	126	Phospho [S129(100)]	0.0050082	1.57319
P20673	Argininosuccinate lyase OS=Rattus norvegicus OX=10116 GN=Asl PE=2 SV=1	11	5	5	5	51.5	6.4	11.83	5	59085		Asl	12	121.3	118.6	114	106	109.8	92.8	69.3	108.9	85.9	73.5		0.0136317	0.755485
P18420	Proteasome subunit alpha type-1 OS=Rattus norvegicus OX=10116 GN=Psma1 PE=1 SV=2	15	3	5	3	29.5	6.61	14.63	3	29668	ENSRNOG00000011745.4	Psma1	1	69.5	92.3	88.1	99.2	104.4	35	145.5	120.1	119.3	126.6		0.398731	1.20507
Q5XIU9	Membrane-associated progesterone receptor component 2 OS=Rattus norvegicus OX=10116 GN=Pgrmc2 PE=1 SV=1	21	3	5	3	23.4	5.26	12.04	3	361940	ENSRNOG00000014051.4	Pgrmc2	2	105.1	102.1	162.8	92.5	140.1	66.4	65.1	109.8	90.9	65.2	Phospho [S84(100); S98(100); T205(100)]	0.0376861	0.659476
P62898	Cytochrome c, somatic OS=Rattus norvegicus OX=10116 GN=Cycs PE=1 SV=2	25	3	5	3	11.6	9.58	5.96	3	25309; 100363502	ENSRNOG00000032885.1; ENSRNOG00000010452.7	Cycs; LOC100363502	4; 18	114.9	128.8	139.1	126.9	90.1	100.9	56.1	76	81.9	85.3	Phospho [S48(100)]	0.00727238	0.667222
Q4FZT9	26S proteasome non-ATPase regulatory subunit 2 OS=Rattus norvegicus OX=10116 GN=Psmd2 PE=1 SV=1	6	4	5	4	100.1	5.2	10.7	4	287984	ENSRNOG00000001719.6	Psmd2	11	81.6	46.4	105.2	89.8	59.9	82.3	165.8	108.5	122.5	138.1	Phospho [T9(100); S361(100)]	0.0300845	1.61191
P62859	40S ribosomal protein S28 OS=Rattus norvegicus OX=10116 GN=Rps28 PE=1 SV=1	30	2	5	2	7.8	10.7	8.27	2	691531	ENSRNOG00000042886.1	Rps28	7	114.9	108.9	107.2	94.8	110.3	101.6	80.4	93.8	86.1	102		0.0299523	0.865324
P63245	Receptor of activated protein C kinase 1 OS=Rattus norvegicus OX=10116 GN=Rack1 PE=1 SV=3	10	3	5	3	35.1	7.69	18.15	3	83427; 100911540	ENSRNOG00000049070.2; ENSRNOG00000052620.1	Gnb2l1; Rack1; LOC100911540	10; 12	78.2	99.5	89	92.5	93.2	115	117.7	111.4	95.4	108		0.00676986	1.21021
Q02253	Methylmalonate-semialdehyde dehydrogenase [acylating], mitochondrial OS=Rattus norvegicus OX=10116 GN=Aldh6a1 PE=1 SV=1	7	2	5	2	57.8	8.22	14.58	2	81708		Aldh6a1	6	96.9	96.3	91	92.2	172	75	89.9	86.2	115.9	84.7		0.303976	0.823669
P97524	Very long-chain acyl-CoA synthetase OS=Rattus norvegicus OX=10116 GN=Slc27a2 PE=1 SV=1	5	3	5	3	70.6	8.59	10.65	3	65192		Slc27a2	3	125.6	115.8	113.9	123.3	74.6	87.8	63.6	114.1	93.9	87.4		0.122424	0.807664
Q62730	Estradiol 17-beta-dehydrogenase 2 OS=Rattus norvegicus OX=10116 GN=Hsd17b2 PE=2 SV=1	4	1	5	1	41.9	7.96	18.61	1	79243		Hsd17b2	19	180.9	149.4	176.9	170.1	114.3	45.5	32.7	49.8	41.1	39.2		0.000454579	0.263138
P17625	Glycogen [starch] synthase, liver OS=Rattus norvegicus OX=10116 GN=Gys2 PE=1 SV=2	5	2	5	2	80.7	7.11	8.49	2	25623		Gys2	4											Phospho [S8(100)]
Q62930	Complement component C9 OS=Rattus norvegicus OX=10116 GN=C9 PE=1 SV=1	10	4	5	4	62.2	5.69	8.26	4	117512		C9	2	40.8	29.8	35.7	50.9	61.7	157.5	196.1	138.1	139.8	149.6		7.40882e-05	3.5683
O08589	Phospholemman OS=Rattus norvegicus OX=10116 GN=Fxyd1 PE=1 SV=2	17	2	5	2	10.4	8.54	9	2	58971		Fxyd1	1	87.9	114	102.2	89.1	95.8	88.2	84	120.2	119.9	98.5	Phospho [T79(100)]	0.645256	1.04458
Q62627	PRKC apoptosis WT1 regulator protein OS=Rattus norvegicus OX=10116 GN=Pawr PE=1 SV=1	8	2	5	2	35.8	5.74	10.63	2	64513		Pawr	7	64.2	77.7	93.7	73	89	110.5	137.7	108.4	120.3	125.6		0.000624479	1.51534
P10960	Prosaposin OS=Rattus norvegicus OX=10116 GN=Psap PE=1 SV=1	6	3	5	3	61.1	5.25	11.16	3	25524		Psap	20	54	70.9	57	61.1	84.8	142	128.3	112.2	152.3	137.4	Phospho [S186(100)]	6.1073e-05	2.05064
Q4QQW4	Histone deacetylase 1 OS=Rattus norvegicus OX=10116 GN=Hdac1 PE=1 SV=1	4	1	5	1	55.1	5.48	14.14	1	297893	ENSRNOG00000009568.6	Hdac1	5											Phospho [S421(100)]
P00388	NADPH--cytochrome P450 reductase OS=Rattus norvegicus OX=10116 GN=Por PE=1 SV=3	8	4	5	4	76.9	5.48	10.95	4	29441	ENSRNOG00000001442.3	Por	12	115	106.4	103.6	111.2	96.8	116.8	70.8	110.8	92.4	76.3		0.229714	0.87636
P06399	Fibrinogen alpha chain OS=Rattus norvegicus OX=10116 GN=Fga PE=1 SV=3	3	3	5	3	86.6	5.74	10.54	3	361969		Fga	2	65.7	76.5	77.4	75.9	84.8	103.1	135.2	134.7	114	132.8	Phospho [S279(100)]	0.000712708	1.62977
P07953	6-phosphofructo-2-kinase/fructose-2,6-bisphosphatase 1 OS=Rattus norvegicus OX=10116 GN=Pfkfb1 PE=1 SV=3	9	3	5	3	54.7	6.76	12.53	3	24638	ENSRNOG00000000165.8	Pfkfb1	X	131.8	119.9	142.7	127.5	136.7	45.5	68	78.5	71	78.3	Phospho [T133(100)]	5.61159e-05	0.51822
P0C0S7	Histone H2A.Z OS=Rattus norvegicus OX=10116 GN=H2az1 PE=1 SV=2	15	2	5	1	13.5	10.58	12.5	2	58940		H2afz	2	130.7	106.4	133.6	103.7	80.7	72.9	79	112.2	115.1	65.7		0.158455	0.801477
O88989	Malate dehydrogenase, cytoplasmic OS=Rattus norvegicus OX=10116 GN=Mdh1 PE=1 SV=3	6	2	5	2	36.5	6.58	15.65	2	24551	ENSRNOG00000008103.7	Mdh1	14	114.7	115.1	129.9	119.8	109.3	64.8	77.5	83.4	100.3	85.2		0.00140146	0.69837
P26051	CD44 antigen OS=Rattus norvegicus OX=10116 GN=Cd44 PE=1 SV=2	5	3	5	3	55.9	5.16	10.5	3	25406		Cd44	3	23.1	48.6	34.8	29.6	27.8	159.2	267.8	149.8	142.4	116.9	Phospho [T451(100); S458(100)]	0.0061207	5.10128
P55260	Annexin A4 OS=Rattus norvegicus OX=10116 GN=Anxa4 PE=1 SV=3	13	4	5	4	35.8	5.44	7.83	4	79124		Anxa4	4											Phospho [S12(100)]
P85970	Actin-related protein 2/3 complex subunit 2 OS=Rattus norvegicus OX=10116 GN=Arpc2 PE=1 SV=1	6	2	5	2	34.4	7.36	9.89	2	301511		Arpc2	9	53.5	52.5	50.3	55.1	75.1	231.8	142.1	106.8	108	124.8		0.0198131	2.4904
Q91XU8	Phosphatidate cytidylyltransferase 2 OS=Rattus norvegicus OX=10116 GN=Cds2 PE=1 SV=1	6	2	5	2	51.3	7.05	11.13	2	114101		Cds2	3	189.6	155.9	154.1	154.2	121.7	53.4	33.5	41.2	61	35.5	Phospho [S20(99.7); S32(100)]	0.00010859	0.28962
P97852	Peroxisomal multifunctional enzyme type 2 OS=Rattus norvegicus OX=10116 GN=Hsd17b4 PE=1 SV=3	3	2	5	2	79.4	8.57	12.06	2	79244	ENSRNOG00000015840.7	Hsd17b4	18	107.4	103.2	104	100.2	120.9	110.5	78	88.5	88.1	99.2		0.0685237	0.866716
P07896	Peroxisomal bifunctional enzyme OS=Rattus norvegicus OX=10116 GN=Ehhadh PE=1 SV=2	7	4	5	4	78.6	9.2	8.42	4	171142	ENSRNOG00000001770.4	Ehhadh	11	137.5	91.3	123.1	111.6	119.6	89.4	56.7	91.4	96.1	83.2	Phospho [T306(100)]	0.0122643	0.7148
Q9WVK7	Hydroxyacyl-coenzyme A dehydrogenase, mitochondrial OS=Rattus norvegicus OX=10116 GN=Hadh PE=2 SV=1	8	4	5	4	34.4	8.76	8.32	4	113965	ENSRNOG00000010697.2	Hadh	2	162.6	119	156.4	120.9	133.8	55.6	51.8	61.7	70.6	67.6	Phospho [S73(100)]	0.000410744	0.443626
Q5BJK8	Golgi integral membrane protein 4 OS=Rattus norvegicus OX=10116 GN=Golim4 PE=1 SV=2	2	2	5	2	76.6	4.86	9.21	2	310526	ENSRNOG00000024213.6	Golim4	2	83.2	94.7	99.4	111.8	86.5	100.6	106.5	98.1	118.5	100.6	Phospho [S538(100)]	0.161942	1.1024
P02696	Retinol-binding protein 1 OS=Rattus norvegicus OX=10116 GN=Rbp1 PE=1 SV=2	9	1	5	1	15.8	5.25	16.77	1	25056	ENSRNOG00000013794.4	Rbp1	8	75	67.8	78.3	67.1	84.1	178.8	131.1	99.2	95.1	123.5		0.0254274	1.68601
P55213	Caspase-3 OS=Rattus norvegicus OX=10116 GN=Casp3 PE=2 SV=2	13	2	5	2	31.5	6.35	13.02	2	25402	ENSRNOG00000010475.5	Casp3	16	97.5	72.6	69.2	99.9	58.1	76.2	139.7	131.6	126.5	128.7		0.0207446	1.51699
Q6P686	Osteoclast-stimulating factor 1 OS=Rattus norvegicus OX=10116 GN=Ostf1 PE=1 SV=1	14	2	5	2	23.7	5.68	10.64	2	259275	ENSRNOG00000012156.7	Ostf1	1	98.9	73.3	72.6	57.9	112.4	102.1	166.8	106.4	109.7	100	Phospho [S187(100); S213(100)]	0.0680465	1.4093
Q9Z2L0	Voltage-dependent anion-selective channel protein 1 OS=Rattus norvegicus OX=10116 GN=Vdac1 PE=1 SV=4	11	2	5	2	30.7	8.54	12.79	2	83529	ENSRNOG00000006375.6	Vdac1	10	170.4	139.5	142.2	140.7	112.3	60.7	52.6	68.8	52.9	59.8	Phospho [S104(100)]	0.000441239	0.418097
P11507	Sarcoplasmic/endoplasmic reticulum calcium ATPase 2 OS=Rattus norvegicus OX=10116 GN=Atp2a2 PE=1 SV=1	3	3	5	3	114.7	5.34	9.04	3	29693	ENSRNOG00000001285.8	Atp2a2	12	114	101.3	130.5	76.6	99.6	66.8	79.3	131.1	103.6	97.2	Phospho [S663(100)]	0.551881	0.915709
B5D5N9	Cationic amino acid transporter 2 OS=Rattus norvegicus OX=10116 GN=Slc7a2 PE=1 SV=1	6	3	5	3	71.6	6.83	7.4	3	64554	ENSRNOG00000011016.7	Slc7a2	16	80.7	103.2	107.9	78.5	89.2	100.4	125	138.7	85.8	90.7	Phospho [S645(100)]	0.214865	1.1765
P97571	Calpain-1 catalytic subunit OS=Rattus norvegicus OX=10116 GN=Capn1 PE=1 SV=1	2	1	5	1	82.1	5.66	13.54	1	29153		Capn1	1
Q5XI78	2-oxoglutarate dehydrogenase, mitochondrial OS=Rattus norvegicus OX=10116 GN=Ogdh PE=1 SV=1	4	4	5	4	116.2	6.77	7.23	4	360975; 103693780	ENSRNOG00000005130.7	Ogdh; LOC103693780	14	110.5	85.6	115.8	87.6	108.5	113.7	85.8	94.5	97.6	100.5		0.692409	0.968701
Q5FVC7	Arf-GAP with coiled-coil, ANK repeat and PH domain-containing protein 2 OS=Rattus norvegicus OX=10116 GN=Acap2 PE=1 SV=1	2	2	5	2	87.2	6.68	16.63	2	619382	ENSRNOG00000001730.6	Acap2	11	37.5	53.1	64.4	47.1	56.8	100.9	203.3	163	135.8	138.1		0.00359421	2.8625
Q5U317	Pre-mRNA 3'-end-processing factor FIP1 OS=Rattus norvegicus OX=10116 GN=Fip1l1 PE=1 SV=1	7	3	5	3	60.2	5.57	5.93	3	289582	ENSRNOG00000002275.7	Fip1l1	14											Phospho [S434(100)]
P08081-2	Isoform Non-brain of Clathrin light chain A OS=Rattus norvegicus OX=10116 GN=Clta	17	3	5	3	23.6	4.5	11.37	3	83800	ENSRNOG00000014635.8	Clta	5	72.3	78	82.3	87.1	99.5	112.1	134	105.8	113.3	115.7	Phospho [S105(100)]	0.00121699	1.38573
Q6P502	T-complex protein 1 subunit gamma OS=Rattus norvegicus OX=10116 GN=Cct3 PE=1 SV=1	9	5	5	5	60.6	6.64	7.4	5	295230	ENSRNOG00000019090.6	Cct3	2	107.2	73.8	75.7	80.7	68.5	190.3	101.2	99.4	100.9	102.2	Phospho [S244(98.7)]	0.104891	1.46341
P49816	Tuberin OS=Rattus norvegicus OX=10116 GN=Tsc2 PE=1 SV=1	4	4	5	4	201.2	7.27	5.37	4	24855		Tsc2	10	81.6	38.3	102.5	76.7	54.8	153	110.3	132.5	120.9	129.5	Phospho [S671(99.1); S1413(100)]	0.00325098	1.82594
P19836	Choline-phosphate cytidylyltransferase A OS=Rattus norvegicus OX=10116 GN=Pcyt1a PE=1 SV=2	9	3	5	3	41.7	7.03	8.41	3	140544	ENSRNOG00000001762.3	Pcyt1a	11	99.4	94.3	70.2	64.7	78.1	75.5	148.6	143.3	118.7	107.3	Phospho [S315(100); S362(100)]	0.0458376	1.45906
Q91Y78	Ubiquitin carboxyl-terminal hydrolase isozyme L3 OS=Rattus norvegicus OX=10116 GN=Uchl3 PE=1 SV=1	12	3	5	3	26.1	5.11	9.03	3	114094; 498560		Uchl3-ps1; Uchl3	3; 15											Phospho [S130(100)]
P43244	Matrin-3 OS=Rattus norvegicus OX=10116 GN=Matr3 PE=1 SV=2	7	4	5	4	94.4	6.2	1.64	4	29150		Matr3	18	86.6	82.2	83.9	111.6	82.2	131	101.3	115.8	104.1	101.4	Phospho [S598(99.8); S760(100)]	0.028546	1.23987
P26284	Pyruvate dehydrogenase E1 component subunit alpha, somatic form, mitochondrial OS=Rattus norvegicus OX=10116 GN=Pdha1 PE=1 SV=2	5	2	5	2	43.2	8.19	17.05	2	29554		Pdha1	X	84	89.3	86.8	125.5	119.8	116.7	83.3	98.9	103.8	91.9	Phospho [S293(100)]	0.843399	0.978631
Q3MJK5	Cyclin-dependent kinase 12 OS=Rattus norvegicus OX=10116 GN=Cdk12 PE=1 SV=1	2	3	5	3	163.7	9.45	7.41	3	192350	ENSRNOG00000006000.7	Cdk12	10	106.9	118.9	122.5	83	116.7	48.5	96.2	101	118	88.4	Phospho [S333(100); T688(100); T889(100)]	0.202635	0.825
P13676	Acylamino-acid-releasing enzyme OS=Rattus norvegicus OX=10116 GN=Apeh PE=1 SV=1	2	1	5	1	81.3	5.73	7.87	1	24206		Apeh	8	118.2	111.3	100.1	144.4	94.3	76.5	79.1	98	92.6	85.5	Phospho [S187(99.5)]	0.0318687	0.759634
Q07266	Drebrin OS=Rattus norvegicus OX=10116 GN=Dbn1 PE=1 SV=3	4	2	5	2	77.4	4.5	3.82	2	81653		Dbn1	17	41.1	59	52.8	38.5	74	188.3	180.6	120.9	95.2	149.7	Phospho [S142(99.6); S385(99.1)]	0.00397835	2.76827
P51635	Aldo-keto reductase family 1 member A1 OS=Rattus norvegicus OX=10116 GN=Akr1a1 PE=1 SV=2	13	3	4	3	36.5	7.31	16.83	3	78959	ENSRNOG00000016727.5	Akr1a1	5	88	100	85.7	88.6	93.4	120.9	109.9	107.2	94.1	112.2		0.0111292	1.19443
Q6MG61	Chloride intracellular channel protein 1 OS=Rattus norvegicus OX=10116 GN=Clic1 PE=1 SV=1	20	2	4	2	27	5.17	13.56	2	406864	ENSRNOG00000029682.5	Clic1	20
P0C2X9	Delta-1-pyrroline-5-carboxylate dehydrogenase, mitochondrial OS=Rattus norvegicus OX=10116 GN=Aldh4a1 PE=1 SV=1	7	3	4	3	61.8	7.46	12.32	3	641316		Aldh4a1	5	101	111.9	117.6	114.9	139.4	107.2	57	84.8	86.9	79.3		0.0113644	0.709986
P09527	Ras-related protein Rab-7a OS=Rattus norvegicus OX=10116 GN=Rab7a PE=1 SV=2	16	3	4	3	23.5	6.7	12.12	3	29448	ENSRNOG00000012247.6	Rab7a	4	83.1	66.6	64.1	80.9	86.5	107.8	144.2	117.5	121.5	127.7	Phospho [S72(100)]	0.000325626	1.62303
Q9EQR2	Alkyldihydroxyacetonephosphate synthase, peroxisomal OS=Rattus norvegicus OX=10116 GN=Agps PE=1 SV=1	6	2	4	2	71.5	7.36	17.28	2	84114		Agps	3	68.6	47.9	48.1	62.7	63.3	75.6	175.3	147	182.9	128.7	Phospho [S51(100)]	0.010717	2.4415
B0BNE5	S-formylglutathione hydrolase OS=Rattus norvegicus OX=10116 GN=Esd PE=2 SV=1	8	1	4	1	31.3	6.9	21.04	1	290401	ENSRNOG00000009512.6	Esd	15	95.5	121.4	105.6	102.8	66.3	112.3	95.1	100	82.5	118.5		0.770001	1.03417
P40615	H/ACA ribonucleoprotein complex subunit DKC1 OS=Rattus norvegicus OX=10116 GN=Dkc1 PE=1 SV=4	4	3	4	3	56.6	9.38	14.47	3	170944		Dkc1	X	95.8	87.2	92.5	110.8	80.7	82.2	97.7	106.3	117.1	129.7	Phospho [S452(100)]	0.211697	1.14133
Q63692	Hsp90 co-chaperone Cdc37 OS=Rattus norvegicus OX=10116 GN=Cdc37 PE=1 SV=2	8	3	4	3	44.5	5.34	13.58	3	114562		Cdc37	8	93.5	98.5	99.9	102.5	81	123.4	98.1	98.8	103	101.3		0.144344	1.10349
P50398	Rab GDP dissociation inhibitor alpha OS=Rattus norvegicus OX=10116 GN=Gdi1 PE=1 SV=1	10	3	4	2	50.5	5.14	13.26	3	25183	ENSRNOG00000056870.1	Gdi1	X	88.2	115.6	89.1	98.1	107.1	116.9	95.5	101.5	99	88.9		0.918714	1.00743
Q8VHT6	Arsenite methyltransferase OS=Rattus norvegicus OX=10116 GN=As3mt PE=1 SV=1	6	2	4	2	41	6.61	17.44	2	140925		As3mt	1	111	101.8	120.3	98.4	107.7	102.7	72.9	103.3	86.4	95.4		0.0559559	0.854414
P29314	40S ribosomal protein S9 OS=Rattus norvegicus OX=10116 GN=Rps9 PE=1 SV=4	12	3	4	3	22.6	10.65	10.54	3	81772; 103689992	ENSRNOG00000058909.1	Rps9; LOC100909466; LOC103689992	1	210.1	125.1	185.6	175	146.5	40.6	30.9	30	34.9	21.2		0.000559176	0.187107
P41562	Isocitrate dehydrogenase [NADP] cytoplasmic OS=Rattus norvegicus OX=10116 GN=Idh1 PE=1 SV=1	14	3	4	3	46.7	6.99	13.26	3	24479	ENSRNOG00000015020.7	Idh1	9	110.6	107.7	102.8	115.4	109.3	74.1	84.5	98.8	98	98.8		0.0176292	0.832173
P09006	Serine protease inhibitor A3N OS=Rattus norvegicus OX=10116 GN=Serpina3n PE=1 SV=3	15	4	4	4	46.6	5.47	9.72	4	24795		Serpina3n	6	85.9	74.5	65.6	57.4	84.3	56.6	193.1	121.8	111.1	149.7		0.0772388	1.71961
P14408	Fumarate hydratase, mitochondrial OS=Rattus norvegicus OX=10116 GN=Fh PE=1 SV=2	6	3	4	3	54.4	8.73	10.6	3					135.7	137.8	136.4	120.8	95.7	43.4	78.6	66.8	85.5	99.2		0.00367687	0.596264
P11915	Sterol carrier protein 2 OS=Rattus norvegicus OX=10116 GN=Scp2 PE=1 SV=3	5	3	4	3	58.8	7.03	12.74	3	25541		Scp2	5	124.2	134.8	127.9	115.1	138.2	58.5	60.2	90.4	79.3	71.3		0.000106217	0.561856
Q9WVK3	Peroxisomal trans-2-enoyl-CoA reductase OS=Rattus norvegicus OX=10116 GN=Pecr PE=2 SV=1	6	1	4	1	32.4	8.69	15.39	1	113956		Pecr	9	91.9	89.3	51.1	106	53.4	219.8	85.3	125.9	74.9	102.3		0.181751	1.55272
Q91Y81	Septin-2 OS=Rattus norvegicus OX=10116 GN=Septin2 PE=1 SV=1	6	2	4	2	41.6	6.6	14.4	2	117515	ENSRNOG00000017952.4	Sept2	9	71.6	87.4	55.7	71.7	65	88.5	191.3	107.7	124.3	136.8	Phospho [S218(100)]	0.0241724	1.84576
Q9EQ76	Dimethylaniline monooxygenase [N-oxide-forming] 3 OS=Rattus norvegicus OX=10116 GN=Fmo3 PE=1 SV=1	10	4	4	4	59.9	8.16	11.52	4	84493		Fmo3	13	155.7	118.3	138.6	115.4	103.6	50.4	68.9	83.7	82.3	83.3		0.0021881	0.583597
P97887	Presenilin-1 OS=Rattus norvegicus OX=10116 GN=Psen1 PE=1 SV=1	9	2	4	2	52.8	5.3	8.35	2	29192	ENSRNOG00000009110.7	Psen1	6											Phospho [S332(99.4); S368(100)]
Q63358	Unconventional myosin-IXb OS=Rattus norvegicus OX=10116 GN=Myo9b PE=1 SV=1	3	4	4	4	224.9	8.34	12.91	4	25486	ENSRNOG00000016256.7	Myo9b	16	71.4	67.6	48.9	73.8	42.7	108.7	159.4	153.5	138.2	136	Phospho [S1222(99.2); S1247(100); S1266(100); T1319(100)]	0.000147418	2.28581
P14882	Propionyl-CoA carboxylase alpha chain, mitochondrial OS=Rattus norvegicus OX=10116 GN=Pcca PE=1 SV=3	4	2	4	2	81.6	7.69	10.57	2	687008		Pcca	15	143.7	116.1	161.3	131.5	92.3	55.6	53.8	106.7	83.1	55.8	Phospho [S261(99.5)]	0.00637234	0.550473
P41123	60S ribosomal protein L13 OS=Rattus norvegicus OX=10116 GN=Rpl13 PE=1 SV=2	14	3	4	3	24.3	11.55	12.9	3	81765; 100359922	ENSRNOG00000015335.6	Rpl13; LOC100359922	19; 8	152.7	120.7	137.5	111.5	97.7	51.1	68.5	107	102.2	51.2	Phospho [S106(100)]	0.0156092	0.612804
P14480	Fibrinogen beta chain OS=Rattus norvegicus OX=10116 GN=Fgb PE=1 SV=4	10	4	4	4	54.2	7.78	7.96	4	24366	ENSRNOG00000007092.7	Fgb	2	79.8	82.8	78.8	100.9	68.4	139.1	125.9	111.1	107.5	105.6		0.00283009	1.43462
Q6AYT4	P2R1A-PPP2R2A-interacting phosphatase regulator 1 OS=Rattus norvegicus OX=10116 GN=Pabir1 PE=1 SV=1	9	3	4	3	30.5	6.79	13.27	3	309420	ENSRNOG00000051051.1	Fam122a	1		21.1		35.1		184	222.9	164.4	141.7	230.9	Phospho [S75(100); S146(100)]	0.00035581	6.71815
Q4KLF8	Actin-related protein 2/3 complex subunit 5 OS=Rattus norvegicus OX=10116 GN=Arpc5 PE=1 SV=3	30	3	4	3	16.3	5.67	8.41	3	360854	ENSRNOG00000028062.7	Arpc5	13	59.5	56	60.1	50.7	74	178	182.2	116.2	105.6	117.8		0.00718529	2.33034
P07335	Creatine kinase B-type OS=Rattus norvegicus OX=10116 GN=Ckb PE=1 SV=2	17	4	4	4	42.7	5.67	10.29	4	24264	ENSRNOG00000010872.5	Ckb	6											Phospho [T35(100)]
P25113	Phosphoglycerate mutase 1 OS=Rattus norvegicus OX=10116 GN=Pgam1 PE=1 SV=4	8	2	4	2	28.8	7.18	11.31	2	24642	ENSRNOG00000050585.2	Pgam1	1	81.6	80.1	44.5	88	80.2	166	214.6	103	58.5	83.6	Phospho [S14(100); Y92(100)]	0.155599	1.67121
P10760	Adenosylhomocysteinase OS=Rattus norvegicus OX=10116 GN=Ahcy PE=1 SV=3	10	4	4	4	47.5	6.54	11.02	4	29443	ENSRNOG00000017777.3	Ahcy	3	135.4	120	150.9	136.6	108.3	72.1	58.6	74.2	68.5	75.4	Phospho [S183(99.5)]	0.000471491	0.535627
P14669	Annexin A3 OS=Rattus norvegicus OX=10116 GN=Anxa3 PE=1 SV=4	13	4	4	4	36.3	6.35	11.46	4	25291	ENSRNOG00000002045.7	Anxa3	14	79.1	78.6	95	82.5	72.6	140.2	76.2	118.3	152.5	104.9		0.0494342	1.45194
O35889	Afadin OS=Rattus norvegicus OX=10116 GN=Afdn PE=1 SV=1	2	3	4	3	207.5	6.16	12.42	3	26955		Mllt4; Afdn	1	85.9	89.6	102.6	98.4	71.3	121.6	78.9	122	114.7	114.9	Phospho [S424(100)]	0.0685773	1.23292
Q5FVQ4	Malectin OS=Rattus norvegicus OX=10116 GN=Mlec PE=2 SV=1	13	3	4	3	32.4	5.55	10.6	3	304543	ENSRNOG00000021725.5	Mlec	12	103	109.9	94	89.3	84.8	108.1	94.3	91.8	119	105.9		0.290195	1.07921
P67779	Prohibitin OS=Rattus norvegicus OX=10116 GN=Phb PE=1 SV=1	8	2	4	2	29.8	5.76	9.67	2	25344	ENSRNOG00000046799.2	Phb	10	158.3	129.5	126.9	135.5	130.4	62.5	46.9	79.7	80.2	50.1		5.76957e-05	0.469292
O55096	Dipeptidyl peptidase 3 OS=Rattus norvegicus OX=10116 GN=Dpp3 PE=1 SV=2	6	3	4	3	83	5.22	12.68	3	114591	ENSRNOG00000031485.4	Dpp3	1	59.5	82.9	83.7	49.6	142.6	131.3	120.7	98.2	121.8	109.8		0.114712	1.39087
P19132	Ferritin heavy chain OS=Rattus norvegicus OX=10116 GN=Fth1 PE=1 SV=3	14	2	4	2	21.1	6.3	13.39	2	25319		Fth1	1	91.7	85.1	56.7	67	80.3	109.7	162	104.2	130.3	113	Phospho [S114(100)]	0.0067474	1.62605
Q9Z1W6	Protein LYRIC OS=Rattus norvegicus OX=10116 GN=Mtdh PE=1 SV=2	7	3	4	3	63.9	9.29	10.09	3	170910	ENSRNOG00000006870.6	Mtdh	7	47.9	77.9	95.1	76.3	57	124.6	86.4	176.2	129	129.6	Phospho [T96(100); T142(100); S297(100)]	0.0109414	1.82326
P05178	Cytochrome P450 2C6 OS=Rattus norvegicus OX=10116 GN=Cyp2c6 PE=2 SV=2	6	3	4	2	56	7.47	9.86	3	293989		Cyp2c6v1; Cyp2c6	1	71.1	103.1	97.8	94.9	76.1	115.4	87.8	111.8	138.2	103.8		0.0610923	1.25734
Q63041	Alpha-1-macroglobulin OS=Rattus norvegicus OX=10116 GN=A1m PE=1 SV=1	4	4	4	4	167	6.9	7.97	4	252922	ENSRNOG00000006709.6	Pzp	4
P11711	Cytochrome P450 2A1 OS=Rattus norvegicus OX=10116 GN=Cyp2a1 PE=1 SV=2	4	3	4	3	56	9.04	11.4	3	24894	ENSRNOG00000020817.5	Cyp2a1	1	117.4	63.3	85.6	107.8	101.2	80.5	63	206.9	94.2	80	Phospho [S130(100)]	0.735784	1.10372
P18666	Myosin regulatory light chain 12B OS=Rattus norvegicus OX=10116 GN=Myl12b PE=1 SV=3	23	3	4	3	19.8	4.91	6.2	3	50685		Myl12b	9	79	71.3	73.7	69.6	64.5	134.3	118.2	110.6	147.9	130.9		0.000411964	1.79252
Q2PQA9	Kinesin-1 heavy chain OS=Rattus norvegicus OX=10116 GN=Kif5b PE=1 SV=1	2	2	4	2	109.5	6.44	11.27	2	117550	ENSRNOG00000017466.6	Kif5b	17	54.3	70.2	78.3	79.2	57.2	86.5	161.4	147.5	128.9	136.4		0.00457066	1.94782
D3ZHV2	Microtubule-actin cross-linking factor 1 OS=Rattus norvegicus OX=10116 GN=Macf1 PE=1 SV=1	1	4	4	4	619.2	5.4	7.57	4	362587		Macf1	5	102.6	92.6	52.2	105.5	109	150.4	116.6	94.3	78.4	98.5	Phospho [S1860(100)]	0.372059	1.16519
Q4V8B0	Oxidation resistance protein 1 OS=Rattus norvegicus OX=10116 GN=Oxr1 PE=1 SV=3	3	3	4	3	92.8	5.1	12.42	3	117520		Oxr1	7	66.6	37.3	56.9	72	50.2	179.1	159.9	126.8	124.7	126.5	Phospho [S195(99.3); S488(100)]	0.000402467	2.53357
P0C1X8	AP2-associated protein kinase 1 OS=Rattus norvegicus OX=10116 GN=Aak1 PE=1 SV=1	4	3	4	3	103.7	6.51	10.31	3	500244		Aak1	4	36.4	64.8	36.2	57.4	74.1	158.4	156.3	126.2	128.4	161.6	Phospho [T621(100); S625(100); S679(100)]	2.822e-05	2.71811
Q5U2M8	Mediator of DNA damage checkpoint protein 1 OS=Rattus norvegicus OX=10116 GN=Mdc1 PE=1 SV=2	4	3	4	3	136.9	4.91	6.19	3	309595	ENSRNOG00000032813.4	Mdc1	20											Phospho [S438(98.1); S550(99.6); S589(100)]
P07895	Superoxide dismutase [Mn], mitochondrial OS=Rattus norvegicus OX=10116 GN=Sod2 PE=1 SV=2	13	3	4	3	24.7	8.81	11.11	3	24787	ENSRNOG00000019048.4	Sod2	1	77.4	97.2	94.6	92.6	96.1	122.8	102.7	103.8	110.7	102.1		0.013562	1.18388
O70127	Bile salt export pump OS=Rattus norvegicus OX=10116 GN=Abcb11 PE=1 SV=1	3	4	4	4	146.2	7.4	9.87	4	83569		Abcb11	3	66.5	61.4	51.3	133	113.5	83.7	44.4	152.3	180.3	113.5	Phospho [S692(100); S1321(100)]	0.339388	1.34884
P15205	Microtubule-associated protein 1B OS=Rattus norvegicus OX=10116 GN=Map1b PE=1 SV=3	2	4	4	4	269.5	4.81	8.17	4					36.2	20.6		15.4		250.3	226.1	141.4	161.2	148.7	Phospho [S1244(100); S1257(100); S1786(99.4)]	0.00124135	7.70942
P13221	Aspartate aminotransferase, cytoplasmic OS=Rattus norvegicus OX=10116 GN=Got1 PE=1 SV=3	8	3	4	3	46.4	7.21	8.55	3	24401	ENSRNOG00000016356.7	Got1	1	141.7	142.1	121	110.2	139.3	57.6	77.1	74	62.5	74.5	Phospho [T310(98.5)]	0.00011711	0.528351
P85125	Caveolae-associated protein 1 OS=Rattus norvegicus OX=10116 GN=Cavin1 PE=1 SV=1	4	1	4	1	43.9	5.52	13.81	1	287710		Ptrf; Cavin1	10	119.7	102.1	111.1	91.7	93.4	76.5	109.6	92.7	84.7	118.6	Phospho [S42(99.7)]	0.470921	0.930695
P23457	3-alpha-hydroxysteroid dehydrogenase OS=Rattus norvegicus OX=10116 GN=Akr1c9 PE=1 SV=1	14	4	4	4	37	7.09	7.18	4	191574	ENSRNOG00000017672.7	Akr1c14	17	135.2	136.4	154.5	125	127.3	80.3	51.2	71.4	57.9	60.7		1.02266e-05	0.473909
Q9Z1Y3	Cadherin-2 OS=Rattus norvegicus OX=10116 GN=Cdh2 PE=1 SV=1	4	3	4	3	99.6	4.78	9.1	3	83501		Cdh2	18	89.4	76.1	67	78.1	80.5	248.7	73.5	95	96.4	95.3		0.246135	1.55689
Q63598	Plastin-3 OS=Rattus norvegicus OX=10116 GN=Pls3 PE=1 SV=2	7	4	4	4	70.6	5.48	7.93	4	81748		Pls3	X	121.9	101.8	97.8	100.2	95.3	91.7	94.1	100.7	118.1	78.4	Phospho [S268(100)]	0.424359	0.934236
O35567	Bifunctional purine biosynthesis protein ATIC OS=Rattus norvegicus OX=10116 GN=Atic PE=1 SV=2	8	4	4	4	64.2	7.14	5	4	81643	ENSRNOG00000015511.4	Atic	9	144.7	72.2	98.8	116.1	139.8	79.5	67.5	88.4	89.6	103.4	Phospho [T566(99.5)]	0.102728	0.749475
Q5XHY5	Threonine--tRNA ligase 1, cytoplasmic OS=Rattus norvegicus OX=10116 GN=Tars1 PE=1 SV=1	3	2	4	2	80.5	6.95	13.1	2	294810	ENSRNOG00000019023.6	Tars	2	118.7	139.7	116.7	111.9	126.7	69.2	69.2	99	70.4	78.4	Phospho [Y270(100)]	0.000330693	0.629298
P62804	Histone H4 OS=Rattus norvegicus OX=10116 GN=H4c2 PE=1 SV=2	20	3	4	3	11.4	11.36	8.28	3	500351; 680097; 100912564; 100912489; 64627; 100360950; 100912290; 679983; 502913; 291152; 295277; 102551184; 102548682; 102557184; 364723	ENSRNOG00000045978.1; ENSRNOG00000051891.1; ENSRNOG00000048642.1; ENSRNOG00000046636.1; ENSRNOG00000054017.1; ENSRNOG00000058444.1; ENSRNOG00000048215.1; ENSRNOG00000048735.1; ENSRNOG00000057690.1; ENSRNOG00000045840.1; ENSRNOG00000032224.4; ENSRNOG00000050933.1	LOC100912418; RGD1562378; LOC680097; Hist4h4; LOC100912564; LOC100912489; Hist1h4b; LOC100360950; LOC680430; LOC100912290; Hist1h4a; LOC679983; Hist2h4a; Hist1h4m; Hist2h4; LOC102551184; LOC102548682; LOC102557184; Hist1h2ao	4; 17; 2	107.7	93	91.9	70.1	71.6	106.5	106.5	135.3	132.6	84.7	Phospho [S48(100)]	0.0588748	1.30233
Q6P7P5	Basic leucine zipper and W2 domain-containing protein 1 OS=Rattus norvegicus OX=10116 GN=Bzw1 PE=1 SV=1	3	1	4	1	48	5.92	9.46	1	363232	ENSRNOG00000013977.4	Bzw1	9	99	100.7	98	98.2	87.6	288.2	51	65.6	55.8	55.9		0.893606	1.06825
P15791	Calcium/calmodulin-dependent protein kinase type II subunit delta OS=Rattus norvegicus OX=10116 GN=Camk2d PE=1 SV=1	3	1	4	1	60	7.27	6.13	1	24246	ENSRNOG00000011589.8	Camk2d	2	63.4	33.8	50.7	61.2	55.3	104.7	215.8	117.5	177.8	119.8	Phospho [S367(99.5)]	0.00988612	2.78215
P21571	ATP synthase-coupling factor 6, mitochondrial OS=Rattus norvegicus OX=10116 GN=Atp5pf PE=1 SV=1	26	2	4	2	12.5	9.44	3.59	2	94271	ENSRNOG00000001551.4	Atp5j	11	184.2	142.8	172.5	148.5	123.7	50.3	49.9	44.7	35.5	47.9		0.000334555	0.29584
P47820	Angiotensin-converting enzyme OS=Rattus norvegicus OX=10116 GN=Ace PE=1 SV=1	2	2	4	2	150.8	6.58	12.55	2	24310		Ace	10		17.4		19.4	37.2	135.3	275.5	142.9	181.3	191	Phospho [S1306(100)]	0.00228481	7.50811
Q9JLA3	UDP-glucose:glycoprotein glucosyltransferase 1 OS=Rattus norvegicus OX=10116 GN=Uggt1 PE=1 SV=2	2	3	4	3	176.3	5.66	7.16	3	171129	ENSRNOG00000014901.5	Uggt1	9	79.7	79.3	94.3	80.1	66.4	108.5	113	123.7	120.3	134.7		0.000225406	1.50125
Q0PMD2	Anthrax toxin receptor 1 OS=Rattus norvegicus OX=10116 GN=Antxr1 PE=1 SV=2	4	1	4	1	62.3	7.59	11.13	1	362393		Antxr1	4		24.7		19.8	39.3	255.3	237.6	153.4	143.3	126.7	Phospho [S360(100)]	0.00337193	6.56062
Q99MS0	SEC14-like protein 2 OS=Rattus norvegicus OX=10116 GN=Sec14l2 PE=1 SV=1	4	2	4	2	46.1	7.37	13.28	2	116486		Sec14l2	14	159.1	148.9	148.2	140.1	174.8	41.7	31	49.6	56.7	50	Phospho [S46(100); T401(100)]	1.04805e-06	0.296978
Q62847	Gamma-adducin OS=Rattus norvegicus OX=10116 GN=Add3 PE=1 SV=2	2	2	4	2	78.8	5.67	7.77	2	25230		Add3	1	24.2	47	20.5	59	62.3	111.4	217.6	131.4	165.1	161.6	Phospho [S680(100)]	0.00139749	3.69531
P15429	Beta-enolase OS=Rattus norvegicus OX=10116 GN=Eno3 PE=1 SV=3	5	2	4	1	47	7.44	11.18	2	25438	ENSRNOG00000004078.7	Eno3	10	82.3	80.5	37.3	78.3	104.3	49.3	156.4	106.1	194.2	111.2		0.135484	1.61275
P21213	Histidine ammonia-lyase OS=Rattus norvegicus OX=10116 GN=Hal PE=1 SV=1	7	4	4	4	72.2	6.51	9.91	4	29301	ENSRNOG00000004502.6	Hal	7	180	169.2	141.3	172.9	167	48.9	28.9	32	29.6	30.3	Phospho [S140(100); T396(100)]	1.27885e-06	0.204359
Q3KR86	MICOS complex subunit Mic60 (Fragment) OS=Rattus norvegicus OX=10116 GN=Immt PE=1 SV=1	7	4	4	4	67.1	5.8	7.46	4	312444		Immt	4	125.8	116.5	110	93.1	97.5	113.6	76.7	103.3	78.9	84.6	Phospho [S34(99.5); S399(100)]	0.107428	0.84196
Q9R1N3-4	Isoform 4 of Sodium bicarbonate cotransporter 3 OS=Rattus norvegicus OX=10116 GN=Slc4a7	3	3	4	3	126.8	6.54	9.92	3	117955	ENSRNOG00000005957.7	Slc4a7	15	36.3	35.6	40.7	52.9	59.8	164.6	161.1	154.2	145.9	149	Phospho [S238(100); S263(99.5); S1057(100)]	2.09344e-07	3.43897
P70615	Lamin-B1 OS=Rattus norvegicus OX=10116 GN=Lmnb1 PE=1 SV=3	4	3	4	2	66.6	5.22	8.28	3	116685		Lmnb1	18	92.4	76.8	92.6	84.6	77.3	114	108.9	119.7	103	130.5		0.00106306	1.35969
P19112	Fructose-1,6-bisphosphatase 1 OS=Rattus norvegicus OX=10116 GN=Fbp1 PE=1 SV=2	8	3	4	3	39.6	5.77	5.86	3	24362		Fbp1	17	121.3	100.8	103.7	102.7	128.9	99.6	67.5	110.3	85.8	79.3	Phospho [Y216(100); S342(99.3)]	0.0430782	0.793864
Q5XIF6	Tubulin alpha-4A chain OS=Rattus norvegicus OX=10116 GN=Tuba4a PE=1 SV=1	8	3	4	2	49.9	5.06	5.52	3	316531	ENSRNOG00000003597.5	Tuba4a	9	145.9	127	129.8	127.5	111	66.1	49.8	90.4	79.2	73.3	Phospho [S158(100)]	0.000234423	0.559576
P12007	Isovaleryl-CoA dehydrogenase, mitochondrial OS=Rattus norvegicus OX=10116 GN=Ivd PE=1 SV=2	6	2	4	2	46.4	7.9	11.92	2	24513	ENSRNOG00000009421.5	Ivd	3	109.5	131.1	144.4	135.1	107.8	72.6	57	82.7	81.1	78.7		0.000632448	0.59261
O08557	N(G),N(G)-dimethylarginine dimethylaminohydrolase 1 OS=Rattus norvegicus OX=10116 GN=Ddah1 PE=1 SV=3	13	3	4	3	31.4	6.13	10.11	3	64157	ENSRNOG00000014613.7	Ddah1	2	74.6	82.6	70.7	91.5	107.2	228.7	91.5	92.6	81.1	79.5	Phospho [S33(100); S56(100)]	0.368961	1.34412
Q63768	Adapter molecule crk OS=Rattus norvegicus OX=10116 GN=Crk PE=1 SV=1	10	2	4	2	33.8	5.55	9.03	2	54245	ENSRNOG00000025792.4	Crk	10											Phospho [S41(99.1)]
Q3MIE0	Enoyl-CoA hydratase domain-containing protein 3, mitochondrial OS=Rattus norvegicus OX=10116 GN=Echdc3 PE=2 SV=1	4	1	4	1	32.4	8.57	12.61	1	684538		Echdc3	17	125.3	126.7	131.3	116.3	114.6	88.3	61.1	74.8	71.6	90		0.000237685	0.628134
Q9Z1A6	Vigilin OS=Rattus norvegicus OX=10116 GN=Hdlbp PE=1 SV=1	2	3	4	3	141.5	6.96	11.07	3	64474		Hdlbp	9	123.2	100	132	113	110.7	63.2	74.1	108.9	89.1	85.8	Phospho [S944(100)]	0.011751	0.727414
O88618	Formimidoyltransferase-cyclodeaminase OS=Rattus norvegicus OX=10116 GN=Ftcd PE=1 SV=4	4	2	4	2	58.9	6.09	7.34	2	89833	ENSRNOG00000001261.6	Ftcd	20	127.4	141.9	163.4	142.1	135.2	62.2	43.1	61.7	59.6	63.4	Phospho [S519(100)]	9.12628e-06	0.408451
P62271	40S ribosomal protein S18 OS=Rattus norvegicus OX=10116 GN=Rps18 PE=1 SV=3	14	3	4	3	17.7	10.99	4.94	3	100360679; 294282	ENSRNOG00000033152.3; ENSRNOG00000028505.6	LOC100360679; Rps18	10; 20	121.5	103.6	130.2	129.6	119.7	93.8	51.5	88.5	93.6	67.9	Phospho [T60(100)]	0.0042436	0.653821
Q5M7U6	Actin-related protein 2 OS=Rattus norvegicus OX=10116 GN=Actr2 PE=2 SV=1	7	2	4	2	44.7	6.74	4.89	2	289820	ENSRNOG00000004959.7	Actr2	14
P17764	Acetyl-CoA acetyltransferase, mitochondrial OS=Rattus norvegicus OX=10116 GN=Acat1 PE=1 SV=1	4	2	4	2	44.7	8.76	8.12	2	25014	ENSRNOG00000007862.6	Acat1	8	132	113.1	138.6	111	122	91.4	57.7	79	76.7	78.6		0.000275536	0.621696
Q6VBQ5	Myeloid-associated differentiation marker OS=Rattus norvegicus OX=10116 GN=Myadm PE=1 SV=1	5	1	4	1	35.1	8.18	8.58	1	369016		Myadm	1
P61459	Pterin-4-alpha-carbinolamine dehydratase OS=Rattus norvegicus OX=10116 GN=Pcbd1 PE=1 SV=2	17	2	4	2	12	6.8	9.66	2	29700	ENSRNOG00000000566.6	Pcbd1	20	92.5	87.3	72.9	86.5	122.2	115.3	74.7	119	127.7	102		0.245496	1.16753
P85973	Purine nucleoside phosphorylase OS=Rattus norvegicus OX=10116 GN=Pnp PE=1 SV=1	7	2	4	2	32.3	6.93	6.27	2	290029	ENSRNOG00000009982.6	Pnp	15	102.5	100.8	102.5	99.8	116.1	68.1	100.4	105.2	99.7	104.8		0.299584	0.916619
Q64119	Myosin light polypeptide 6 OS=Rattus norvegicus OX=10116 GN=Myl6 PE=1 SV=3	14	2	4	2	17	4.55	9.4	2	362816		Myl6l	13	97.7	67.1	69.9	59.9	45.2	102.2	150.3	135.9	132	140		0.000620631	1.9435
Q9JMB5	Proteasomal ubiquitin receptor ADRM1 OS=Rattus norvegicus OX=10116 GN=Adrm1 PE=1 SV=2	7	2	4	2	42.1	5.07	9.01	2	65138	ENSRNOG00000055984.1	Adrm1	3	80.3	64.1	32.8	91.1	124.6	206.1	107.7	110.1	100	83.1		0.148677	1.54492
O88339	Epsin-1 OS=Rattus norvegicus OX=10116 GN=Epn1 PE=1 SV=1	5	2	4	2	60.1	4.81	5.5	2	117277		Epn1	1	117.2	119.6	118.8	109.6	107.6	84.9	85.8	69.5	89.9	97.2		0.00121551	0.745985
P55159	Serum paraoxonase/arylesterase 1 OS=Rattus norvegicus OX=10116 GN=Pon1 PE=1 SV=3	5	2	4	2	39.3	5.22	6.77	2	84024	ENSRNOG00000008902.6	Pon1	4	153.7	127.5	120.7	124.6	97.9	58.9	55.3	100	84.9	76.7		0.00352434	0.601858
Q561R9	Endoribonuclease LACTB2 OS=Rattus norvegicus OX=10116 GN=Lactb2 PE=2 SV=1	8	3	4	3	32.5	6.33	6.25	3	297768	ENSRNOG00000007829.4	Lactb2	5	111.9	113.7	98.5	101.2	140.5	129.4	58.9	82.4	89.6	73.8	Phospho [S235(99.6); S279(100)]	0.102709	0.767232
Q9JJ54	Heterogeneous nuclear ribonucleoprotein D0 OS=Rattus norvegicus OX=10116 GN=Hnrnpd PE=1 SV=2	9	3	4	3	38.2	7.81	4.34	3	79256	ENSRNOG00000002292.8	Hnrpd; Hnrnpd	14	108.3	93.3	83.9	87	82.5	115.4	108.7	116.6	86.3	117.9	Phospho [T125(100); T191(100)]	0.0456479	1.19758
Q6IMF3	Keratin, type II cytoskeletal 1 OS=Rattus norvegicus OX=10116 GN=Krt1 PE=2 SV=1	5	3	4	1	64.8	7.87	4.67	3	300250		Krt1	7											Phospho [S26(99.6)]
P50503	Hsc70-interacting protein OS=Rattus norvegicus OX=10116 GN=St13 PE=1 SV=1	3	1	4	1	41.3	5.39	7.35	1	81800	ENSRNOG00000019070.4	St13	7	44.9	91.6	87.3	76.8	51.9	177.2	111.9	122.2	122.8	113.3		0.00553494	1.8366
Q5U318	Astrocytic phosphoprotein PEA-15 OS=Rattus norvegicus OX=10116 GN=Pea15 PE=1 SV=1	15	2	4	2	15	5.02	7.88	2	364052	ENSRNOG00000046996.1	Pea15; Pea15a	13	26	40.7	26.9	44.1	52.6	72.9	280.4	148.7	138.7	169	Phospho [S116(100)]	0.0204434	4.25486
Q32PY9	Probable gluconokinase OS=Rattus norvegicus OX=10116 GN=Idnk PE=2 SV=1	12	2	4	2	20.2	6.39	7.77	2	498695	ENSRNOG00000019519.7	Idnk	17	102.1	116.5	97.7	94.7	103.7	146.3	75.5	77.1	102.9	83.5		0.688239	0.942879
P50475	Alanine--tRNA ligase, cytoplasmic OS=Rattus norvegicus OX=10116 GN=Aars1 PE=1 SV=3	1	1	4	1	106.7	5.62	10.73	1	292023	ENSRNOG00000018404.7	Aars	19	84.8	94.4	86.2	86.1	117.2	127.7	106.5	104.5	93.9	98.7		0.175548	1.13356
Q6AY30	Saccharopine dehydrogenase-like oxidoreductase OS=Rattus norvegicus OX=10116 GN=Sccpdh PE=1 SV=1	6	2	4	2	47.1	8.84	2.73	2	305021; 103689999	ENSRNOG00000037984.4; ENSRNOG00000046051.2	Sccpdh; LOC100910414; LOC103689999	13	146.6	137.6	91.8	77	102.6	68.4	70.1	113.8	103.1	89	Phospho [S209(100); S217(100)]	0.20903	0.799856
Q5RKH1	Serine/threonine-protein kinase PRP4 homolog OS=Rattus norvegicus OX=10116 GN=Prpf4b PE=1 SV=1	2	3	4	3	116.9	10.23	9.27	3	291078	ENSRNOG00000016705.7	Prpf4b	17	87.5	74.1	111.1	81.3	75.4	143	127.4	106.2	90.3	103.8	Phospho [S88(100); S580(100)]	0.042673	1.32906
B2GV22	Phosphatidylserine synthase 2 OS=Rattus norvegicus OX=10116 GN=Ptdss2 PE=1 SV=1	3	1	4	1	54.7	6.58	6.37	1	293620	ENSRNOG00000015912.4	Ptdss2	1	91.8	94.2	75.5	106.5	52.1	115.1	109.3	101	107.8	146.6	Phospho [S16(100)]	0.0326593	1.38015
P30152	Neutrophil gelatinase-associated lipocalin OS=Rattus norvegicus OX=10116 GN=Lcn2 PE=1 SV=2	8	1	4	1	22.5	7.83	9.16	1	170496	ENSRNOG00000013973.5	Lcn2	3	95.7	131.5	97.7	57.2	112.6	79.3	96.4	133.1	95.3	101.2		0.892109	1.02143
Q9JHL4	Drebrin-like protein OS=Rattus norvegicus OX=10116 GN=Dbnl PE=1 SV=1	5	2	4	2	48.6	4.92	8.81	2	83527	ENSRNOG00000012378.7	Dbnl	14	31.7	37.4	77.6	42	60.3	221.5	126.9	142.9	124.5	135.2	Phospho [S235(100)]	0.00283742	3.01606
P97520	C5a anaphylatoxin chemotactic receptor 1 OS=Rattus norvegicus OX=10116 GN=C5ar1 PE=1 SV=1	4	2	4	2	39.4	8.81	7.66	2	113959	ENSRNOG00000047800.2	C5ar1	1	34.9	33.8	16.3	33.8	26.2	139.5	215.4	164.6	161.4	174	Phospho [S329(100); S334(100)]	0.000171593	5.89586
P83732	60S ribosomal protein L24 OS=Rattus norvegicus OX=10116 GN=Rpl24 PE=2 SV=1	8	1	4	1	17.8	11.25	9.93	1	64307		Rpl24	11	133.8	102	168.2	115	109	75.6	54.8	89.3	87.3	65	Phospho [S86(100)]	0.00865816	0.592357
Q5XXR3	Rho guanine nucleotide exchange factor 6 OS=Rattus norvegicus OX=10116 GN=Arhgef6 PE=1 SV=1	2	2	4	2	87	5.8	8.77	2	363509		Arhgef6	X	35	31.8	23.6	32.8	34.3	191.2	186.3	158.4	164.1	142.4	Phospho [S488(100); S640(99.6)]	6.33196e-05	5.34857
Q64303	Serine/threonine-protein kinase PAK 2 OS=Rattus norvegicus OX=10116 GN=Pak2 PE=1 SV=1	2	1	4	1	57.9	5.77	11.11	1	100910732; 29432	ENSRNOG00000048597.2; ENSRNOG00000001747.5	LOC100910732; Pak2	11	96	34	55	101.3	34.3	117.3	156.2	131.8	119.4	154.6	Phospho [S141(100)]	0.00466771	2.11884
P19945	60S acidic ribosomal protein P0 OS=Rattus norvegicus OX=10116 GN=Rplp0 PE=1 SV=2	9	3	4	3	34.2	6.25	5.53	3	64205	ENSRNOG00000001148.6	Rplp0	12	115.7	83.6	97.5	94.4	94.8	135.2	92.8	102.9	86.9	96.2		0.592724	1.05761
O35763	Moesin OS=Rattus norvegicus OX=10116 GN=Msn PE=1 SV=3	4	3	4	3	67.7	6.54	5.35	3	81521		Msn	X	48	87.5	88.3	80.9	67	118.5	120.2	136.7	157.5	95.5		0.00464551	1.69061
P07323	Gamma-enolase OS=Rattus norvegicus OX=10116 GN=Eno2 PE=1 SV=2	4	2	4	1	47.1	5.16	6.03	2	24334; 100911625	ENSRNOG00000048365.2; ENSRNOG00000013141.6	Eno2; LOC100911625	4; 9
P42930	Heat shock protein beta-1 OS=Rattus norvegicus OX=10116 GN=Hspb1 PE=1 SV=1	9	2	4	2	22.9	6.55	7.35	2	24471		Hspb1	12	78.5	56.3	54.8	89.7	34.8	17.9	74.1	158.7	251.5	183.8	Phospho [S15(100); S86(100)]	0.146341	2.18402
Q66HA8	Heat shock protein 105 kDa OS=Rattus norvegicus OX=10116 GN=Hsph1 PE=1 SV=1	1	1	4	1	96.4	5.55	8.89	1	288444	ENSRNOG00000000902.7	Hsph1	12	132.5	126.8	115.1	147.6	101.5	97.1	63.6	78.2	72.9	64.9	Phospho [S810(100)]	0.00126914	0.60417
P63095	Guanine nucleotide-binding protein G(s) subunit alpha isoforms short OS=Rattus norvegicus OX=10116 GN=Gnas PE=1 SV=1	2	1	4	1	45.6	5.96	8.42	1	24896		Gnas	3	97.3	79.5	104.8	98.3	87.8	96	108	108.4	105.8	113.9	Phospho [S352(100)]	0.0462257	1.1377
Q5I0P2	Glycine cleavage system H protein, mitochondrial OS=Rattus norvegicus OX=10116 GN=Gcsh PE=2 SV=1	12	1	3	1	18.5	5.01	13.72	1	171133	ENSRNOG00000011535.6	Gcsh	19	152.5	166.8	154.3	131.4	138.8	44.6	47.8	60.9	52.1	50.8		1.42392e-05	0.344447
P54921	Alpha-soluble NSF attachment protein OS=Rattus norvegicus OX=10116 GN=Napa PE=1 SV=2	9	2	3	2	33.2	5.45	14.46	2	140673	ENSRNOG00000001494.6	Napa	1	107.6	116.7	97.5	102.6	109.2	69.6	87.5	102	98.1	109.2		0.130204	0.874063
Q920J4	Thioredoxin-like protein 1 OS=Rattus norvegicus OX=10116 GN=Txnl1 PE=1 SV=3	11	2	3	2	32.2	4.96	12.06	2	140922	ENSRNOG00000018818.6	Txnl1	18	94.5	121.2	110.6	120.8	98.7	56.1	101.1	95.5	96.8	104.7	Phospho [S113(100)]	0.123803	0.832173
Q64428	Trifunctional enzyme subunit alpha, mitochondrial OS=Rattus norvegicus OX=10116 GN=Hadha PE=1 SV=2	6	3	3	3	82.6	9.06	11.19	3	170670	ENSRNOG00000024629.6	Hadha	6	165.3	106.9	137.9	133.7	120.3	65.8	56.8	74.5	69.8	69		0.00167098	0.505797
P13444	S-adenosylmethionine synthase isoform type-1 OS=Rattus norvegicus OX=10116 GN=Mat1a PE=1 SV=2	7	2	3	2	43.7	5.95	9.9	2	25331		Mat1a	16	125.8	119.3	135.8	117.9	125.8	57.6	65.2	96.8	76.7	79.1		0.000639541	0.601025
P12369	cAMP-dependent protein kinase type II-beta regulatory subunit OS=Rattus norvegicus OX=10116 GN=Prkar2b PE=1 SV=3	5	1	3	1	46.1	4.98	14.4	1	24679	ENSRNOG00000009079.6	Prkar2b	6											Phospho [S112(100)]
Q5U211	Sorting nexin-3 OS=Rattus norvegicus OX=10116 GN=Snx3 PE=1 SV=1	9	1	3	1	18.8	8.66	11.36	1	684097		Snx3	20	110.2	90.2	88.9	100.9	91.3	108.6	98	112.8	96.5	102.5		0.189879	1.07664
P10959	Carboxylesterase 1C OS=Rattus norvegicus OX=10116 GN=Ces1c PE=1 SV=3	8	3	3	3	60.1	5.73	11.23	3	24346		Ces1c	19	67.2	50	63.4	55.5	43.7	105.4	173.7	137.3	124.8	178.9		0.00230576	2.57362
P97562	Peroxisomal acyl-coenzyme A oxidase 2 OS=Rattus norvegicus OX=10116 GN=Acox2 PE=1 SV=1	4	2	3	2	76.8	7.72	10.01	2	252898		Acox2	15	99	130.8	73.1	106.4	134.6	72.5	64.1	115.8	118.3	85.4		0.298256	0.838573
P56574	Isocitrate dehydrogenase [NADP], mitochondrial OS=Rattus norvegicus OX=10116 GN=Idh2 PE=1 SV=2	10	3	3	3	50.9	8.69	11.16	3	361596	ENSRNOG00000013949.7	Idh2	1	113.5	128.3	157.9	130.7	107.3	38.3	71.6	84.5	79.8	88		0.00231237	0.567979
Q9QZA2	Programmed cell death 6-interacting protein OS=Rattus norvegicus OX=10116 GN=Pdcd6ip PE=1 SV=2	3	2	3	2	96.6	6.52	8.55	2	501083		Pdcd6ip	8	91	104.2	117.1	102.7	117.8	67.1	99.9	100.2	106.7	93.3		0.166496	0.876877
Q00566	Methyl-CpG-binding protein 2 OS=Rattus norvegicus OX=10116 GN=Mecp2 PE=1 SV=1	7	2	3	2	53	10.01	10.72	2	29386		Mecp2	X	191.5	159.7	235.3	166.4	53.5	53.9	24.9	35.3	29.4	50.1	Phospho [S80(100); S421(99.6)]	0.0139401	0.240079
Q66H71	Serine/threonine-protein phosphatase CPPED1 OS=Rattus norvegicus OX=10116 GN=Cpped1 PE=1 SV=1	6	2	3	2	35.2	5.67	9.19	2	302890	ENSRNOG00000015118.6	Cpped1	10	122.5	113.2	100.8	124.7	89.8	82.5	75.4	100.6	90	100.5		0.0411144	0.814882
Q8R4A1	ERO1-like protein alpha OS=Rattus norvegicus OX=10116 GN=Ero1a PE=1 SV=1	6	2	3	2	54	6.19	7.98	2	171562	ENSRNOG00000006462.7	Ero1l; Ero1a	15	71.2	95.2	70.7	71.1	51.1	72.8	210.3	125.1	99.2	133.3		0.0701799	1.78319
O35796	Complement component 1 Q subcomponent-binding protein, mitochondrial OS=Rattus norvegicus OX=10116 GN=C1qbp PE=1 SV=2	12	2	3	2	31	4.87	9.69	2	29681	ENSRNOG00000006949.6	C1qbp	10	123.5	120.3	103.7	91.1	114.5	48.4	100.7	103.6	93.3	100.8		0.122901	0.807811
Q64380	Sarcosine dehydrogenase, mitochondrial OS=Rattus norvegicus OX=10116 GN=Sardh PE=1 SV=2	3	2	3	2	101.4	6.62	8.73	2	114123		Sardh	3	118.6	111.8	162.9	144.4	92.1	85.5	68.6	58.1	71.7	86.2		0.0104972	0.587647
Q4FZT0	Stomatin-like protein 2, mitochondrial OS=Rattus norvegicus OX=10116 GN=Stoml2 PE=1 SV=1	9	3	3	3	38.4	8.63	8.07	3	298203	ENSRNOG00000009535.6	Stoml2	5	186.5	145.8	188.5	101.4	88.2	59.3	30.8	85.4	64.6	49.5	Phospho [S343(99.2)]	0.011977	0.407658
O70351	3-hydroxyacyl-CoA dehydrogenase type-2 OS=Rattus norvegicus OX=10116 GN=Hsd17b10 PE=1 SV=3	19	3	3	3	27.2	8.78	10.25	3	63864		Hsd17b10	X	138.8	148.9	126.7	107.6	130.3	83	60.9	74.6	70.4	58.9		0.000161869	0.53319
Q64680	Cytochrome P450 2D4 OS=Rattus norvegicus OX=10116 GN=Cyp2d4 PE=2 SV=1	4	2	3	1	56.6	7.69	7.41	2	171522	ENSRNOG00000032261.4	Cyp2d4	7											Phospho [S138(100)]
O88767	Parkinson disease protein 7 homolog OS=Rattus norvegicus OX=10116 GN=Park7 PE=1 SV=1	12	2	3	2	20	6.77	9.15	2	117287	ENSRNOG00000018289.6	Park7	5	91.3	113.6	103.9	110.6	114.6	99.6	93.2	86.6	88	98.7		0.0328044	0.872846
P49432	Pyruvate dehydrogenase E1 component subunit beta, mitochondrial OS=Rattus norvegicus OX=10116 GN=Pdhb PE=1 SV=2	8	2	3	2	39	6.65	8.59	2	289950	ENSRNOG00000007895.5	Pdhb	15	125.4	119.3	145.8	114.1	122.3	69.1	76.6	77	74.4	75.9		0.000442933	0.594991
Q63060	Glycerol kinase OS=Rattus norvegicus OX=10116 GN=Gk PE=2 SV=1	7	3	3	3	57.4	5.66	9.17	3	79223		Gk	X	108.5	107.7	147.3	129.5	113.4	79.1	68.8	83.1	88.3	74.3	Phospho [S21(98.8)]	0.00278198	0.649077
Q01205	Dihydrolipoyllysine-residue succinyltransferase component of 2-oxoglutarate dehydrogenase complex, mitochondrial OS=Rattus norvegicus OX=10116 GN=Dlst PE=1 SV=2	11	3	3	3	48.9	8.69	10.11	3	299201		Dlst	6	85.6	91.5	83.9	109.9	161.7	129.8	81.4	95.6	89.9	70.7		0.483819	0.877582
P18886	Carnitine O-palmitoyltransferase 2, mitochondrial OS=Rattus norvegicus OX=10116 GN=Cpt2 PE=1 SV=1	5	3	3	3	74.1	7.33	7.83	3	25413		Cpt2	5	151.3	85.1	141	136.3	95.3	82.1	70.3	81.6	83.5	73.4		0.0285081	0.641872
Q5XI28	Ribonucleoprotein PTB-binding 1 OS=Rattus norvegicus OX=10116 GN=Raver1 PE=1 SV=1	2	2	3	2	79.2	8.88	10.65	2	298705	ENSRNOG00000020710.6	Raver1	8											Phospho [T31(100)]
Q9JIL3	Interleukin enhancer-binding factor 3 OS=Rattus norvegicus OX=10116 GN=Ilf3 PE=1 SV=2	2	1	3	1	95.9	8.75	11.7	1	84472		Ilf3	8											Phospho [T67(100)]
Q62901	Arginine-glutamic acid dipeptide repeats protein OS=Rattus norvegicus OX=10116 GN=Rere PE=1 SV=2	3	3	3	3	171.7	7.68	6.3	3	116665	ENSRNOG00000017940.5	Rere	5											Phospho [S678(99); S1098(100)]
Q63120	Canalicular multispecific organic anion transporter 1 OS=Rattus norvegicus OX=10116 GN=Abcc2 PE=1 SV=1	1	2	3	2	173.3	8.81	10.15	2	25303	ENSRNOG00000046727.2	Abcc2	1	129.5	102.7	84.5	77.3	53.4	87.3	76.9	168.7	104	115.7	Phospho [S281(100)]	0.335397	1.23514
Q80X08	WASH complex subunit 2 OS=Rattus norvegicus OX=10116 GN=Washc2 PE=1 SV=1	3	2	3	2	145.1	4.77	8.16	2	297530		Fam21c; Washc2c	4											Phospho [S1042(99.6)]
P15650	Long-chain specific acyl-CoA dehydrogenase, mitochondrial OS=Rattus norvegicus OX=10116 GN=Acadl PE=1 SV=1	9	3	3	3	47.8	7.74	9.02	3	25287	ENSRNOG00000012966.7	Acadl	9	100.6	82	16.4	104	183.6	59.6	65.3	149.3	149.4	89.9		0.875657	1.05528
Q6AY09	Heterogeneous nuclear ribonucleoprotein H2 OS=Rattus norvegicus OX=10116 GN=Hnrnph2 PE=1 SV=1	6	2	3	2	49.3	6.3	13.79	2	308650	ENSRNOG00000011661.5	Hnrnph2	X	118.6	115.6	105.9	133.2	96.3	70.2	84	110.8	83.1	82.3	Phospho [S104(100)]	0.0158215	0.755618
Q9R037	WD repeat-containing protein 44 OS=Rattus norvegicus OX=10116 GN=Wdr44 PE=1 SV=1	5	3	3	3	100.9	5.86	8.68	3	246152		Wdr44	X											Phospho [T211(100); S398(100); S556(100)]
P35434	ATP synthase subunit delta, mitochondrial OS=Rattus norvegicus OX=10116 GN=Atp5f1d PE=1 SV=2	12	2	3	2	17.6	5.24	6.04	2	245965		Atp5d	7	113.7	92.5	118.4	102	124.6	81.6	85.5	100.7	79.4	101.6		0.0264319	0.814224
P19804	Nucleoside diphosphate kinase B OS=Rattus norvegicus OX=10116 GN=Nme2 PE=1 SV=1	20	2	3	2	17.3	7.44	7.88	2	83782	ENSRNOG00000002671.3	Nme2	10	80.5	89	88.4	83	76.1	135.1	105.6	127.5	110.7	104	Phospho [T94(100)]	0.0038194	1.39784
Q5XHZ0	Heat shock protein 75 kDa, mitochondrial OS=Rattus norvegicus OX=10116 GN=Trap1 PE=1 SV=1	3	2	3	1	80.4	7.03	7.19	2	287069	ENSRNOG00000005418.4	Trap1	10	149.4	128.6	110.8	94.8	168.3	66.6	56.9	61.1	79.4	84.1		0.00696648	0.533978
P70705	Copper-transporting ATPase 1 OS=Rattus norvegicus OX=10116 GN=Atp7a PE=1 SV=1	2	2	3	2	162	6.62	8.38	2	24941	ENSRNOG00000061367.1	Atp7a	X	21.7	15.6			26.3	124.4	264.6	184.3	191.3	172	Phospho [S353(97.7); S1455(100)]	0.00163082	8.83585
P06238	Alpha-2-macroglobulin OS=Rattus norvegicus OX=10116 GN=A2m PE=2 SV=2	2	2	3	2	163.7	6.29	10.13	2	24153; 100911545	ENSRNOG00000028896.4; ENSRNOG00000045772.2	A2m; LOC100911545	4	40.9	42.1	21.8	36.7	52.9	145.8	208	147.3	144.6	159.9		0.000159941	4.14403
Q8K1P7	Transcription activator BRG1 OS=Rattus norvegicus OX=10116 GN=Smarca4 PE=1 SV=1	2	2	3	2	181.3	8	9.44	2	171379		Smarca4	8	65.2	74.2	84.5	67	78	182.7	106.1	109	110.5	122.8	Phospho [S1419(100)]	0.019966	1.71076
Q7TP52	Carboxymethylenebutenolidase homolog OS=Rattus norvegicus OX=10116 GN=Cmbl PE=2 SV=1	10	2	3	2	27.9	6.71	7.93	2	310201	ENSRNOG00000011260.7	Cmbl	2	120.9	139.7	111.3	128.2	146.2	80.1	55.5	71	59.1	88.1		0.000160625	0.547424
Q920F5	Malonyl-CoA decarboxylase, mitochondrial OS=Rattus norvegicus OX=10116 GN=Mlycd PE=1 SV=1	4	2	3	2	54.7	8.72	9.08	2	85239	ENSRNOG00000014522.5	Mlycd	19	109.9	123.5	119.4	125	124.8	80.3	66	76	90.7	84.5		7.69837e-05	0.659642
Q99JE6	1-phosphatidylinositol 4,5-bisphosphate phosphodiesterase beta-3 OS=Rattus norvegicus OX=10116 GN=Plcb3 PE=1 SV=2	2	2	3	2	139.4	5.83	8.29	2	29322		Plcb3	1	85.7	54.7	54.6	63.8	21.1	94.3	138.3	180.4	195.2	112	Phospho [S1105(100)]	0.00670514	2.57306
Q4V7E8	Leucine-rich repeat flightless-interacting protein 2 OS=Rattus norvegicus OX=10116 GN=Lrrfip2 PE=1 SV=1	5	2	3	2	49.7	5.95	9.28	2	301035	ENSRNOG00000021047.6	Lrrfip2	8											Phospho [S133(100)]
Q5XI01	La-related protein 7 OS=Rattus norvegicus OX=10116 GN=Larp7 PE=1 SV=2	3	1	3	1	64.9	9.57	10.47	1	686883		Larp7	2	117.7	102.5	134.6	104	92.6	91.2	84.9	90.1	82.3	100.1	Phospho [S254(100)]	0.0448189	0.813565
P29315	Ribonuclease inhibitor OS=Rattus norvegicus OX=10116 GN=Rnh1 PE=1 SV=2	7	3	3	3	49.9	4.79	6.02	3	100360501		LOC100360501; Rnh1	1	75.4	71.8	91.1	50	86.9	106.6	151.5	112.4	116.8	137.5		0.0021239	1.66525
P04550	Parathymosin OS=Rattus norvegicus OX=10116 GN=Ptms PE=1 SV=2	22	2	3	2	11.6	4.2	8.1	2	83801	ENSRNOG00000060098.1	Ptms	4											Phospho [S5(100)]
P70712	Kynureninase OS=Rattus norvegicus OX=10116 GN=Kynu PE=1 SV=2	5	2	3	2	52.4	6.65	5.62	2	116682	ENSRNOG00000029993.5	Kynu	3	123.1	133.3	136.4	120.1	131.6	71.8	52.3	88.5	63.6	79.2		0.000185735	0.551435
Q4KM74	Vesicle-trafficking protein SEC22b OS=Rattus norvegicus OX=10116 GN=Sec22b PE=1 SV=3	11	2	3	2	24.7	8.51	8.5	2	310710	ENSRNOG00000018673.8	Sec22b	2	52.9	85	57.7	57.8	69.2	139	78.1	154.4	169.9	136	Phospho [S137(100); S168(100)]	0.00763465	2.09981
Q62991	Sec1 family domain-containing protein 1 OS=Rattus norvegicus OX=10116 GN=Scfd1 PE=1 SV=1	3	1	3	1	72.2	6.51	6.94	1	54350	ENSRNOG00000031203.5	Scfd1	6	112.6	126.3	134.2	123.8	88.1	99.5	48.7	84.2	97.1	85.7	Phospho [S298(100)]	0.0235208	0.709744
Q62799	Receptor tyrosine-protein kinase erbB-3 OS=Rattus norvegicus OX=10116 GN=Erbb3 PE=1 SV=3	2	2	3	2	147.5	6.55	9.46	2	29496		Erbb3	7	107.2	74.5	76.8	100	70.1	120.4	70.5	145.7	131.5	103.3	Phospho [S684(100); S980(99.2)]	0.101772	1.33318
P15083	Polymeric immunoglobulin receptor OS=Rattus norvegicus OX=10116 GN=Pigr PE=1 SV=1	3	2	3	2	84.7	5.2	5.93	2	25046		Pigr	13
Q68FP1	Gelsolin OS=Rattus norvegicus OX=10116 GN=Gsn PE=1 SV=1	2	1	3	1	86	6.09	5.45	1	296654	ENSRNOG00000018991.6	Gsn	3	35.2	33	23.7	32.3	40.7	150	242.8	143.9	117	181.4		0.00314294	5.06428
Q76MT4	ESF1 homolog OS=Rattus norvegicus OX=10116 GN=Esf1 PE=1 SV=1	3	2	3	2	97.5	5.06	8.66	2	366203	ENSRNOG00000004777.7	Esf1	3	50.8	72.4	95.7	60.5	53.3	194.7	127	110.4	116.4	118.7	Phospho [S180(100); S686(99.6)]	0.00871731	2.00541
Q63413	Spliceosome RNA helicase Ddx39b OS=Rattus norvegicus OX=10116 GN=Ddx39b PE=2 SV=3	7	3	3	1	49	5.67	8	3	114612	ENSRNOG00000000841.7	Ddx39b	20	76.6	77.1	77	76.9	89.3	116.1	110.1	128	148.6	100.2		0.00598688	1.51927
Q920L2	Succinate dehydrogenase [ubiquinone] flavoprotein subunit, mitochondrial OS=Rattus norvegicus OX=10116 GN=Sdha PE=1 SV=1	7	3	3	3	71.6	7.17	7.06	3	157074	ENSRNOG00000013331.5	Sdha	1
Q6P6R2	Dihydrolipoyl dehydrogenase, mitochondrial OS=Rattus norvegicus OX=10116 GN=Dld PE=1 SV=1	8	3	3	3	54	7.87	6.45	3	298942	ENSRNOG00000006364.7	Dld	6	96.8	135.8	133.9	129.6	85.9	90.2	63.4	92.5	82.7	89.2		0.031264	0.718213
Q64057	Alpha-aminoadipic semialdehyde dehydrogenase OS=Rattus norvegicus OX=10116 GN=Aldh7a1 PE=1 SV=2	6	3	3	3	58.7	7.87	5.03	3	291450	ENSRNOG00000014645.7	Aldh7a1	18	126	120.1	112.3	109.6	118	112.3	60.1	86.9	74.7	80.1		0.0132096	0.706655
P62494	Ras-related protein Rab-11A OS=Rattus norvegicus OX=10116 GN=Rab11a PE=1 SV=3	12	3	3	3	24.4	6.57	4.79	3	81830	ENSRNOG00000011302.3	Rab11a	8	89.1	67.8	36.7	68.9	77.3	153.3	146.2	116.7	102.8	141.2		0.0011369	1.94291
Q64350	Translation initiation factor eIF-2B subunit epsilon OS=Rattus norvegicus OX=10116 GN=Eif2b5 PE=1 SV=2	3	2	3	2	80.2	5.02	8.58	2	192234	ENSRNOG00000038160.1	Eif2b5	11	118.8	91.1	100.7	122.1	78.9	80.2	91.3	105.9	92.4	118.6	Phospho [S539(100)]	0.671733	0.954652
Q9ESZ0	DNA repair protein XRCC1 OS=Rattus norvegicus OX=10116 GN=Xrcc1 PE=1 SV=2	9	3	3	3	68.8	6.6	5.08	3	84495	ENSRNOG00000019915.5	Xrcc1	1	96.3	106.7	135.9	123.5	91.6	116.4	64.2	88.7	100.6	76.1	Phospho [T452(100); S460(100); S484(99.3)]	0.118896	0.805054
P05370	Glucose-6-phosphate 1-dehydrogenase OS=Rattus norvegicus OX=10116 GN=G6pdx PE=1 SV=3	3	2	3	2	59.3	6.38	7.61	2	24377	ENSRNOG00000056728.1	G6pd	X	48.4	50.6	116.4	48.6	75.5	139.8	155.7	114.2	101.7	149.1		0.00552716	1.94551
P47245	Nardilysin OS=Rattus norvegicus OX=10116 GN=Nrdc PE=1 SV=1	2	2	3	2	132.9	4.89	7.4	2	25499		Nrd1; Nrdc	5	66.3	96.9	57.2	78.7	76.6	155.8	125.5	99.9	107.9	135.2	Phospho [S85(100); S91(99.6)]	0.0042772	1.6617
P60901	Proteasome subunit alpha type-6 OS=Rattus norvegicus OX=10116 GN=Psma6 PE=1 SV=1	10	2	3	2	27.4	6.76	7.47	2	29673	ENSRNOG00000007114.6	Psma6	6	72.9	83.9	78.3	95.4	109.6	110.2	112.7	107.4	111.1	118.5		0.0192836	1.27221
P50170	Retinol dehydrogenase 16 OS=Rattus norvegicus OX=10116 GN=Rdh16 PE=1 SV=1	12	3	3	3	35.6	8.65	7.1	3	299511		Rdh16	7	164.3	147.3	153	145.2	126.5	45.8	38.6	58.6	63.9	56.9		3.4185e-06	0.358278
Q63190	Emerin OS=Rattus norvegicus OX=10116 GN=Emd PE=1 SV=1	11	2	3	2	29.7	5.2	8.43	2	25437		Emd	X	44.5	29.3	25.8	13	55.1	140.2	209.2	185	174.1	123.9	Phospho [S49(100)]	0.000290387	4.96363
Q9WUW9	Sulfotransferase 1C2A OS=Rattus norvegicus OX=10116 GN=Sult1c2a PE=2 SV=2	6	2	3	2	34.8	7.4	2.45	2	316153		Sult1c2a	9	120	129.8	128.2	98.5	118.3	105.8	40.8	90.1	77.6	91		0.0222895	0.681406
Q0VGK3	Glycerate kinase OS=Rattus norvegicus OX=10116 GN=Glyctk PE=1 SV=1	10	3	3	3	55.2	6.28	5.51	3	684314	ENSRNOG00000046307.1	Glyctk	8	136.8	147.5	160.9	143.4	187.5	64.3	30.8	48.2	45.2	35.4	Phospho [S60(100)]	2.00661e-05	0.288494
Q4FZX7	Signal recognition particle receptor subunit beta OS=Rattus norvegicus OX=10116 GN=Srprb PE=2 SV=1	12	2	3	2	29.6	9.28	3.16	2	300965		Srprb	8	107.6	102	113.5	94.2	73.5	80.9	93.2	112.3	115	107.7		0.709225	1.03729
Q5XFX0	Transgelin-2 OS=Rattus norvegicus OX=10116 GN=Tagln2 PE=1 SV=1	13	2	3	2	22.4	8.25	5.36	2	304983	ENSRNOG00000008301.7	Tagln2	13	71.3	48.2	64.9	92.5	77.3	57.2	142.5	137.5	167.9	140.6	Phospho [S163(100)]	0.0326888	1.82298
Q5U216	ATP-dependent RNA helicase DDX39A OS=Rattus norvegicus OX=10116 GN=Ddx39a PE=2 SV=1	7	3	3	1	49.1	5.68	6.75	3	89827	ENSRNOG00000004373.6	Ddx39a	19
Q5RK09	Eukaryotic translation initiation factor 3 subunit G OS=Rattus norvegicus OX=10116 GN=Eif3g PE=1 SV=1	12	2	3	2	35.6	5.9	3.78	2	298700	ENSRNOG00000020619.7	Eif3g	8	84.7	76.9	109.2	83.1	33	124.4	105.2	117.4	138.3	127.7		0.0177754	1.58439
Q4V7C6	GMP synthase [glutamine-hydrolyzing] OS=Rattus norvegicus OX=10116 GN=Gmps PE=1 SV=1	3	2	3	2	76.7	6.64	7.78	2	295088		Gmps	2	86.6	69.8	128.1	88.1	85.6	137.6	96.2	105	86.5	116.4	Phospho [S332(100)]	0.238783	1.18223
P36972	Adenine phosphoribosyltransferase OS=Rattus norvegicus OX=10116 GN=Aprt PE=1 SV=1	6	1	3	1	19.5	6.57	4.6	1	292072	ENSRNOG00000014405.7	Aprt	19	82.5	70	48.2	31.3	57.9	160.1	160.2	126.9	116	147	Phospho [S66(100)]	0.000151598	2.44981
A0FKI7	Acyl-CoA-binding domain-containing protein 5 OS=Rattus norvegicus OX=10116 GN=Acbd5 PE=1 SV=1	7	2	3	2	56.7	5.54	7.05	2	307170		Acbd5	17											Phospho [S419(100)]
Q925D4	Transmembrane protein 176B OS=Rattus norvegicus OX=10116 GN=Tmem176b PE=1 SV=1	10	2	3	2	28.5	8.34	6.77	2	171411	ENSRNOG00000008465.6	Tmem176b	4	36.9	94.8	51.6	80.4		139.4	157.4	149.2	130.5	159.8	Phospho [S249(100)]	0.00457046	2.23375
Q9JK71	Membrane-associated guanylate kinase, WW and PDZ domain-containing protein 3 OS=Rattus norvegicus OX=10116 GN=Magi3 PE=1 SV=2	3	2	3	2	160.5	8.13	2.67	2	245903		Magi3	2
Q91ZN1	Coronin-1A OS=Rattus norvegicus OX=10116 GN=Coro1a PE=1 SV=3	6	2	3	2	51	6.48	7.83	2	155151	ENSRNOG00000019430.3	Coro1a	1	34.2	29.6	70.2	34.2	18.4	228.5	184.3	135.6	107.2	157.8	Phospho [T418(100)]	0.0020608	4.35906
D3ZTQ1	Splicing factor, suppressor of white-apricot homolog OS=Rattus norvegicus OX=10116 GN=Sfswap PE=1 SV=1	1	2	3	2	104.1	8.05	4.76	2	304431		Sfswap	12											Phospho [S601(100)]
Q8CHM7	2-hydroxyacyl-CoA lyase 1 OS=Rattus norvegicus OX=10116 GN=Hacl1 PE=1 SV=1	6	2	3	2	63.6	7.33	9.07	2	85255	ENSRNOG00000019630.7	Hacl1	16											Phospho [S204(99.4)]
P0C5E3	Palladin (Fragment) OS=Rattus norvegicus OX=10116 GN=Palld PE=1 SV=1	4	2	3	2	66.7	6.27	7.84	2	290704		LOC290704	16	18.9	37.2	37.3	15	56.5	78.4	244.7	160.5	172	179.6	Phospho [S170(100); S398(99.4)]	0.00569662	5.06489
Q6MGB5	Estradiol 17-beta-dehydrogenase 8 OS=Rattus norvegicus OX=10116 GN=Hsd17b8 PE=1 SV=1	12	2	3	2	26.8	6.55	7.81	2	361802	ENSRNOG00000000466.4	Hsd17b8	20	142.3	101.7	145.8	145.3	123.7	66	56.2	77	68.2	73.9	Phospho [S58(100)]	0.000755772	0.518063
Q5EBA8	Proton-coupled folate transporter OS=Rattus norvegicus OX=10116 GN=Slc46a1 PE=2 SV=1	3	1	3	1	50.1	8.53	9.01	1	303333	ENSRNOG00000010291.7	Slc46a1	10											Phospho [S250(100)]
Q63525	Nuclear migration protein nudC OS=Rattus norvegicus OX=10116 GN=Nudc PE=1 SV=1	7	2	3	2	38.4	5.38	2.62	2	29648	ENSRNOG00000051720.1	Nudc	5	86.5	98.5	86.5	66.3	70.3	177.6	116.6	105.1	82.1	110.5		0.0817129	1.45038
P55009	Allograft inflammatory factor 1 OS=Rattus norvegicus OX=10116 GN=Aif1 PE=2 SV=1	7	1	3	1	16.8	8.27	5.48	1	29427	ENSRNOG00000000853.7	Aif1	20	26.6	35.8	44	26.8	33.8	76.6	188.2	156.3	178.2	233.7	Phospho [S39(100)]	0.00632077	4.98802
Q9QWN8	Spectrin beta chain, non-erythrocytic 2 OS=Rattus norvegicus OX=10116 GN=Sptbn2 PE=1 SV=2	2	3	3	3	270.9	5.83	7.45	3	29211		Sptbn2	1	159.5	141.7	100.2	94.5	163.4	54.9	42.9	98	79.9	65.2	Phospho [S1574(100); S2254(100)]	0.00838441	0.517064
Q66HC5	Nuclear pore complex protein Nup93 OS=Rattus norvegicus OX=10116 GN=Nup93 PE=1 SV=1	2	1	3	1	93.2	5.72	5.66	1	291874	ENSRNOG00000018564.6	Nup93	19
O09014	Solute carrier family 15 member 4 OS=Rattus norvegicus OX=10116 GN=Slc15a4 PE=1 SV=1	2	1	3	1	61.9	9.16	7.83	1	246280		Slc15a4	12	58.1	79.8	82.4	43	66.3	53.4	113.4	167.4	171.5	164.9	Phospho [S290(100)]	0.0375117	2.03459
Q5I0G4	Glycine--tRNA ligase OS=Rattus norvegicus OX=10116 GN=Gars1 PE=1 SV=2	3	2	3	2	81.7	6.57	7.09	2					98.7	121.6	115.7	104.5	106.1	122.4	68.2	90.4	82.1	90.2	Phospho [S642(100); S689(100)]	0.108937	0.829308
B0BNA5	Coactosin-like protein OS=Rattus norvegicus OX=10116 GN=Cotl1 PE=1 SV=1	16	3	3	3	15.9	5.4	4.18	3	361422	ENSRNOG00000016257.7	Cotl1	19	56	39.1	24.2	38	53.1	227.5	205	106.6	104.6	146		0.00869625	3.75333
G3V9R8	Heterogeneous nuclear ribonucleoprotein C OS=Rattus norvegicus OX=10116 GN=Hnrnpc PE=1 SV=2	5	1	3	1	32.8	5	10.63	1	290046		Hnrnpc	15	157.3	139.6	132.5	182.3	100.2	56.1	51.7	63.3	61.3	55.7	Phospho [S226(100)]	0.00302905	0.404692
Q8VIF7	Methanethiol oxidase OS=Rattus norvegicus OX=10116 GN=Selenbp1 PE=1 SV=1	4	2	3	2	52.5	6.57	7.02	2	103689947; 140927		LOC103689947; Selenbp1	2											Phospho [S111(100)]
P86411	Ral GTPase-activating protein subunit alpha-2 OS=Rattus norvegicus OX=10116 GN=Ralgapa2 PE=1 SV=1	2	3	3	3	210.2	6.21	5.19	3	296211		Ralgapa2	3	85.1	82.5	90.1	86.2	72.7	122	116.6	115.6	110.3	119.1	Phospho [S373(100); S1592(100)]	3.06517e-05	1.40086
P62755	40S ribosomal protein S6 OS=Rattus norvegicus OX=10116 GN=Rps6 PE=1 SV=1	11	3	3	3	28.7	10.84	4.76	3	100911372; 29304		LOC100911372; Rps6	5	144	134.9	120.2	120.6	113.6	86.1	41.3	95.7	74.2	69.3	Phospho [S236(98.9); S240(97.9)]	0.00200172	0.578873
Q8CGS5	Zinc phosphodiesterase ELAC protein 2 OS=Rattus norvegicus OX=10116 GN=Elac2 PE=1 SV=1	3	2	3	2	92.3	7.37	6.01	2	282826		Elac2	10	76.6	76.6	66.8	88.3	66.1	156	135.2	104.5	116.6	113.3	Phospho [S469(100); S617(100)]	0.00315667	1.67094
P35704	Peroxiredoxin-2 OS=Rattus norvegicus OX=10116 GN=Prdx2 PE=1 SV=3	13	3	3	3	21.8	5.59	2.71	3	29338		Prdx2	19	68.7	75.6	65.7	83.4	86.5	155.9	109.6	105.2	134.5	115		0.00435241	1.63253
Q6P6V0	Glucose-6-phosphate isomerase OS=Rattus norvegicus OX=10116 GN=Gpi PE=1 SV=1	7	3	3	3	62.8	7.77	3.2	3	292804	ENSRNOG00000023150.5	Gpi	1	74	105.2	106.2	85.8	92.4	94.9	125.5	113.6	87.4	114.9	Phospho [T215(99.5); S455(100)]	0.155699	1.15682
Q10728	Protein phosphatase 1 regulatory subunit 12A OS=Rattus norvegicus OX=10116 GN=Ppp1r12a PE=1 SV=2	1	2	3	2	115.2	5.47	9	2	116670		Ppp1r12a	7	22.3	14.8	20	60.9	18.9	191.8	214.8	151.8	134.3	170.5	Phospho [T443(99.6)]	7.66358e-05	6.30533
Q9WUD2	Transient receptor potential cation channel subfamily V member 2 OS=Rattus norvegicus OX=10116 GN=Trpv2 PE=1 SV=2	3	2	3	2	86.7	6.77	4.08	2	29465		Trpv2	10	27.2				38	140.4	245.9	161.6	212.8	174.2	Phospho [S46(100)]	0.000805811	5.73558
Q8VIP2	Carbohydrate-responsive element-binding protein OS=Rattus norvegicus OX=10116 GN=Mlxipl PE=1 SV=1	4	2	3	2	94.9	8.09	6.09	2	171078		Mlxipl	12	45.8	39.6	77.7	86.8	45	162.8	101.7	159.5	152.7	128.5	Phospho [S516(100); S615(100)]	0.000668999	2.39132
Q62760	Mitochondrial import receptor subunit TOM20 homolog OS=Rattus norvegicus OX=10116 GN=Tomm20 PE=1 SV=2	9	1	3	1	16.3	8.6	7.77	1	266601	ENSRNOG00000019980.2	Tomm20	19											Phospho [S135(100)]
B5DF93	Protein PAT1 homolog 1 OS=Rattus norvegicus OX=10116 GN=Patl1 PE=2 SV=1	2	2	3	2	86.8	6.48	7.4	2	361736	ENSRNOG00000021052.7	Patl1	1	42.5	36.9	16.5	34.1	56.8	155.1	177.8	157.4	165.9	157	Phospho [T178(98.9); S179(100)]	1.05331e-06	4.35332
O55035	Peptidyl-prolyl cis-trans isomerase G OS=Rattus norvegicus OX=10116 GN=Ppig PE=1 SV=2	2	2	3	2	88.3	10.26	6.73	2	83624		Ppig	3	65.1	61	55.7	88.7	31.2	108	160.8	134.3	140.3	155	Phospho [T356(100); S685(100)]	0.000297723	2.31488
P12711	Alcohol dehydrogenase class-3 OS=Rattus norvegicus OX=10116 GN=Adh5 PE=1 SV=2	6	2	3	2	39.6	7.49	6.66	2	100145871	ENSRNOG00000046357.2	Adh5	2	109.3	123.1	140.9	117.3	117.9	91.9	57	84.8	74	83.9	Phospho [S163(100); S247(100)]	0.000682838	0.64355
Q08850	Syntaxin-4 OS=Rattus norvegicus OX=10116 GN=Stx4 PE=1 SV=1	11	2	3	2	34.2	6.14	4.26	2	81803		Stx4	1	124.9	107.9	94.2	88.7	160.8	64.4	82.3	71.5	109.6	95.6	Phospho [S15(100); S117(100)]	0.0875873	0.734432
A7VJC2	Heterogeneous nuclear ribonucleoproteins A2/B1 OS=Rattus norvegicus OX=10116 GN=Hnrnpa2b1 PE=1 SV=1	7	2	3	2	37.5	8.95	5.99	2	362361		Hnrnpa2b1	4	55.5	42.9	70.6	70.6	96.4	188.2	120.5	138	107.9	109.5		0.00771466	1.97649
P27364	NADPH-dependent 3-keto-steroid reductase Hsd3b5 OS=Rattus norvegicus OX=10116 GN=Hsd3b5 PE=1 SV=3	8	3	3	3	42.2	8.27	6.56	3	24470		Hsd3b5	2	125.6	108	126.1	153.7	105.2	47	50.3	101.2	106.4	76.4	Phospho [T96(100); S372(100)]	0.0158285	0.616392
P05179	Cytochrome P450 2C7 OS=Rattus norvegicus OX=10116 GN=Cyp2c7 PE=1 SV=2	4	3	3	1	56.2	8.44	6.09	3	29298		Cyp2c7	1	163.6	149.3	142.3	147.4	156.5	28.2	35.1	70.3	58.2	49		2.30953e-05	0.317218
P80386	5'-AMP-activated protein kinase subunit beta-1 OS=Rattus norvegicus OX=10116 GN=Prkab1 PE=1 SV=4	12	2	3	2	30.4	6.23	3.11	2	83803	ENSRNOG00000001142.3	Prkab1	12	111.1	246	141.8	163.4	88.2	48.5	40.7	60.9	53.4	46.1	Phospho [S96(99.6); S108(100)]	0.0205433	0.332578
Q6AYQ8	Acylpyruvase FAHD1, mitochondrial OS=Rattus norvegicus OX=10116 GN=Fahd1 PE=1 SV=1	10	2	3	2	24.5	7.74	3.14	2	302980	ENSRNOG00000014727.6	Fahd1	10	123.5	135.4	144.4	133	123.9	91.7	52.6	60.7	61	73.8		0.000137007	0.514693
Q6AYK6	Calcyclin-binding protein OS=Rattus norvegicus OX=10116 GN=Cacybp PE=1 SV=1	10	3	3	2	26.5	7.87	6.73	3	289144	ENSRNOG00000002572.5	Cacybp	13	82.4	79.7	72.3	93.2	61.5	160.1	109.3	114.8	115.4	111.2		0.00611485	1.56978
P02761	Major urinary protein OS=Rattus norvegicus OX=10116 PE=1 SV=1	8	2	3	2	20.7	6.21	7.94	2	259246		LOC259246	5	142.8	161.1	169.4	172.9	136.8	42.2	29.9	44.2	43.9	56.8		5.18782e-06	0.277139
P08503	Medium-chain specific acyl-CoA dehydrogenase, mitochondrial OS=Rattus norvegicus OX=10116 GN=Acadm PE=1 SV=1	7	3	3	3	46.5	8.41	2.66	3	24158		Acadm	2	95.9	158.6	136.2	125	167	73.9	49.8	63.6	61	69	Phospho [T351(100)]	0.00303967	0.464772
O70196	Prolyl endopeptidase OS=Rattus norvegicus OX=10116 GN=Prep PE=1 SV=1	3	2	3	2	80.7	5.94	6.66	2	83471		Prep	20	81.6	94.4	67.5	71.4	108.2	117.2	126.4	98.1	113.9	121.4		0.0111536	1.36374
P37285	Kinesin light chain 1 OS=Rattus norvegicus OX=10116 GN=Klc1 PE=1 SV=2	4	2	3	2	63.7	6.01	6.7	2	171041	ENSRNOG00000011572.9	Klc1	6	65.1	64.7	69.2	57.4	52.9	174.4	145.7	115.5	143.9	111.1	Phospho [S460(100)]	0.0019706	2.23278
Q5M880	Solute carrier family 66 member 2 OS=Rattus norvegicus OX=10116 GN=Slc66a2 PE=1 SV=2	5	2	3	2	30.6	7.91	7.72	2	361352	ENSRNOG00000059215.1	Pqlc1	18	117.7	110	133	106.6	114.1	69.3	54.3	114.8	100.5	79.7	Phospho [S110(100)]	0.03615	0.719986
Q793F9	Vacuolar protein sorting-associated protein 4A OS=Rattus norvegicus OX=10116 GN=Vps4a PE=1 SV=1	5	3	3	3	48.9	7.8	3.1	3	246772		Vps4a	19	97	59.3	43.4	69.8	55.2	139.3	124.2	142.9	125.5	143.5	Phospho [S97(99.3); S99(99.5)]	0.000535752	2.08007
B2RYG7	Docking protein 3 OS=Rattus norvegicus OX=10116 GN=Dok3 PE=1 SV=1	3	1	3	1	48.2	7.08	5.12	1	306760	ENSRNOG00000013564.4	Dok3	17											Phospho [S274(100)]
P05964	Protein S100-A6 OS=Rattus norvegicus OX=10116 GN=S100a6 PE=1 SV=3	17	2	3	2	10	5.48	6.73	2	85247	ENSRNOG00000011647.5	S100a6	2	23.7	35.2	47.4	29.6	50.8	119.3	257.6	142.4	152.5	141.5		0.00580797	4.35619
Q63755	PR domain zinc finger protein 2 OS=Rattus norvegicus OX=10116 GN=Prdm2 PE=1 SV=1	1	2	3	2	187.4	7.84	4.88	2	313678		Prdm2	5	29.3	22.8	9.5	21.7	12.3	282.8	172.2	146.9	150.6	151.8	Phospho [S637(99.6)]	0.0030406	9.45921
P17988	Sulfotransferase 1A1 OS=Rattus norvegicus OX=10116 GN=Sult1a1 PE=1 SV=1	5	1	3	1	33.9	6.86	3.42	1	83783	ENSRNOG00000019342.4	Sult1a1	1	206.5	164.6	108.8	138.3	120.5	15	34.7	86.8	65	59.6	Phospho [S134(100)]	0.00271571	0.353459
Q7M0E3	Destrin OS=Rattus norvegicus OX=10116 GN=Dstn PE=1 SV=3	16	3	3	2	18.5	8.03	0	3	502674	ENSRNOG00000005924.6	Dstn	3	37.1	80.6	108	64.7	119.8	145.6	113.1	121	94.3	115.9	Phospho [S24(100)]	0.0771446	1.43808
P85108	Tubulin beta-2A chain OS=Rattus norvegicus OX=10116 GN=Tubb2a PE=1 SV=1	3	1	3	1	49.9	4.89	8.6	1	498736	ENSRNOG00000017558.6	Tubb2a	17	43.7	72.4	33.3	89.1	112.8	140.7	90.1	150.9	174.9	92.3		0.0281309	1.84714
Q62881	Nucleolar protein 3 OS=Rattus norvegicus OX=10116 GN=Nol3 PE=1 SV=1	6	1	3	1	24.6	4.11	8.17	1	85383		Nol3	19	48	53.9	62.6	63.4	27.1	183.1	190.3	117.3	154.9	99.3	Phospho [T149(100)]	0.00347088	2.92118
Q5M9I5	Cytochrome b-c1 complex subunit 6, mitochondrial OS=Rattus norvegicus OX=10116 GN=Uqcrh PE=3 SV=1	19	3	3	3	10.4	4.97	6.14	3	366448	ENSRNOG00000012550.6	Uqcrh	5	198.6	150.2	134.4	129.6	142.6	41.7	40.6	69.1	55.4	37.9	Phospho [S50(100)]	0.000378424	0.323934
Q5FVR2	Thymidine phosphorylase OS=Rattus norvegicus OX=10116 GN=Tymp PE=1 SV=1	5	2	3	2	49.9	6.07	4.01	2	315219	ENSRNOG00000032394.5	Tymp	7	123.9	165.5	103	151.4	136.2	79.4	33.9	65.4	56.5	84.8	Phospho [S355(99.5); T475(99.6)]	0.0010166	0.470588
Q99068	Alpha-2-macroglobulin receptor-associated protein OS=Rattus norvegicus OX=10116 GN=Lrpap1 PE=1 SV=2	8	2	3	2	42	7.37	6.25	2	116565	ENSRNOG00000009313.5	Lrpap1	14	40.2	35.2	39.9	38.3	63.1	183.8	210.1	117.6	115.8	155.8	Phospho [S53(100)]	0.00258957	3.61375
Q71TY3	40S ribosomal protein S27 OS=Rattus norvegicus OX=10116 GN=Rps27 PE=1 SV=3	23	2	3	2	9.5	9.45	7.63	2	94266	ENSRNOG00000016961.4	Rps27	2	114.6	80.7	78.6	79.9	71.6	131.5	82.7	122.5	145.6	92.3	Phospho [S11(100); S78(100)]	0.0730623	1.35073
Q60587	Trifunctional enzyme subunit beta, mitochondrial OS=Rattus norvegicus OX=10116 GN=Hadhb PE=1 SV=1	4	2	3	2	51.4	9.47	2.05	2	171155	ENSRNOG00000010800.6	Hadhb	6	158.5	151.4	114.6	120.9	93.3	51	66.1	83.3	97.3	63.6		0.00656929	0.56568
Q07523	Hydroxyacid oxidase 2 OS=Rattus norvegicus OX=10116 GN=Hao2 PE=1 SV=2	8	3	3	3	39.2	7.64	3.77	3	84029	ENSRNOG00000019470.6	Hao2	2	144.5	131.2	159.3	134.3	119.9	66.2	51.2	73.2	54.6	65.5	Phospho [T159(99.3)]	3.72969e-05	0.450813
Q9WVA1	Mitochondrial import inner membrane translocase subunit Tim8 A OS=Rattus norvegicus OX=10116 GN=Timm8a PE=1 SV=1	11	1	3	1	11	5.16	4.89	1	84383		Timm8a1	X	105.3	161.8	134.6	144.6	120.8	60.8	74.7	73.2	58.1	66.2	Phospho [S94(100)]	0.001361	0.499176
Q9JHZ9	Sodium-coupled neutral amino acid transporter 3 OS=Rattus norvegicus OX=10116 GN=Slc38a3 PE=2 SV=1	2	1	3	1	55.6	6.93	5.66	1	252919	ENSRNOG00000016827.7	Slc38a3	8	140.1	204.9	76.8	101.2	107.5	39.5	61.9	83.4	102	82.8	Phospho [S51(100)]	0.0798556	0.586201
Q7TQ20	DnaJ homolog subfamily C member 2 OS=Rattus norvegicus OX=10116 GN=Dnajc2 PE=1 SV=1	2	1	3	1	71.7	8.79	2.26	1	116456		Dnajc2	4											Phospho [S47(100)]
D3Z8E6	Calmodulin-regulated spectrin-associated protein 1 OS=Rattus norvegicus OX=10116 GN=Camsap1 PE=1 SV=2	2	2	3	2	178.4	6.7	1.77	2	296580	ENSRNOG00000017883.7	Camsap1	3	33.8	36.6	38.3			99.9	228.2	167	201.7	194.4	Phospho [S574(100); S581(100)]	0.00285192	4.91923
A2RRU4	Sterol regulatory element-binding protein cleavage-activating protein OS=Rattus norvegicus OX=10116 GN=Scap PE=2 SV=1	1	2	3	2	139.4	6.9	2.47	2	301024	ENSRNOG00000020853.7	Scap	8											Phospho [S850(100)]
Q9JJP0	Sodium-dependent phosphate transporter 1 OS=Rattus norvegicus OX=10116 GN=Slc20a1 PE=1 SV=1	2	1	3	1	74.1	7.21	2.41	1	81826	ENSRNOG00000018567.7	Slc20a1	3											Phospho [S268(99.5)]
Q498U0	Uncharacterized protein C4orf3 homolog OS=Rattus norvegicus OX=10116 PE=1 SV=1	23	1	3	1	7.4	7.25	9.45	1	691807	ENSRNOG00000014654.2	LOC691807	2											Phospho [S26(100)]
Q5BK81	Prostaglandin reductase 2 OS=Rattus norvegicus OX=10116 GN=Ptgr2 PE=2 SV=2	2	1	3	1	38.1	5.54	3.6	1	299194	ENSRNOG00000038166.5	Ptgr2	6	101.1	157.8	99.3	150.5	135.7	89.1	68.7	59.1	86.1	52.4	Phospho [S350(100)]	0.00560563	0.551521
P62853	40S ribosomal protein S25 OS=Rattus norvegicus OX=10116 GN=Rps25 PE=2 SV=1	9	1	3	1	13.7	10.11	6.68	1	122799		Rps25	8	130.4	93.4	108.4	117.5	66.2	87.7	80.6	119.2	119.4	77.3		0.672705	0.938554
P0C5W1	Microtubule-associated protein 1S OS=Rattus norvegicus OX=10116 GN=Map1s PE=1 SV=1	2	1	3	1	102.7	7.11	0	1	290640		Map1s	16											Phospho [S683(99.4)]
Q64591	2,4-dienoyl-CoA reductase [(3E)-enoyl-CoA-producing], mitochondrial OS=Rattus norvegicus OX=10116 GN=Decr1 PE=1 SV=2	12	2	2	2	36.1	8.94	12.01	2	117543		Decr1	5
P38062	Methionine aminopeptidase 2 OS=Rattus norvegicus OX=10116 GN=Metap2 PE=1 SV=2	4	1	2	1	53	6.02	10.01	1	64370		Metap2	7	226.6	159.2	177.4	169.8	137.6	25	20.8	24.7	30.7	28.1		0.000493958	0.148518
Q7TQ94	Deaminated glutathione amidase OS=Rattus norvegicus OX=10116 GN=Nit1 PE=2 SV=2	5	1	2	1	36.1	7.03	9.71	1	289222		Nit1	13	80.1	97.5	104.9	107.3	106.9	144.7	78.8	95.9	88.3	95.5		0.921074	1.01309
O35787	Kinesin-like protein KIF1C OS=Rattus norvegicus OX=10116 GN=Kif1c PE=1 SV=1	3	2	2	2	122.3	7.37	8.59	2	113886		Kif1c	10	104.1	112.5	73.4	96.7	78.6	103.5	90.9	108.7	106.9	124.7	Phospho [S677(100)]	0.173707	1.14915
P13255	Glycine N-methyltransferase OS=Rattus norvegicus OX=10116 GN=Gnmt PE=1 SV=2	7	1	2	1	32.5	7.46	9.48	1	25134	ENSRNOG00000016349.4	Gnmt	9	100.6	182.8	173.1	133	136.7	84.9	33.8	38.6	61	55.4		0.00148075	0.376893
P15684	Aminopeptidase N OS=Rattus norvegicus OX=10116 GN=Anpep PE=1 SV=2	2	1	2	1	109.4	5.47	8.33	1	81641		Anpep	1	69.7	70.5	82.5	69.6	51.5	105.9	147.6	144.9	114.1	143.6		0.000671738	1.90838
Q5XIC0	Enoyl-CoA delta isomerase 2 OS=Rattus norvegicus OX=10116 GN=Eci2 PE=1 SV=1	7	2	2	2	43	8.98	6.75	2	291075	ENSRNOG00000029549.4	Eci2	17	133.2	91.6	92.3	106.3	97.8	96.6	69.1	99.9	122	91		0.478652	0.918266
Q9ESW0	DNA damage-binding protein 1 OS=Rattus norvegicus OX=10116 GN=Ddb1 PE=1 SV=1	4	2	2	2	126.8	5.34	7.32	2	64470		Ddb1	1	92.5	104	75.5	92.9	93.5	104.6	102.3	119.2	96.2	119.4		0.0344642	1.18172
P07633	Propionyl-CoA carboxylase beta chain, mitochondrial OS=Rattus norvegicus OX=10116 GN=Pccb PE=2 SV=1	5	2	2	2	58.6	7.47	7.26	2	24624		Pccb	8	117.6	128.7	146.5	128.3	116.3	79.1	64.9	75.2	63.4	80.2		6.81374e-05	0.569187
Q9JK72	Copper chaperone for superoxide dismutase OS=Rattus norvegicus OX=10116 GN=Ccs PE=1 SV=1	5	1	2	1	28.9	6.21	7.67	1	84485		Ccs	1	85.9	103.5	107.5	90.9	106.2	80.3	112.6	119.2	72.1	121.8		0.839309	1.02429
P86182	Coiled-coil domain-containing protein 22 OS=Rattus norvegicus OX=10116 GN=Ccdc22 PE=1 SV=2	5	2	2	2	70.8	6.11	6.3	2	317381	ENSRNOG00000010846.5	Ccdc22	X	89.9	60.1	89.2	79.5	78.4	145.6	139.9	112.2	102.1	103		0.00754891	1.51801
P52296	Importin subunit beta-1 OS=Rattus norvegicus OX=10116 GN=Kpnb1 PE=1 SV=1	4	2	2	2	97.1	4.77	6.87	2	24917		Kpnb1	10	64	80.9	67.8	72	75.4	138.1	125	131.9	103.5	141.4		0.000411797	1.77701
P35427	60S ribosomal protein L13a OS=Rattus norvegicus OX=10116 GN=Rpl13a PE=1 SV=2	5	1	2	1	23.5	11.02	7.38	1	317646		Rpl13a	1	121.8	119.9	135.5	103.9	102.4	65.3	74.4	105.2	92.6	79		0.00744966	0.713796
Q9JLZ1	Glutaredoxin-3 OS=Rattus norvegicus OX=10116 GN=Glrx3 PE=1 SV=2	4	1	2	1	37.8	5.72	8.42	1	58815	ENSRNOG00000016227.6	Glrx3	1	74.5	72.9	88.9	84	71.8	141.2	126.6	114.9	103.8	121.5		0.000782133	1.55062
Q4FZY0	EF-hand domain-containing protein D2 OS=Rattus norvegicus OX=10116 GN=Efhd2 PE=1 SV=1	13	2	2	2	26.7	5.07	5.14	2	298609	ENSRNOG00000013783.5	Efhd2	5	99.8	51.9	38.2	76.3	37.3	157	183.1	130.3	93.5	132.7	Phospho [S73(99.2)]	0.00377646	2.29522
P59924	THO complex subunit 1 OS=Rattus norvegicus OX=10116 GN=Thoc1 PE=2 SV=1	7	1	2	1	40.2	4.72	7.89	1	302729	ENSRNOG00000032739.2	Da2-19	X	117.3	105	102	87.3	112	60.4	96.4	87.9	126.7	105	Phospho [S238(100)]	0.462684	0.909855
P50399	Rab GDP dissociation inhibitor beta OS=Rattus norvegicus OX=10116 GN=Gdi2 PE=1 SV=2	8	2	2	1	50.5	6.25	7.48	2	29662	ENSRNOG00000018091.6	Gdi2	17	96.2	95.6	94.4	93.8	53	74.5	130.3	112.8	121.4	127.9		0.0783826	1.30924
Q0ZHH6	Atlastin-3 OS=Rattus norvegicus OX=10116 GN=Atl3 PE=2 SV=2	6	2	2	2	60.5	5.8	7.07	2	309187		Atl3	1	120.5	105.8	104.2	101.8	88.9	86.6	84.9	112.3	93.4	101.4		0.267225	0.918266
P11762	Galectin-1 OS=Rattus norvegicus OX=10116 GN=Lgals1 PE=1 SV=2	19	2	2	2	14.8	5.26	6.74	2	56646	ENSRNOG00000009884.6	Lgals1	7	19.8	34.8		17.8	23.5	64.6	352.4	126.5	179.9	180.8		0.0303972	7.54286
Q32PZ3	Protein unc-45 homolog A OS=Rattus norvegicus OX=10116 GN=Unc45a PE=2 SV=1	1	1	2	1	103.2	6.19	6.42	1	308759	ENSRNOG00000012357.6	Unc45a	1	89.4	107.3	68.5	112.7	91.3	89.1	117.9	115.9	100.1	107.9		0.230441	1.1315
F1LYQ8	FERM, ARHGEF and pleckstrin domain-containing protein 1 OS=Rattus norvegicus OX=10116 GN=Farp1 PE=1 SV=2	4	2	2	2	118.8	7.96	6.23	2	306183	ENSRNOG00000011203.6	Farp1	15
P81799	N-acetyl-D-glucosamine kinase OS=Rattus norvegicus OX=10116 GN=Nagk PE=1 SV=4	5	1	2	1	37.2	5.9	9.47	1	297393	ENSRNOG00000013911.6	Nagk	4	41	45.8	51.9	48.6	57.7	55.3	228.7	148.4	127.2	195.4	Phospho [S76(100)]	0.0262987	3.08163
P08592	Amyloid-beta A4 protein OS=Rattus norvegicus OX=10116 GN=App PE=1 SV=2	4	2	2	2	86.6	4.81	7.12	2	54226	ENSRNOG00000006997.8	App	11											Phospho [S441(100)]
P62961	Y-box-binding protein 1 OS=Rattus norvegicus OX=10116 GN=Ybx1 PE=2 SV=3	12	2	2	2	35.7	9.88	6.75	2	500538		Ybx1	5
P26435	Sodium/bile acid cotransporter OS=Rattus norvegicus OX=10116 GN=Slc10a1 PE=1 SV=1	4	1	2	1	39.3	8.92	7.53	1	24777	ENSRNOG00000005794.3	Slc10a1	6	85	62.7	69.9	108.1	94.2	105.7	62.2	125.8	155.7	130.8	Phospho [T330(100)]	0.118902	1.38176
Q7TPB4	CD276 antigen OS=Rattus norvegicus OX=10116 GN=Cd276 PE=2 SV=1	7	1	2	1	34.1	4.83	5.59	1	315716	ENSRNOG00000033608.4	Cd276	8
P20069	Mitochondrial-processing peptidase subunit alpha OS=Rattus norvegicus OX=10116 GN=Pmpca PE=1 SV=1	5	2	2	2	58.6	8.09	6.23	2	296588		Pmpca	3	113.3	109.7	103.7	106.6	128.3	94.8	82.5	96.4	81.9	82.7		0.00219114	0.780449
Q04462	Valine--tRNA ligase OS=Rattus norvegicus OX=10116 GN=Vars1 PE=2 SV=2	1	1	2	1	140.3	7.61	5.97	1	25009	ENSRNOG00000000867.6	Vars	20											Phospho [S527(100)]
P97564	Glycerol-3-phosphate acyltransferase 1, mitochondrial OS=Rattus norvegicus OX=10116 GN=Gpam PE=1 SV=3	2	1	2	1	93.7	8.06	5.39	1	29653		Gpam	1	133.6	105.5	137.7	97.2	46.9	165.2	53.7	84.7	100.2	75.2		0.746046	0.919562
Q03114	Cyclin-dependent-like kinase 5 OS=Rattus norvegicus OX=10116 GN=Cdk5 PE=1 SV=1	5	1	2	1	33.2	7.66	5.96	1	140908	ENSRNOG00000008017.4	Cdk5	4	114.1	113	131.9	116.9	103.3	101.4	64.7	81	89.2	84.6		0.00344817	0.726692
Q62651	Delta(3,5)-Delta(2,4)-dienoyl-CoA isomerase, mitochondrial OS=Rattus norvegicus OX=10116 GN=Ech1 PE=1 SV=2	11	2	2	2	36.1	7.99	5.17	2	64526	ENSRNOG00000020308.6	Ech1	1
Q9WUW3	Complement factor I OS=Rattus norvegicus OX=10116 GN=Cfi PE=2 SV=1	7	2	2	2	67.3	7.42	4.49	2	79126		Cfi	2	29.6	48.7	47.9	38.9	85	45.3	202.1	150.4	159.6	192.5		0.0200046	2.9984
P08011	Microsomal glutathione S-transferase 1 OS=Rattus norvegicus OX=10116 GN=Mgst1 PE=1 SV=3	8	1	2	1	17.5	9.61	6.95	1	171341	ENSRNOG00000007743.7	Mgst1	4	152.3	147.3	141.4	124.4	110.3	34.2	51.1	90.9	79.2	68.8		0.00069194	0.479799
P21775	3-ketoacyl-CoA thiolase A, peroxisomal OS=Rattus norvegicus OX=10116 GN=Acaa1a PE=1 SV=3	7	2	2	2	44.8	8.22	6.06	2	24157		Acaa1a; Acaa1	8	130.3	139.8	129.1	144.1	130.1	84.4	44.5	69.1	66.4	62.2		8.81467e-05	0.485001
Q4KMA2	UV excision repair protein RAD23 homolog B OS=Rattus norvegicus OX=10116 GN=Rad23b PE=1 SV=1	5	2	2	2	43.5	4.83	4.94	2	298012	ENSRNOG00000016137.6	Rad23b	5	82.7	103.6	113.9	93.7	80.3	111.5	99.6	104.9	95.8	114		0.200415	1.10881
P70553	Natural resistance-associated macrophage protein 1 OS=Rattus norvegicus OX=10116 GN=Slc11a1 PE=2 SV=3	5	1	2	1	55.9	7.97	7.72	1	316519		Slc11a1	9											Phospho [S14(100)]
Q562C9	1,2-dihydroxy-3-keto-5-methylthiopentene dioxygenase OS=Rattus norvegicus OX=10116 GN=Adi1 PE=2 SV=1	14	2	2	2	21.4	5.35	5.17	2	298934	ENSRNOG00000008950.6	Adi1	6	115.3	108.2	127.5	109.4	122.1	83.6	66.8	87.5	81.8	97.8		0.000956879	0.716738
Q496Z0	Elongator complex protein 2 OS=Rattus norvegicus OX=10116 GN=Elp2 PE=2 SV=1	2	1	2	1	91.7	5.87	4.29	1	307545	ENSRNOG00000015301.6	Elp2	18
O08561	Phosphatidylinositol 4-kinase beta OS=Rattus norvegicus OX=10116 GN=Pi4kb PE=1 SV=1	2	1	2	1	91.6	6.19	9.01	1	81747	ENSRNOG00000021024.7	Pi4kb	2	76.8	107.9	75.5	73.2	76.8	84.7	155	108.5	112.9	128.7	Phospho [S277(100)]	0.0342873	1.43784
Q5M7W6	Protein FAM234A OS=Rattus norvegicus OX=10116 GN=Fam234a PE=1 SV=1	2	1	2	1	60.6	6.16	7.65	1	360502		Itfg3; Fam234a	10	111	81.8	100.7	86.8	62.8	81.2	102.1	143.7	122.4	107.5	Phospho [S21(100)]	0.127549	1.25683
Q9QYM0	Multidrug resistance-associated protein 5 OS=Rattus norvegicus OX=10116 GN=Abcc5 PE=2 SV=1	1	2	2	2	160.8	8.46	7.15	2	116721		Abcc5	11	35.4	32.7	21.5	30.3	37.7	199.1	172.9	151.6	143.8	175.1	Phospho [S43(100)]	6.47945e-05	5.34581
F1M775	Protein diaphanous homolog 1 OS=Rattus norvegicus OX=10116 GN=Diaph1 PE=1 SV=3	2	2	2	2	140.3	5.54	6.12	2		ENSRNOG00000019688.8		18	81.2	73.5	99.5	81	97.7	113.5	121.2	117.7	128.2	86.7		0.0172657	1.31046
Q5M7T9	Threonine synthase-like 2 OS=Rattus norvegicus OX=10116 GN=Thnsl2 PE=2 SV=1	4	1	2	1	54.1	6.61	10.28	1	297332	ENSRNOG00000006508.6	Thnsl2	4	107.3	93	103.1	133.4	49.4	172.2	91.9	91.5	56.1	102.1		0.820367	1.05677
P61354	60S ribosomal protein L27 OS=Rattus norvegicus OX=10116 GN=Rpl27 PE=2 SV=2	22	2	2	2	15.8	10.56	6.69	2	64306	ENSRNOG00000020674.6	Rpl27	10	131.4	107.4	117.4	108.6	88.2	104.7	75.4	101.4	92.1	73.5		0.0579048	0.808499
P00787	Cathepsin B OS=Rattus norvegicus OX=10116 GN=Ctsb PE=1 SV=2	7	2	2	2	37.4	5.6	3.7	2	64529		Ctsb	15
F1LP64	E3 ubiquitin-protein ligase TRIP12 OS=Rattus norvegicus OX=10116 GN=Trip12 PE=1 SV=1	1	2	2	2	223.8	8.38	7.71	2	316575	ENSRNOG00000016963.8	Trip12	9											Phospho [S312(100)]
Q5U2Z5	Cap-specific mRNA (nucleoside-2'-O-)-methyltransferase 1 OS=Rattus norvegicus OX=10116 GN=Cmtr1 PE=1 SV=1	2	1	2	1	95.6	7.02	5.86	1	309656	ENSRNOG00000000532.7	Cmtr1; Ftsjd2	20	113	78.8	83.6	91.1	96.4	68.6	123.6	112.1	113.6	118.9	Phospho [S52(100)]	0.243908	1.15965
Q4KLP0	Probable 2-oxoglutarate dehydrogenase E1 component DHKTD1, mitochondrial OS=Rattus norvegicus OX=10116 GN=Dhtkd1 PE=2 SV=1	3	2	2	2	102.6	7.03	5.13	2	361272	ENSRNOG00000023587.7	Dhtkd1	17	136.7	173.2	172.6	127.4	115	60	46.9	83.9	46.1	38.2		0.000415132	0.379501
Q9Z1K9	Disintegrin and metalloproteinase domain-containing protein 17 OS=Rattus norvegicus OX=10116 GN=Adam17 PE=1 SV=1	4	2	2	2	93	5.82	5.55	2	57027		Adam17	6	33.5	65.9	25.8	78.1	86.5	99.9	196.8	110.1	151	152.4	Phospho [S794(100)]	0.00505746	2.45066
Q4AEF8	Coatomer subunit gamma-1 OS=Rattus norvegicus OX=10116 GN=Copg1 PE=2 SV=1	3	2	2	2	97.6	5.39	3.98	2	297428	ENSRNOG00000010474.7	Copg1	4	79.6	56.9	57	97.9	121.9	123	122.3	134.7	116.2	90.5		0.0503867	1.41955
Q56A27	Nuclear cap-binding protein subunit 1 OS=Rattus norvegicus OX=10116 GN=Ncbp1 PE=1 SV=1	2	1	2	1	91.9	6.64	6.25	1	298075	ENSRNOG00000023605.4	Ncbp1	5
F1MA98	Nucleoprotein TPR OS=Rattus norvegicus OX=10116 GN=Tpr PE=1 SV=1	1	2	2	2	267.1	5	2.5	2	304862	ENSRNOG00000002394.6	Tpr	13	92.7	70.5	83.2	53.5	58.1	119.1	156.7	114.6	123.6	128		0.00062657	1.7933
Q9ES67	Rho guanine nucleotide exchange factor 11 OS=Rattus norvegicus OX=10116 GN=Arhgef11 PE=1 SV=1	2	2	2	2	168.4	5.73	5.57	2	78966		Arhgef11	2											Phospho [T676(100)]
Q71UE8	NEDD8 OS=Rattus norvegicus OX=10116 GN=Nedd8 PE=1 SV=1	14	1	2	1	9	7.25	5.53	1	25490	ENSRNOG00000019895.6	Nedd8	15
P23965	Enoyl-CoA delta isomerase 1, mitochondrial OS=Rattus norvegicus OX=10116 GN=Eci1 PE=1 SV=1	4	1	2	1	32.2	9.54	5.72	1	29740		Eci1	10	129.7	129.8	87.6	113.5	108.8	125.3	82.2	75.7	57	90.3		0.0811269	0.756059
A0A0G2K047	Acyl-CoA synthetase short-chain family member 3, mitochondrial OS=Rattus norvegicus OX=10116 GN=Acss3 PE=1 SV=1	3	2	2	2	74.6	8.63	4.98	2	314800	ENSRNOG00000004448.7	Acss3	7	140.9	66.9	121.9	101.1	118.7	141.2	64.4	76.6	97	71.3		0.31997	0.819836
Q62753	Syntaxin-binding protein 2 OS=Rattus norvegicus OX=10116 GN=Stxbp2 PE=2 SV=1	5	2	2	2	66.7	6.77	5.69	2	81804		Stxbp2	12	83.2	92.9	85.8	76.2	39.7	209.3	98.6	118.8	103.9	91.6	Phospho [T216(100)]	0.0886988	1.6469
Q5FVN1	Starch-binding domain-containing protein 1 OS=Rattus norvegicus OX=10116 GN=Stbd1 PE=1 SV=1	9	1	2	1	35.5	6.11	4.34	1	305234	ENSRNOG00000002218.5	Stbd1	14
P13084	Nucleophosmin OS=Rattus norvegicus OX=10116 GN=Npm1 PE=1 SV=1	4	1	2	1	32.5	4.77	9.37	1	25498	ENSRNOG00000004616.8	Npm1	10	39.8	68.7	66.2	47.1	80.2	77.5	175.5	143.5	155.3	146.3		0.00562985	2.31159
P49797	Regulator of G-protein signaling 3 OS=Rattus norvegicus OX=10116 GN=Rgs3 PE=1 SV=2	3	2	2	2	106.3	5.66	7.06	2	54293		Rgs3	5	58.2	72	64.9	91.2	83.7	151.3	123.4	107.6	126.6	121.2	Phospho [S713(100)]	0.000569654	1.70297
O08629	Transcription intermediary factor 1-beta OS=Rattus norvegicus OX=10116 GN=Trim28 PE=1 SV=2	4	2	2	2	88.9	5.77	6.29	2	116698	ENSRNOG00000027487.2	Trim28	1											Phospho [S474(99.2)]
P05696	Protein kinase C alpha type OS=Rattus norvegicus OX=10116 GN=Prkca PE=1 SV=3	2	1	2	1	76.7	7.05	6.19	1	24680		Prkca	10	156.7	124.1	126.5	118.2	94.8	51.4	72.4	95.7	89.8	70.5	Phospho [S226(100)]	0.00569069	0.612284
Q07116	Sulfite oxidase, mitochondrial OS=Rattus norvegicus OX=10116 GN=Suox PE=1 SV=2	3	1	2	1	60.8	6.89	9.21	1	81805		Suox	7
Q64602	Kynurenine/alpha-aminoadipate aminotransferase, mitochondrial OS=Rattus norvegicus OX=10116 GN=Aadat PE=1 SV=1	3	1	2	1	47.8	7.96	6.63	1	29416	ENSRNOG00000011861.6	Aadat	16											Phospho [S40(100)]
P27881	Hexokinase-2 OS=Rattus norvegicus OX=10116 GN=Hk2 PE=1 SV=1	2	1	2	1	102.5	6.1	5.59	1	25059	ENSRNOG00000006116.3	Hk2	4	22	31	46.1	34.5	18	230.5	207.6	120.7	135.7	153.9		0.00210963	5.59631
P81155	Voltage-dependent anion-selective channel protein 2 OS=Rattus norvegicus OX=10116 GN=Vdac2 PE=1 SV=2	4	1	2	1	31.7	7.49	5.86	1	83531	ENSRNOG00000013505.6	Vdac2	15	170.2	112.3	132	120.6	65.7	50.8	66.3	113	88.1	81	Phospho [S116(100)]	0.0834213	0.664447
Q5XIM7	Lysine--tRNA ligase OS=Rattus norvegicus OX=10116 GN=Kars1 PE=1 SV=1	5	2	2	2	71.6	6.6	5.85	2	292028	ENSRNOG00000019456.6	Kars	19
P23358	60S ribosomal protein L12 OS=Rattus norvegicus OX=10116 GN=Rpl12 PE=2 SV=1	15	2	2	2	17.8	9.42	4.01	2	499782; 102555453	ENSRNOG00000028993.1	Rpl12; LOC102555453	3; X											Phospho [S38(100)]
Q6IMY8	Heterogeneous nuclear ribonucleoprotein U OS=Rattus norvegicus OX=10116 GN=Hnrnpu PE=1 SV=1	3	2	2	2	87.7	6.24	4.87	2	117280	ENSRNOG00000033790.4	Hnrnpu	13
Q9JHI3	Solute carrier organic anion transporter family member 2B1 OS=Rattus norvegicus OX=10116 GN=Slco2b1 PE=1 SV=1	2	1	2	1	74.2	8.15	7.18	1	140860	ENSRNOG00000017976.5	Slco2b1	1	158.4	132.5	108.7	98.9	102.4	57.2	61.1	89.3	106.1	85.4	Phospho [S311(100)]	0.0245089	0.66417
D3ZHA0	Filamin-C OS=Rattus norvegicus OX=10116 GN=Flnc PE=1 SV=1	1	2	2	2	290.8	5.9	6	2	362332	ENSRNOG00000007281.7	Flnc	4											Phospho [S2234(100)]
Q9WUI9	Nuclear receptor coactivator 2 OS=Rattus norvegicus OX=10116 GN=Ncoa2 PE=1 SV=1	2	2	2	2	159.3	6.83	5.76	2	83724		Ncoa2	5											Phospho [S29(100); S699(99.6)]
P25030	Keratin, type I cytoskeletal 20 OS=Rattus norvegicus OX=10116 GN=Krt20 PE=1 SV=2	4	1	2	1	49.4	5.34	8.09	1	286912		Krt20	10											Phospho [S13(99.4)]
Q00438	Polypyrimidine tract-binding protein 1 OS=Rattus norvegicus OX=10116 GN=Ptbp1 PE=1 SV=1	2	1	2	1	59.3	9.1	5.66	1	29497		Ptbp1	7	120.9	114.6	125	109.7	104	67.9	77	94.5	110.7	75.6		0.0143363	0.741379
O08874	Serine/threonine-protein kinase N2 OS=Rattus norvegicus OX=10116 GN=Pkn2 PE=1 SV=2	4	2	2	2	112	6.61	6.33	2	207122		Pkn2	2											Phospho [S584(99.6); T959(100)]
O70631	Acylcarnitine hydrolase OS=Rattus norvegicus OX=10116 GN=Ces2c PE=1 SV=2	2	1	2	1	62.1	5.92	5.38	1					60.1	52.3	93.5	84.7	75.4	112	106.2	121.7	132.8	161.4		0.00285828	1.73251
P14562	Lysosome-associated membrane glycoprotein 1 OS=Rattus norvegicus OX=10116 GN=Lamp1 PE=1 SV=1	3	1	2	1	43.9	8.07	5.28	1	25328	ENSRNOG00000019629.7	Lamp1	16	66.8	47.6	48.3	52.8	57.3	177.1	175.2	132.7	117.8	124.3		0.00139178	2.66532
Q64611	Cysteine sulfinic acid decarboxylase OS=Rattus norvegicus OX=10116 GN=Csad PE=1 SV=1	3	1	2	1	55.2	7.24	4.9	1	60356	ENSRNOG00000011573.6	Csad	7											Phospho [S62(100)]
Q6AYB5	Signal recognition particle 54 kDa protein OS=Rattus norvegicus OX=10116 GN=Srp54 PE=2 SV=1	2	1	2	1	55.7	8.75	4.71	1	116650	ENSRNOG00000032776.4	Srp54; Srp54a	6	99.1	120.5	111.5	114.6	102.6	98.4	71.4	101.9	93.8	86.1		0.0222414	0.823637
Q4QQW3	Hydroxyacid-oxoacid transhydrogenase, mitochondrial OS=Rattus norvegicus OX=10116 GN=Adhfe1 PE=1 SV=1	5	2	2	2	50.2	7.55	5.78	2	362474	ENSRNOG00000007069.6	Adhfe1	5	151.9	131	156.2	138.3	123.3	62.4	39.1	68	62.5	67.4	Phospho [S452(100)]	1.12823e-05	0.427287
P19225	Cytochrome P450 2C70 OS=Rattus norvegicus OX=10116 GN=Cyp2c70 PE=2 SV=1	4	2	2	2	56.1	8.02	4.41	2	171518	ENSRNOG00000021924.4	Cyp2c22	1	139.6	111.9	124.4	102.9	79.5	85.5	53.1	122	95.8	85.2		0.158707	0.790973
P06302	Prothymosin alpha OS=Rattus norvegicus OX=10116 GN=Ptma PE=1 SV=2	13	1	2	1	12.4	3.84	3.07	1	29222; 100359583	ENSRNOG00000018584.6; ENSRNOG00000025731.6	Ptma; LOC100359583	9; 13	97.8	66.4	81	95.9	59.1	134.5	145.3	87.7	115.3	116.9		0.0136249	1.4985
Q99PF5	Far upstream element-binding protein 2 OS=Rattus norvegicus OX=10116 GN=Khsrp PE=1 SV=1	2	1	2	1	74.2	6.86	5.94	1	171137		Khsrp	9											Phospho [S182(100)]
Q711G3	Isoamyl acetate-hydrolyzing esterase 1 homolog OS=Rattus norvegicus OX=10116 GN=Iah1 PE=2 SV=2	7	1	2	1	28	5.95	6.93	1	298917	ENSRNOG00000060853.1	Iah1	6	77.5	94.1	119.2	74.3	83.8	121.3	114.4	95.7	99.9	119.9		0.0724566	1.22789
P63004	Platelet-activating factor acetylhydrolase IB subunit alpha OS=Rattus norvegicus OX=10116 GN=Pafah1b1 PE=1 SV=2	6	2	2	2	46.6	7.37	4.19	2	83572	ENSRNOG00000002755.6	Pafah1b1	10	67.3	109.9	111.3	26.3	104	47.5	177.8	126.3	106.7	122.9		0.259045	1.38777
Q3B8Q1	Nucleolar RNA helicase 2 OS=Rattus norvegicus OX=10116 GN=Ddx21 PE=2 SV=1	2	1	2	1	85.9	9.33	6.26	1	317399	ENSRNOG00000043099.1	Ddx21	20	91	108.3	109.2	131.9	36.9	153.8	108.1	86.2	75.9	98.6	Phospho [S119(100)]	0.676877	1.09491
Q5XFW8	Protein SEC13 homolog OS=Rattus norvegicus OX=10116 GN=Sec13 PE=1 SV=1	5	1	2	1	35.5	5.38	4.39	1	297522	ENSRNOG00000010628.4	Sec13	4
Q99M64	Phosphatidylinositol 4-kinase type 2-alpha OS=Rattus norvegicus OX=10116 GN=Pi4k2a PE=1 SV=1	6	2	2	2	54.3	8.07	5.43	2	114554	ENSRNOG00000014675.2	Pi4k2a	1											Phospho [S46(99.4); S461(99.6)]
Q75UQ2	Craniofacial development protein 1 OS=Rattus norvegicus OX=10116 GN=Cfdp1 PE=1 SV=1	6	1	2	1	32.9	4.83	3.65	1	292027	ENSRNOG00000019326.5	Cfdp1	19
Q9QUL6	Vesicle-fusing ATPase OS=Rattus norvegicus OX=10116 GN=Nsf PE=1 SV=1	1	1	2	1	82.6	6.99	5.25	1	60355		Nsf	10	84.9	79.5	96.6	69.3	112.2	119.1	124.4	101.3	117.7	95		0.040428	1.25989
F1LQ48	Heterogeneous nuclear ribonucleoprotein L OS=Rattus norvegicus OX=10116 GN=Hnrnpl PE=1 SV=2	2	1	2	1	67.9	8.47	6.26	1	80846; 362650	ENSRNOG00000020235.8	Hnrnpl; Fblim1	1; 5	87	104	90.3	80.4	91.4	123.7	96.3	107	112.1	107.9	Phospho [S182(100)]	0.0129159	1.20724
P38656	Lupus La protein homolog OS=Rattus norvegicus OX=10116 GN=Ssb PE=1 SV=1	6	2	2	2	47.7	9.73	4.56	2	81783		Ssb	3	86.3	72	49.2	92.5	86.7	203.2	124.9	90.6	86.1	108.4	Phospho [S92(100)]	0.10152	1.58573
P25409	Alanine aminotransferase 1 OS=Rattus norvegicus OX=10116 GN=Gpt PE=1 SV=2	4	2	2	2	55.1	6.46	3.21	2	81670	ENSRNOG00000033915.3	Gpt	7	134.4	143.2	141.8	130	129	85.5	49.5	65.4	53.9	67.1		6.88079e-05	0.473762
P52845	Estrogen sulfotransferase, isoform 2 OS=Rattus norvegicus OX=10116 GN=Ste2 PE=1 SV=1	6	2	2	2	35.3	5.78	5.3	2	360268		ste2; Sult1e1	14	95.5	108.1	105.8	89.4	125.5	92.4	62.9	103.3	107	110.1		0.388062	0.907305
Q6MG08	ATP-binding cassette sub-family F member 1 OS=Rattus norvegicus OX=10116 GN=Abcf1 PE=1 SV=1	3	2	2	2	95.2	6.65	4.73	2	85493	ENSRNOG00000000799.7	Abcf1	20	95.7	83.6	98.2	144.2	80.6	74.2	108.9	93.2	120.1	101.2	Phospho [S227(100)]	0.947635	0.990643
Q63772	Growth arrest-specific protein 6 OS=Rattus norvegicus OX=10116 GN=Gas6 PE=1 SV=1	3	1	2	1	74.6	5.91	3.13	1	58935	ENSRNOG00000018233.6	Gas6	16
Q5RLM2	Solute carrier family 22 member 7 OS=Rattus norvegicus OX=10116 GN=Slc22a7 PE=1 SV=1	4	2	2	2	58.6	6.84	5.09	2	89776	ENSRNOG00000018420.7	Slc22a7	9	113.6	97.9	115.7	101	76.3	135.3	82.2	114.4	74.3	89.3	Phospho [S529(100)]	0.896281	0.982161
P10686	1-phosphatidylinositol 4,5-bisphosphate phosphodiesterase gamma-1 OS=Rattus norvegicus OX=10116 GN=Plcg1 PE=1 SV=1	2	1	2	1	148.5	5.96	2.82	1	25738		Plcg1	3
Q925Q9	SH3 domain-containing kinase-binding protein 1 OS=Rattus norvegicus OX=10116 GN=Sh3kbp1 PE=1 SV=2	2	1	2	1	78	7.55	4.72	1	84357		Sh3kbp1	X	12.8	7	6.9	9.9	22.6	286	273.1	136.5	112.2	132.9	Phospho [S631(99)]	0.00921874	15.8902
O35550	Rab GTPase-binding effector protein 1 OS=Rattus norvegicus OX=10116 GN=Rabep1 PE=1 SV=1	2	2	2	2	99.4	5.01	3.81	2	54190		Rabep1	10	63.2	77.4	55.5	75.6	31	113.1	155	139.5	137.7	152	Phospho [S407(99.5)]	0.000116887	2.3036
Q7TNK0	Serine incorporator 1 OS=Rattus norvegicus OX=10116 GN=Serinc1 PE=1 SV=1	3	1	2	1	50.5	6.28	3.18	1	294421	ENSRNOG00000029360.5	Serinc1	20											Phospho [S364(100)]
P15146	Microtubule-associated protein 2 OS=Rattus norvegicus OX=10116 GN=Map2 PE=1 SV=3	2	2	2	2	202.3	4.86	3.46	2	25595		Map2	9											Phospho [T1611(100)]
P31210	Aldo-keto reductase family 1 member D1 OS=Rattus norvegicus OX=10116 GN=Akr1d1 PE=1 SV=1	5	2	2	2	37.4	6.62	5.35	2	192242		Akr1d1	4	94	124	124.7	153.1	107.6	86.3	54.7	81	94.9	79.8		0.0105253	0.657441
Q09073	ADP/ATP translocase 2 OS=Rattus norvegicus OX=10116 GN=Slc25a5 PE=1 SV=3	6	2	2	2	32.9	9.73	5.27	2	25176	ENSRNOG00000039980.4	Slc25a5	X	148.4	145.4	138.9	152.1	111.1	76.9	55.5	55.4	55.6	60.7	Phospho [Y195(99.6)]	6.52334e-05	0.436988
P32551	Cytochrome b-c1 complex subunit 2, mitochondrial OS=Rattus norvegicus OX=10116 GN=Uqcrc2 PE=1 SV=2	4	1	2	1	48.4	9.14	5.45	1	293448	ENSRNOG00000036742.3	Uqcrc2	1
Q5I0E3	Uncharacterized protein C7orf50 homolog OS=Rattus norvegicus OX=10116 PE=1 SV=1	10	1	2	1	22.1	9.79	7.52	1	498154	ENSRNOG00000001289.5	LOC498154	12											Phospho [S41(100)]
D3ZEN0	MICAL-like protein 2 OS=Rattus norvegicus OX=10116 GN=Micall2 PE=1 SV=2	2	2	2	2	108.3	9.55	5.2	2	288515	ENSRNOG00000022533.6	Micall2	12	38.8	49.7	21.3	35.4	68.5	223.7	161.9	129.7	111.4	159.6	Phospho [S461(100)]	0.00215713	3.67946
P13107	Cytochrome P450 2B3 OS=Rattus norvegicus OX=10116 GN=Cyp2b3 PE=2 SV=1	5	2	2	2	56.3	6.87	4.84	2	286953	ENSRNOG00000033164.5	Cyp2b3	1	130.2	102.2	102.8	80.7	131.8	112.9	78.7	92.8	80.6	87.3		0.139969	0.825817
Q6IMX7	Hsp70-binding protein 1 OS=Rattus norvegicus OX=10116 GN=Hspbp1 PE=1 SV=1	11	2	2	2	39.2	5.29	2.91	2	246146	ENSRNOG00000017795.5	Hspbp1	1
P55314	Complement component C8 beta chain OS=Rattus norvegicus OX=10116 GN=C8b PE=2 SV=2	4	2	2	2	66.6	8.05	4.16	2	313421	ENSRNOG00000007639.7	C8b	5
Q62835	Rab GTPase-binding effector protein 2 OS=Rattus norvegicus OX=10116 GN=Rabep2 PE=1 SV=1	3	1	2	1	61.9	4.88	3.21	1	80754		Rabep2	1											Phospho [S176(100); S180(100)]
P05371	Clusterin OS=Rattus norvegicus OX=10116 GN=Clu PE=1 SV=2	4	2	2	2	51.3	5.71	4.74	2	24854		Clu	15	80.7	50.3	65.5	74.9	62.1	176.4	128.8	117.9	112.8	130.6		0.00208427	1.9985
Q4V7C7	Actin-related protein 3 OS=Rattus norvegicus OX=10116 GN=Actr3 PE=1 SV=1	6	2	2	2	47.3	5.88	2.8	2	81732	ENSRNOG00000003206.7	Actr3	13	30.2	73.8	40.3	32.4	95.2	107.9	182.4	124.9	133.4	179.6		0.00182797	2.67819
Q5M9G6	Smad nuclear interacting protein 1 OS=Rattus norvegicus OX=10116 GN=Snip1 PE=1 SV=1	3	1	2	1	44.9	9.99	5.27	1	313588; 100912429; 108348099	ENSRNOG00000046920.2; ENSRNOG00000024889.5	Snip1; LOC100912429; NEWGENE_1359268	15; 5	58.8	51	45.2	89.7	48.8	129.2	119.5	156.9	141	160	Phospho [S18(100)]	7.91003e-05	2.4075
P62193	26S proteasome regulatory subunit 4 OS=Rattus norvegicus OX=10116 GN=Psmc1 PE=1 SV=1	5	2	2	2	49.2	6.21	5.71	2	117263	ENSRNOG00000003951.6	Psmc1	6	108.6	74.5	107	86.6	101.5	110.2	99.6	108.6	104.5	99	Phospho [T53(100)]	0.264068	1.09138
Q6P791	Ragulator complex protein LAMTOR1 OS=Rattus norvegicus OX=10116 GN=Lamtor1 PE=1 SV=1	7	1	2	1	17.7	5.02	6.31	1	100361543; 308869	ENSRNOG00000020016.3	LOC100361543; Lamtor1	X; 1	83.6	73.9	62.7	99.2	68.3	115.5	152	112	109.8	123.1	Phospho [T28(100)]	0.00224015	1.57957
O08587	Nuclear pore complex protein Nup50 OS=Rattus norvegicus OX=10116 GN=Nup50 PE=2 SV=2	6	2	2	2	49.8	6.71	2.57	2	25497		Npap60; Nup50	7
P50545	Tyrosine-protein kinase HCK OS=Rattus norvegicus OX=10116 GN=Hck PE=1 SV=4	2	1	2	1	59.1	7.46	3.02	1	25734		Hck	3											Phospho [Y207(100)]
Q9JI66	Electrogenic sodium bicarbonate cotransporter 1 OS=Rattus norvegicus OX=10116 GN=Slc4a4 PE=1 SV=1	2	2	2	2	121.3	6.86	3.3	2	84484	ENSRNOG00000003134.4	Slc4a4	14	115.4	80.3	92.5	99.1	51.6	115.2	69.1	148.4	122.1	106.3	Phospho [S1034(100); S1069(100)]	0.183106	1.27842
Q9QZ48	Zinc finger and BTB domain-containing protein 7A OS=Rattus norvegicus OX=10116 GN=Zbtb7a PE=1 SV=1	6	2	2	2	60.5	5.12	4.61	2	117107		Zbtb7a	7											Phospho [S331(100)]
P62890	60S ribosomal protein L30 OS=Rattus norvegicus OX=10116 GN=Rpl30 PE=3 SV=2	21	2	2	2	12.8	9.63	4.65	2	100362027; 64640	ENSRNOG00000005975.6; ENSRNOG00000032825.2	LOC100362027; Rpl30	10; 7	94.3	74.5	104	92	77.2	107.7	114.8	121.6	120.3	93.6	Phospho [S13(100)]	0.0152237	1.26244
O88658	Kinesin-like protein KIF1B OS=Rattus norvegicus OX=10116 GN=Kif1b PE=1 SV=2	1	2	2	2	204	5.64	5.66	2	117548	ENSRNOG00000057626.1	Kif1b	5	99.9	93.4	95.1	142	96.1	48	112.8	120	98.4	94.3	Phospho [S1057(100); S1487(100)]	0.517735	0.899335
P97584	Prostaglandin reductase 1 OS=Rattus norvegicus OX=10116 GN=Ptgr1 PE=1 SV=3	3	1	2	1	35.7	8.02	5.11	1	192227	ENSRNOG00000015072.6	Ptgr1	5	120.4	111.7	131.8	139.3	114.2	56.6	74	86.2	82.6	83.2		0.000248584	0.619695
D2XV59	GTP-binding protein 1 OS=Rattus norvegicus OX=10116 GN=Gtpbp1 PE=1 SV=1	4	2	2	2	72.4	8.34	5.65	2	300077	ENSRNOG00000014634.6	Gtpbp1	7											Phospho [S6(99.2)]
D4AE59	Serine/threonine-protein kinase STK11 OS=Rattus norvegicus OX=10116 GN=Stk11 PE=1 SV=2	3	1	2	1	49.2	7.02	5.26	1					97.2	107.6	117.9	87.2	154.7	80.5	69.6	101.5	108.7	75.1	Phospho [S31(100)]	0.106324	0.771165
Q5U2U2	Crk-like protein OS=Rattus norvegicus OX=10116 GN=Crkl PE=1 SV=1	10	2	2	2	33.8	6.74	4.81	2	287942; 100911248	ENSRNOG00000001868.6	Crkl; LOC100911248	11
P02680	Fibrinogen gamma chain OS=Rattus norvegicus OX=10116 GN=Fgg PE=1 SV=3	4	2	2	2	50.6	5.96	4.21	2	24367		Fgg	2	80.6	66.7	83	65	65.5	154.4	122.2	133.6	111.5	117.3		0.000613008	1.77106
O55171	Acyl-coenzyme A thioesterase 2, mitochondrial OS=Rattus norvegicus OX=10116 GN=Acot2 PE=1 SV=1	2	1	2	1	49.7	7.83	5.96	1	192272		Acot2	6	99.2	108.3	93	107.2	118	109.1	86.3	88.6	100.1	90.2		0.126508	0.902226
Q5XIL0	E3 ubiquitin-protein ligase RNF167 OS=Rattus norvegicus OX=10116 GN=Rnf167 PE=2 SV=1	7	1	2	1	38.2	5.15	0	1	360554	ENSRNOG00000003879.5	Rnf167	10
P04897	Guanine nucleotide-binding protein G(i) subunit alpha-2 OS=Rattus norvegicus OX=10116 GN=Gnai2 PE=1 SV=3	4	1	2	1	40.5	5.45	3.55	1	81664	ENSRNOG00000016592.6	Gnai2	8
P05426	60S ribosomal protein L7 OS=Rattus norvegicus OX=10116 GN=Rpl7 PE=1 SV=2	7	2	2	2	30.3	10.87	2.49	2	297755		Rpl7	5
P97697	Inositol monophosphatase 1 OS=Rattus norvegicus OX=10116 GN=Impa1 PE=1 SV=2	10	2	2	2	30.5	5.29	2.68	2	83523		Impa1	2											Phospho [S37(100)]
P35435	ATP synthase subunit gamma, mitochondrial OS=Rattus norvegicus OX=10116 GN=Atp5f1c PE=1 SV=2	9	2	2	2	30.2	8.84	3.7	2	116550		Atp5c1	17	194.4	156.5	100	140.3	114.6	57.7	40.7	77.4	79.6	38.8	Phospho [S121(100)]	0.00444551	0.416832
Q9WVC0	Septin-7 OS=Rattus norvegicus OX=10116 GN=Septin7 PE=1 SV=1	6	2	2	2	50.5	8.68	4.65	2	64551		Sept7	8
Q63448	Peroxisomal acyl-coenzyme A oxidase 3 OS=Rattus norvegicus OX=10116 GN=Acox3 PE=1 SV=1	3	2	2	2	78.4	8.19	5.11	2	83522		Acox3	14	115	80.3	110.2	93.5	80.8	103.3	85.1	105.2	125.7	101	Phospho [S10(100)]	0.428631	1.08441
Q91ZQ0	Vacuole membrane protein 1 OS=Rattus norvegicus OX=10116 GN=Vmp1 PE=1 SV=1	4	1	2	1	45.9	6.74	6.99	1	192129	ENSRNOG00000003967.3	Vmp1	10											Phospho [S23(100)]
Q62667	Major vault protein OS=Rattus norvegicus OX=10116 GN=Mvp PE=1 SV=4	3	2	2	2	95.7	5.58	0	2	64681		Mvp	1
Q99MC0	Protein phosphatase 1 regulatory subunit 14A OS=Rattus norvegicus OX=10116 GN=Ppp1r14a PE=1 SV=1	7	1	2	1	16.7	8.02	5.38	1	114004	ENSRNOG00000020676.3	Ppp1r14a	1	25.3	37.3	42.2	41.4	49.8	103.6	185.4	143.7	178.3	193.1	Phospho [S26(100)]	0.00134395	4.10255
D4A2H2	Serine palmitoyltransferase 1 OS=Rattus norvegicus OX=10116 GN=Sptlc1 PE=1 SV=1	5	2	2	2	52.5	6.54	3.28	2	361213	ENSRNOG00000010882.4	Sptlc1	17	112.7	78.9	103.7	76.8	98.3	94.2	94.5	98	150.9	92.1		0.403003	1.12606
D3ZXD8	Transmembrane protein 245 OS=Rattus norvegicus OX=10116 GN=Tmem245 PE=1 SV=1	1	1	2	1	97.2	8.72	5.32	1	298020	ENSRNOG00000026271.7	Tmem245	5	73.6	70.9	98.4	87.4	110	100	94.3	129.4	122.1	114	Phospho [S329(100)]	0.0425521	1.27141
Q62839	Golgin subfamily A member 2 OS=Rattus norvegicus OX=10116 GN=Golga2 PE=1 SV=4	3	2	2	2	112.8	4.93	4.25	2	64528		Golga2	3											Phospho [S273(99.6)]
P04041	Glutathione peroxidase 1 OS=Rattus norvegicus OX=10116 GN=Gpx1 PE=1 SV=4	13	2	2	2	22.3	7.87	2.3	2	24404		Gpx1	8											Phospho [Y147(100)]
P50554	4-aminobutyrate aminotransferase, mitochondrial OS=Rattus norvegicus OX=10116 GN=Abat PE=1 SV=3	3	1	2	1	56.4	7.93	7.05	1	81632	ENSRNOG00000002636.7	Abat	10
Q4QQU1	BUD13 homolog OS=Rattus norvegicus OX=10116 GN=Bud13 PE=1 SV=1	3	2	2	2	71.8	9.95	3.1	2	300687		Bud13	8	33.3	36.7		71.9		248.4	192.6	129.1	109	179.1	Phospho [S296(100); S375(100)]	0.00487089	3.62875
Q4V8C7	Interferon-inducible double-stranded RNA-dependent protein kinase activator A OS=Rattus norvegicus OX=10116 GN=Prkra PE=1 SV=1	3	1	2	1	34.3	8.56	6.1	1	311130		Prkra	3	109	96.8	111.1	119	105.1	62.3	72.1	136.8	94	93.7	Phospho [S18(100)]	0.276958	0.848244
Q62636	Ras-related protein Rap-1b OS=Rattus norvegicus OX=10116 GN=Rap1b PE=1 SV=2	9	2	2	2	20.8	5.78	4.17	2	171337	ENSRNOG00000007048.5	Rap1b	7	79.1	81.7	54.6	72.4	49.7	155.8	137.4	130.8	121.3	117.2		0.00012541	1.96296
Q68FR3	Integrator complex subunit 12 OS=Rattus norvegicus OX=10116 GN=Ints12 PE=1 SV=1	2	1	2	1	48.4	9.69	6.21	1	295448		Ints12	2	63.9	70.1	88.8	87.1	68	94.2	155.6	116.5	119.1	136.8	Phospho [S127(100)]	0.00572042	1.64647
Q9Z339	Glutathione S-transferase omega-1 OS=Rattus norvegicus OX=10116 GN=Gsto1 PE=1 SV=2	4	1	2	1	27.7	6.68	5.26	1	114846		Gsto1	1	113.2	111	108.1	114.3	95.4	92.1	84.6	85.1	99.4	97		0.00640561	0.845387
F1MAD2	InaD-like protein OS=Rattus norvegicus OX=10116 GN=Patj PE=1 SV=2	1	2	2	2	199.3	4.98	5.44	2	140581	ENSRNOG00000007551.8	Inadl; Patj	5	92.9	86.2	117.7	138.4	99	116.3	96.9	63.9	96.5	92.1	Phospho [T454(99.3); S1402(100)]	0.311717	0.871771
B4F777	High mobility group nucleosome-binding domain-containing protein 5 OS=Rattus norvegicus OX=10116 GN=Hmgn5 PE=2 SV=1	5	2	2	2	48.6	4.37	4.2	2	681284	ENSRNOG00000029078.5	Hmgn5; Hmgn5b; Nsbp1_predicted	1	122.6	91.2	107.3	125	49.3	113.9	104.3	100.1	102.5	83.7		0.906201	1.01837
P81795	Eukaryotic translation initiation factor 2 subunit 3, X-linked OS=Rattus norvegicus OX=10116 GN=Eif2s3 PE=1 SV=2	2	1	2	1	51	8.4	3.43	1	299027	ENSRNOG00000060793.1	Eif2s3x; Eif2s3	X	89.8	96.6	120.8	104.1	69.6	183.7	73	102.6	84	76		0.743427	1.07985
P70473	Alpha-methylacyl-CoA racemase OS=Rattus norvegicus OX=10116 GN=Amacr PE=1 SV=3	7	2	2	2	41.8	6.84	2.08	2	25284		Amacr	2	91.4	99.9	85.4	82.8	147.7	102.9	84.3	102.7	109.9	93		0.829953	0.971609
Q2HWF0	Formin-binding protein 1-like OS=Rattus norvegicus OX=10116 GN=Fnbp1l PE=1 SV=2	2	1	2	1	69.9	6.73	6.53	1	310839	ENSRNOG00000013798.8	Fnbp1l	2	104.7	101.2	108.7	101.2	92	73.5	86.9	105.4	101.5	124.8	Phospho [S295(100)]	0.744956	0.969082
P30082	Glucagon receptor OS=Rattus norvegicus OX=10116 GN=Gcgr PE=1 SV=2	5	2	2	2	55	8.28	2.6	2	24953	ENSRNOG00000036692.4	Gcgr	10	75.5	55.4	55.1	53.6	62.9	98.1	143.3	174.4	146.7	134.9	Phospho [S476(99.5)]	0.00187646	2.30545
B0BN85	Protein SGT1 homolog OS=Rattus norvegicus OX=10116 GN=Sugt1 PE=2 SV=1	8	2	2	2	38.1	5.29	3.2	2	290408	ENSRNOG00000012594.7	Sugt1	15	106.9	90.2	55.6	107.1	84.1	112.2	100.2	105.5	117.9	120.3		0.0761883	1.25276
Q6IG04	Keratin, type II cytoskeletal 72 OS=Rattus norvegicus OX=10116 GN=Krt72 PE=3 SV=2	4	2	2	1	56.8	7.36	3.9	2	406227	ENSRNOG00000030876.2	Krt72	7	69	93.3	80.7	84.9	89.8	112.5	74.7	118.8	161.5	114.8		0.0739697	1.39406
Q62824	Exocyst complex component 4 OS=Rattus norvegicus OX=10116 GN=Exoc4 PE=1 SV=1	3	2	2	2	110.5	6.49	2.2	2	116654		Exoc4	4	130	97.4	152.8	113.4	77.2	105.6	54.5	94.6	103.6	70.8	Phospho [S226(100)]	0.12489	0.751752
B2RYG6	Ubiquitin thioesterase OTUB1 OS=Rattus norvegicus OX=10116 GN=Otub1 PE=1 SV=1	4	1	2	1	31.3	4.94	5.86	1	293705	ENSRNOG00000021175.5	Otub1	1	81.2	110	101.2	94.4	132.7	74.9	118.2	104.5	87.1	95.8		0.511208	0.924928
Q4FZU3	Nuclear speckle splicing regulatory protein 1 OS=Rattus norvegicus OX=10116 GN=Nsrp1 PE=1 SV=1	3	1	2	1	64.1	8.7	2.49	1	303346	ENSRNOG00000022502.6	Nsrp1	10
P33274	Cytochrome P450 4F1 OS=Rattus norvegicus OX=10116 GN=Cyp4f1 PE=1 SV=1	2	2	2	2	59.8	6.6	4	2	56266		Cyp4f1	7	142.3	122	124.9	103.1	109.2	109.4	62.8	83.8	70.9	71.8		0.00536942	0.662843
Q6AY20	Cation-dependent mannose-6-phosphate receptor OS=Rattus norvegicus OX=10116 GN=M6pr PE=1 SV=1	8	2	2	2	31.1	5.39	3.96	2	312689; 100909548	ENSRNOG00000059373.1; ENSRNOG00000014992.6	M6pr; LOC100909548	4; X	73	52.7	81.2	85.6	107.2	131.5	134.9	117.4	105.8	110.8		0.00691148	1.50213
B5DF21	Protein Smaug homolog 1 OS=Rattus norvegicus OX=10116 GN=Samd4a PE=1 SV=1	2	1	2	1	67.1	8.6	6.02	1	305826		Samd4a	15	72.8	62.8	46.5	53.4	35.5	188.6	118.9	135.3	157.3	128.7	Phospho [S318(99.4)]	0.000609525	2.6893
Q5I0J9	Putative L-aspartate dehydrogenase OS=Rattus norvegicus OX=10116 GN=Aspdh PE=2 SV=1	7	2	2	2	31.2	5.87	4.77	2	292875	ENSRNOG00000019424.7	Aspdh	1	133.4	169.7	183.2	147.8	155.3	34.3	32	41.9	47.8	54.5	Phospho [S24(100); S173(99.6)]	2.5599e-05	0.266658
Q63625	PHD and RING finger domain-containing protein 1 OS=Rattus norvegicus OX=10116 GN=Phrf1 PE=1 SV=2	1	1	2	1	184.1	8.51	2.15	1	245925	ENSRNOG00000017299.7	Phrf1	1											Phospho [S1205(100)]
Q8CFD1	RNA-binding protein 45 OS=Rattus norvegicus OX=10116 GN=Rbm45 PE=1 SV=1	3	1	2	1	53.4	7.28	2.71	1	266631		Rbm45	3											Phospho [S199(100)]
P57113	Maleylacetoacetate isomerase OS=Rattus norvegicus OX=10116 GN=Gstz1 PE=1 SV=2	12	2	2	2	23.9	7.77	2.77	2	681913	ENSRNOG00000047708.2	Gstz1	6											Phospho [S181(100)]
P21531	60S ribosomal protein L3 OS=Rattus norvegicus OX=10116 GN=Rpl3 PE=1 SV=3	3	1	2	1	46.1	10.21	3.13	1	300079	ENSRNOG00000016896.8	Rpl3	7	112.1	146	133.5	88.1	120.5	74.5	58.4	99.6	77.5	89.9		0.0122938	0.666278
P52632	Signal transducer and activator of transcription 5B OS=Rattus norvegicus OX=10116 GN=Stat5b PE=1 SV=1	2	1	2	1	90.2	6.2	5.17	1	25126		Stat5b	10	128	118.6	97.3	70.3	93.5	112.5	85.5	97.1	110.1	87.2	Phospho [S128(98.5)]	0.799986	0.969864
Q6Q0N1	Cytosolic non-specific dipeptidase OS=Rattus norvegicus OX=10116 GN=Cndp2 PE=1 SV=1	4	2	2	2	52.7	5.66	2.14	2	291394	ENSRNOG00000015591.5	Cndp2	18	75.1	81.1	88.1	75.6	36.8	158.2	138.9	117.2	103.6	125.4		0.00220821	1.80348
Q3MIF4	Xylulose kinase OS=Rattus norvegicus OX=10116 GN=Xylb PE=2 SV=1	3	2	2	2	57.9	6.4	2.54	2	316067		Xylb	8	100.1	104.9	104.8	117.2	146.5	92.1	75.3	94.3	88.6	76.2		0.021237	0.743679
Q0ZCA7	C-type lectin domain family 2 member L OS=Rattus norvegicus OX=10116 GN=Clec2l PE=1 SV=2	9	2	2	2	23.6	7.2	3.37	2	296985	ENSRNOG00000029644.5	Clec2l	4	85.3	86.2	79.9	85.3	29.4	33	145.7	121.5	184.7	149	Phospho [S29(100); S47(100)]	0.107283	1.73149
P0C548	Patatin-like phospholipase domain-containing protein 2 OS=Rattus norvegicus OX=10116 GN=Pnpla2 PE=1 SV=1	2	1	2	1	52.5	6.61	4.55	1	361676; 100911615	ENSRNOG00000018736.7; ENSRNOG00000047551.2	Pnpla2; LOC100911615	1				16.7	36.9	170	217.1	202.2	143.5	213.5	Phospho [S422(100)]	0.00042292	7.06194
Q3SWU3	Heterogeneous nuclear ribonucleoprotein D-like OS=Rattus norvegicus OX=10116 GN=Hnrnpdl PE=1 SV=1	3	1	2	1	35.3	9.07	2.45	1	305178	ENSRNOG00000002270.7	Hnrnpdl; Hnrpdl	14	22.8	26.5	31	57.3	103.1	135.6	174.5	147	133.1	169.1	Phospho [T81(100)]	0.0007846	3.15455
P34064	Proteasome subunit alpha type-5 OS=Rattus norvegicus OX=10116 GN=Psma5 PE=1 SV=1	5	1	2	1	26.4	4.86	5.75	1	29672		Psma5	2	57.8	79	36.8	48.6	155.7	118.9	123.6	108.1	153.9	117.7	Phospho [S56(99.6)]	0.0820575	1.64647
P27605	Hypoxanthine-guanine phosphoribosyltransferase OS=Rattus norvegicus OX=10116 GN=Hprt1 PE=1 SV=1	6	2	2	2	24.5	6.54	4.31	2	24465; 103689983	ENSRNOG00000031367.4; ENSRNOG00000048561.2	Hprt1; LOC103689983	X	74.4	111.1	86.8	76	102.1	77	123.4	90.6	98.1	160.6	Phospho [S110(99.8)]	0.273186	1.22047
P41499	Tyrosine-protein phosphatase non-receptor type 11 OS=Rattus norvegicus OX=10116 GN=Ptpn11 PE=1 SV=5	3	1	2	1	68	7.28	5.94	1	25622		Ptpn11	12	64.4	67.3	74.8	66.4	80.7	180.9	145.4	107.9	77.5	134.9	Phospho [Y62(99.6)]	0.0272219	1.82862
Q9Z270	Vesicle-associated membrane protein-associated protein A OS=Rattus norvegicus OX=10116 GN=Vapa PE=1 SV=3	6	1	2	1	27.8	8.4	3.43	1	58857	ENSRNOG00000014765.6	Vapa	9	104.1	53	114.1	103.7	49.4	135.7	106	117.1	92.5	124.4	Phospho [S214(99.4)]	0.101901	1.35682
Q32PX2	Aminoacyl tRNA synthase complex-interacting multifunctional protein 2 OS=Rattus norvegicus OX=10116 GN=Aimp2 PE=2 SV=1	6	1	2	1	35.4	8.31	2.88	1	288480	ENSRNOG00000001044.7	Aimp2	12	118.1	107.4	156	122.9	127.2	60.7	82	73.6	79	73.2		0.00137485	0.583439
P54645	5'-AMP-activated protein kinase catalytic subunit alpha-1 OS=Rattus norvegicus OX=10116 GN=Prkaa1 PE=1 SV=2	4	2	2	2	63.9	8.12	4.41	2	65248	ENSRNOG00000012799.5	Prkaa1	2	94.5	63	91.9	99.2	65.5	89.3	113.5	155.5	125.3	102.3	Phospho [S496(100)]	0.0397382	1.41488
P48769	Deoxycytidine kinase OS=Rattus norvegicus OX=10116 GN=Dck PE=1 SV=1	5	1	2	1	30.4	5.14	4.12	1	79127		Dck	14	34.2	76.1	21.9	58.4	44.2	82.4	189.1	153.4	176.8	163.5	Phospho [S11(99.5)]	0.00237377	3.25894
P27615	Lysosome membrane protein 2 OS=Rattus norvegicus OX=10116 GN=Scarb2 PE=1 SV=2	3	1	2	1	54.1	5.01	5.46	1	117106	ENSRNOG00000002225.6	Scarb2	14	77.2	53.8	66.2	67.6	62.9	131.3	136.7	135.2	134.3	134.8		2.71156e-05	2.05157
P04906	Glutathione S-transferase P OS=Rattus norvegicus OX=10116 GN=Gstp1 PE=1 SV=2	11	2	2	2	23.4	7.36	1.83	2	24426	ENSRNOG00000018237.4	Gstp1	1	75.8	56.7	67.5	59.3	66.2	173.7	155	91.2	124.6	129.9		0.00643409	2.07189
Q8R511	Formin-binding protein 1 OS=Rattus norvegicus OX=10116 GN=Fnbp1 PE=1 SV=2	2	1	2	1	71.2	5.8	4.79	1	192348		Fnbp1	3	70.6	75.9	87.4	86.5	77	137.7	100.7	109.6	121.9	132.8	Phospho [S296(100)]	0.00204912	1.51661
Q1JU68	Eukaryotic translation initiation factor 3 subunit A OS=Rattus norvegicus OX=10116 GN=Eif3a PE=2 SV=2	1	2	2	2	163.1	6.77	4.69	2	292148	ENSRNOG00000010117.7	Eif3a	1	83.7	87.1	116	95.2	110.9	122.2	97.7	95.4	87.4	104.4	Phospho [S584(100)]	0.752013	1.02881
O35244	Peroxiredoxin-6 OS=Rattus norvegicus OX=10116 GN=Prdx6 PE=1 SV=3	8	2	2	2	24.8	5.94	2.03	2	94167	ENSRNOG00000002896.7	Prdx6	13	77.7	100.1	72.9	106.3	99.1	128.4	101.7	116.7	107.5	89.5	Phospho [T44(100)]	0.0982775	1.19228
Q05096	Unconventional myosin-Ib OS=Rattus norvegicus OX=10116 GN=Myo1b PE=1 SV=1	1	1	2	1	131.8	9.36	4.18	1	117057	ENSRNOG00000048152.2	Myo1b	9											Phospho [S60(100)]
Q78PB6	Nuclear distribution protein nudE-like 1 OS=Rattus norvegicus OX=10116 GN=Ndel1 PE=1 SV=1	3	1	2	1	38.3	5.24	4.31	1	170845	ENSRNOG00000004139.8	Ndel1	10	68.8	83.5	86.8	78.7	95.8	94.2	148.6	111.6	120.5	111.5	Phospho [S197(99.5)]	0.0137788	1.41779
Q8R4S8	Cytokine receptor-like factor 2 OS=Rattus norvegicus OX=10116 GN=Crlf2 PE=1 SV=1	3	1	2	1	38.4	6.71	5.09	1	171499		Crlf2	14	28.6	34.7	31.3	29.6	35.6	201.3	183.4	151.7	153.5	150.3	Phospho [S278(100)]	0.000160602	5.25782
Q63279	Keratin, type I cytoskeletal 19 OS=Rattus norvegicus OX=10116 GN=Krt19 PE=1 SV=2	5	2	2	1	44.6	5.31	2.04	2	360626	ENSRNOG00000014233.4	Krt19	10											Phospho [S35(100)]
Q5RK30	Ribosome maturation protein SBDS OS=Rattus norvegicus OX=10116 GN=Sbds PE=2 SV=1	4	1	2	1	28.7	8.75	2.56	1	288615	ENSRNOG00000000888.3	Sbds	12	106.2	104.4	137.2	128	73.5	140.3	77.5	79.3	89.5	63.9		0.285069	0.820135
Q9JJ40	Na(+)/H(+) exchange regulatory cofactor NHE-RF3 OS=Rattus norvegicus OX=10116 GN=Pdzk1 PE=1 SV=2	5	2	2	2	56.8	5.43	2.18	2	65144	ENSRNOG00000000096.7	Pdzk1	2	114.1	112	132.5	132.4	95.6	105.6	70.8	92	64.4	80.7	Phospho [S108(100)]	0.00925223	0.70491
Q02874	Core histone macro-H2A.1 OS=Rattus norvegicus OX=10116 GN=Macroh2a1 PE=1 SV=4	6	1	2	1	39.5	9.79	6.75	1	29384	ENSRNOG00000011523.8	H2afy	17											Phospho [S169(100)]
A1A5P0	Cdc42 effector protein 1 OS=Rattus norvegicus OX=10116 GN=Cdc42ep1 PE=1 SV=1	6	2	2	2	41	7.36	2.09	2	315121	ENSRNOG00000008517.4	Cdc42ep1	7											Phospho [S209(100)]
P35571	Glycerol-3-phosphate dehydrogenase, mitochondrial OS=Rattus norvegicus OX=10116 GN=Gpd2 PE=1 SV=1	3	1	2	1	80.9	6.62	5.13	1	25062		Gpd2	3
P14604	Enoyl-CoA hydratase, mitochondrial OS=Rattus norvegicus OX=10116 GN=Echs1 PE=1 SV=1	6	2	2	2	31.5	8.13	0	2	140547; 100911186	ENSRNOG00000018522.6; ENSRNOG00000047565.2	Echs1; LOC100911186	1	140.7	124.7	110	115.8	110.6	93.3	66.2	69.1	78.4	91.2		0.00092031	0.661682
Q5XIC4	Maspardin OS=Rattus norvegicus OX=10116 GN=Spg21 PE=2 SV=1	7	2	2	2	29.6	5.59	1.97	2	300791	ENSRNOG00000015019.6	Spg21	8											Phospho [S257(100)]
P08542	UDP-glucuronosyltransferase 2B17 OS=Rattus norvegicus OX=10116 GN=Ugt2b17 PE=1 SV=2	2	1	2	1	60.5	8.25	5.37	1	266685		Ugt2b17	14	128.2	137.9	66.1	117	221.1	32.8	48.3	91.7	109.4	47.3		0.0541737	0.491571
Q2THW7	Palmitoyltransferase ZDHHC5 OS=Rattus norvegicus OX=10116 GN=Zdhhc5 PE=1 SV=1	3	2	2	2	77.4	8.91	0	2	362156	ENSRNOG00000006832.6	Zdhhc5	3											Phospho [S554(100)]
Q62902	Protein ERGIC-53 OS=Rattus norvegicus OX=10116 GN=Lman1 PE=1 SV=1	4	2	2	2	57.9	6.34	2.12	2	116666		Lman1	18	111.2	86.4	99.5	102.3	77.9	124.3	83.2	104.6	121.6	89		0.401877	1.09512
P22985	Xanthine dehydrogenase/oxidase OS=Rattus norvegicus OX=10116 GN=Xdh PE=1 SV=3	1	2	2	2	146.1	7.25	2.69	2	497811		Xdh	6	58.9	69.3	80.6	66.7	97	148.5	148	115.8	92.6	122.7		0.00496537	1.68483
Q9Z0T0	Thiopurine S-methyltransferase OS=Rattus norvegicus OX=10116 GN=Tpmt PE=2 SV=1	4	1	2	1	27.7	6.8	2.03	1	690050	ENSRNOG00000016468.6	Tpmt	17	135.5	123.2	156.1	114.9	142.4	22.9	60.3	100.5	72.2	71.9		0.00266072	0.487725
P46844	Biliverdin reductase A OS=Rattus norvegicus OX=10116 GN=Blvra PE=1 SV=1	3	1	2	1	33.5	6.13	2.02	1	116599		Blvra	3											Phospho [S154(99.6)]
P18588	Interferon-induced GTP-binding protein Mx1 OS=Rattus norvegicus OX=10116 GN=Mx1 PE=1 SV=1	2	1	2	1	74.4	6.9	5.64	1	24575		Mx1	11	107	81.2	46.1	52.2	92.5	174.3	124.8	123.2	109.4	89.3	Phospho [S557(100)]	0.0300956	1.63852
B0BN93	26S proteasome non-ATPase regulatory subunit 13 OS=Rattus norvegicus OX=10116 GN=Psmd13 PE=1 SV=1	3	1	2	1	42.8	5.83	2.59	1	365388	ENSRNOG00000014109.6	Psmd13	1
Q8CF97	Deubiquitinating protein VCPIP1 OS=Rattus norvegicus OX=10116 GN=Vcpip1 PE=1 SV=2	1	2	2	2	134.5	7.2	5.24	2	286761	ENSRNOG00000006980.4	Vcpip1	5	68.6	67.9	72.6	77.5	75.7	195	119.6	105.3	96	121.9	Phospho [S746(100); S767(99.7)]	0.0341667	1.76042
Q5BJN8	Replication stress response regulator SDE2 OS=Rattus norvegicus OX=10116 GN=Sde2 PE=1 SV=2	2	1	2	1	48.1	5.55	2.64	1	289315	ENSRNOG00000003247.7	Sde2	13	63.5	66.5	61.6	77.5	37.8	225.8	120.1	103.5	127.7	116.1	Phospho [S332(100)]	0.0224881	2.25872
Q91ZT1	Vascular endothelial growth factor receptor 3 OS=Rattus norvegicus OX=10116 GN=Flt4 PE=1 SV=1	1	1	2	1	153.2	6.18	2.18	1	114110		Flt4	10											Phospho [S953(100)]
P20760	Ig gamma-2A chain C region OS=Rattus norvegicus OX=10116 GN=Igg-2a PE=1 SV=1	3	1	2	1	35.2	7.68	5.72	1	679045		LOC679045	6
Q9JKL8	Activity-dependent neuroprotector homeobox protein OS=Rattus norvegicus OX=10116 GN=Adnp PE=1 SV=2	1	1	2	1	123.5	7.33	1.74	1	64622	ENSRNOG00000010975.6	Adnp	3
P08699	Galectin-3 OS=Rattus norvegicus OX=10116 GN=Lgals3 PE=1 SV=4	5	2	2	2	27.2	8.57	2.3	2	83781	ENSRNOG00000010645.5	Lgals3	15	40.2	23.2		31.1	30	130.5	241.2	168.7	160.5	174.6		0.00109886	5.6257
Q5U312	Ankycorbin OS=Rattus norvegicus OX=10116 GN=Rai14 PE=1 SV=2	2	2	2	2	109.1	6.15	3.99	2	294804	ENSRNOG00000028872.6	Rai14	2	153.4	202.2	176.8	160.5	185.4	35.7	10.7	25.9	27.1	22.3	Phospho [S37(100); S666(100)]	7.05905e-06	0.138563
Q63699	Cyclin-dependent kinase 2 OS=Rattus norvegicus OX=10116 GN=Cdk2 PE=1 SV=1	4	1	2	1	33.9	8.68	1.78	1	362817		Cdk2	7		32.8	36	26.8		179.1	217.7	157.3	223	127.3	Phospho [T14(100)]	0.00103131	5.67615
Q5FVC2	Rho guanine nucleotide exchange factor 2 OS=Rattus norvegicus OX=10116 GN=Arhgef2 PE=1 SV=1	3	2	2	2	111.8	7.12	2.01	2	310635	ENSRNOG00000020027.8	Arhgef2	2	32.5	54.8	21.8	25.1		225.3	171.2	169.3	155.5	144.6	Phospho [S646(100)]	0.000119175	5.16185
Q9WTP0	Band 4.1-like protein 1 OS=Rattus norvegicus OX=10116 GN=Epb41l1 PE=1 SV=1	2	2	2	2	98.2	5.69	3.51	2	59317		Epb41l1	3	46.2	26.3	49.4	35.5		203	158.5	135.2	146.4	199.4	Phospho [S782(100); S868(100)]	0.000299523	4.28208
Q6PCT3	Tumor protein D54 OS=Rattus norvegicus OX=10116 GN=Tpd52l2 PE=1 SV=1	12	2	2	2	24	6.15	2.49	2	296480	ENSRNOG00000015122.6	Tpd52l2	3	78.3	66.9	58.1	54.7	64.2	75.4	144	151.8	191.1	115.5	Phospho [S180(99.5)]	0.0195381	2.10366
Q6P7C7	Transmembrane glycoprotein NMB OS=Rattus norvegicus OX=10116 GN=Gpnmb PE=2 SV=1	2	1	2	1	63.7	7.11	3.04	1	113955	ENSRNOG00000008816.4	Gpnmb	4	88.6	79	50.1	120.5	52.2	151.1	161.9	105.3	81.8	109.6	Phospho [S360(100)]	0.0584199	1.56173
P02764	Alpha-1-acid glycoprotein OS=Rattus norvegicus OX=10116 GN=Orm1 PE=2 SV=1	3	1	2	1	23.6	5.91	5.67	1	24614		Orm1	5	18.5	13.8	18.2	20.7	53.9	91.2	254	167.4	224.5	137.7		0.0056374	6.99281
P52591	Nuclear envelope pore membrane protein POM 121 OS=Rattus norvegicus OX=10116 GN=Pom121 PE=1 SV=1	1	1	2	1	120.7	10.18	2.3	1	113975		Pom121	12
O55156	CAP-Gly domain-containing linker protein 2 OS=Rattus norvegicus OX=10116 GN=Clip2 PE=1 SV=1	2	2	2	2	115.4	6.51	4.89	2	29264		Clip2	12	47.9	61.2	85.2	45.4	20.2	147	153.1	147.2	149.6	143.2	Phospho [S293(99.5); S353(99.3)]	0.000700902	2.84763
B5DFA1	TBC1 domain family member 2A OS=Rattus norvegicus OX=10116 GN=Tbc1d2 PE=2 SV=1	3	2	2	2	104.9	6.37	0	2	313234	ENSRNOG00000023348.7	Tbc1d2	5
Q5RJR8	Leucine-rich repeat-containing protein 59 OS=Rattus norvegicus OX=10116 GN=Lrrc59 PE=1 SV=1	3	1	2	1	34.8	9.52	5.02	1	287633	ENSRNOG00000003524.4	Lrrc59	10	114.4	117	134.6	113.5	71	65.1	80.4	118.3	99.6	86.2		0.183561	0.816712
P15178	Aspartate--tRNA ligase, cytoplasmic OS=Rattus norvegicus OX=10116 GN=Dars1 PE=1 SV=1	4	1	2	1	57.1	6.44	2.4	1	116483	ENSRNOG00000003743.7	Dars	13
P62959	Histidine triad nucleotide-binding protein 1 OS=Rattus norvegicus OX=10116 GN=Hint1 PE=1 SV=5	6	1	2	1	13.8	6.87	5.17	1	690660	ENSRNOG00000000622.7	Hint1	10	113	113.6	98	101.7	157.6	101.1	82.2	76.2	79.6	76.9		0.0308541	0.712451
P31503	POU domain, class 2, transcription factor 1 (Fragment) OS=Rattus norvegicus OX=10116 GN=Pou2f1 PE=1 SV=2	4	2	2	2	65.1	8.4	2.28	2	171068		Pou2f1	13	91.3	127.4	102.4	111.8	135.9	100.2	60.8	86.7	88.7	94.8	Phospho [S274(99.6); S337(99.4)]	0.0322695	0.758087
P09895	60S ribosomal protein L5 OS=Rattus norvegicus OX=10116 GN=Rpl5 PE=1 SV=3	7	2	2	2	34.4	9.74	0	2	81763	ENSRNOG00000023529.3	Rpl5	14	117.7	103.4	125.7	99.1	79.7	123.1	74.5	106.6	95.4	74.9		0.429988	0.902778
P21913	Succinate dehydrogenase [ubiquinone] iron-sulfur subunit, mitochondrial OS=Rattus norvegicus OX=10116 GN=Sdhb PE=2 SV=2	2	1	2	1	31.8	8.68	5.1	1	298596	ENSRNOG00000007967.7	Sdhb	5	128.6	142.6	107.8	136.7	95.8	96.8	51.3	86.3	79.6	74.5		0.00529483	0.635323
P62902	60S ribosomal protein L31 OS=Rattus norvegicus OX=10116 GN=Rpl31 PE=2 SV=1	8	1	2	1	14.5	10.54	5	1	64298	ENSRNOG00000013508.7	Rpl31	9	97.2	94	87.8	88.2	108.2	170.2	73.2	102.5	95.4	83.3		0.601019	1.10349
Q63470	Dual specificity tyrosine-phosphorylation-regulated kinase 1A OS=Rattus norvegicus OX=10116 GN=Dyrk1a PE=1 SV=2	1	1	2	1	85.5	8.75	2.9	1	25255	ENSRNOG00000001662.7	Dyrk1a	11	98.9	110.7	90.8	87.7	86.5	31.5	132.5	121.8	121.3	118.4	Phospho [Y321(100)]	0.619334	1.10725
P11497	Acetyl-CoA carboxylase 1 OS=Rattus norvegicus OX=10116 GN=Acaca PE=1 SV=1	0	1	2	1	265	6.39	4.82	1	60581		Acaca	10	92.1	98.4	123	123.2	104.1	105.5	86.6	66.9	100.8	99.4		0.12305	0.849112
Q9R080	G-protein-signaling modulator 1 OS=Rattus norvegicus OX=10116 GN=Gpsm1 PE=1 SV=2	3	2	2	2	74.4	6.3	2.02	2	246254		Gpsm1	3		73	40.9	21.2		190	112.8	198	213.6	150.5	Phospho [S469(99.4); S567(100)]	0.00179883	3.84115
Q924K2	FAS-associated factor 1 OS=Rattus norvegicus OX=10116 GN=Faf1 PE=1 SV=1	3	2	2	2	73.7	4.83	5.25	2	140657		Faf1	5	74.5	92.3	72.7	94.3	83.5	207.5	102.7	93.7	80.7	98.2	Phospho [S269(99.5); S581(100)]	0.226286	1.3966
Q02356	AMP deaminase 2 OS=Rattus norvegicus OX=10116 GN=Ampd2 PE=1 SV=2	1	1	2	1	94.7	6.51	2.39	1	362015	ENSRNOG00000019240.7	Ampd2	2	172.2	125.8	82.2	150.2	155	52	15.1	120.2	70.9	56.4	Phospho [S135(99.6)]	0.012504	0.459002
Q5U1Z2	Trafficking protein particle complex subunit 3 OS=Rattus norvegicus OX=10116 GN=Trappc3 PE=2 SV=1	10	2	2	2	20.3	4.96	1.68	2	362599	ENSRNOG00000010550.6	Trappc3	5	85	65.5	85.5	80.3	92.8	189.1	110.8	115.6	88.8	86.5		0.123714	1.44415
Q5XI74	Endonuclease/exonuclease/phosphatase family domain-containing protein 1 OS=Rattus norvegicus OX=10116 GN=Eepd1 PE=1 SV=1	3	2	2	2	62.8	8.22	4.1	2	315500	ENSRNOG00000006931.5	Eepd1	8	31.9	60.7	78.4	81.4	80.4	146.7	153.3	99.7	129.4	138.2	Phospho [S102(99.6); S173(100)]	0.00101215	2.00511
P46953	3-hydroxyanthranilate 3,4-dioxygenase OS=Rattus norvegicus OX=10116 GN=Haao PE=1 SV=2	7	2	2	2	32.6	5.83	1.64	2	56823		Haao	6
Q6AYD3	Proliferation-associated protein 2G4 OS=Rattus norvegicus OX=10116 GN=Pa2g4 PE=1 SV=1	3	2	2	2	43.6	6.86	3.58	2	288778	ENSRNOG00000004904.5	Pa2g4	7	113.2	116.1	127	124	142.7	87.9	79.3	86	57.3	66.5		0.00025339	0.605136
O70257	Syntaxin-7 OS=Rattus norvegicus OX=10116 GN=Stx7 PE=1 SV=4	9	2	2	2	29.8	5.43	2.48	2	100910446; 60466	ENSRNOG00000015670.4	LOC100910446; Stx7	1	15.8	15.2	18.5	25.8	36.5	212.3	213.5	150.1	120.3	192	Phospho [S129(100)]	0.000783652	7.94454
Q6AYK3	Inositol-3-phosphate synthase 1 OS=Rattus norvegicus OX=10116 GN=Isyna1 PE=3 SV=2	1	1	2	1	60.8	6.04	5.13	1	290651	ENSRNOG00000019741.5	Isyna1	16	53.4	51.8	57.3	53.2	58.6	96.7	177.5	130.2	146.1	175	Phospho [S524(100)]	0.00372915	2.64491
Q9QVC8	Peptidyl-prolyl cis-trans isomerase FKBP4 OS=Rattus norvegicus OX=10116 GN=Fkbp4 PE=1 SV=3	3	1	2	1	51.4	5.62	0	1	260321	ENSRNOG00000006444.6	Fkbp4	4
P17220	Proteasome subunit alpha type-2 OS=Rattus norvegicus OX=10116 GN=Psma2 PE=1 SV=3	9	2	2	2	25.9	7.43	1.94	2	29669	ENSRNOG00000049920.2	Psma2	17	71.2	103.6	64.9	78.6	95.1	146	106.4	122	105.6	106.6	Phospho [S7(99.1)]	0.0117841	1.41896
E9PTG8	Serine/threonine-protein kinase 10 OS=Rattus norvegicus OX=10116 GN=Stk10 PE=1 SV=1	2	2	2	2	111.8	8.09	1.77	2	29398		Stk10	10	28.3		26.6		42.2	192.8	151.8	205.9	195.8	156.6	Phospho [S514(99.6)]	4.06889e-05	5.5792
Q63357	Unconventional myosin-Id OS=Rattus norvegicus OX=10116 GN=Myo1d PE=1 SV=3	2	2	2	2	116	9.41	2.09	2	25485	ENSRNOG00000003276.5	Myo1d	10	88.4	88.6	53.5	83.1	69.7	162.4	102.3	125.7	115.7	110.6	Phospho [S553(100)]	0.00752442	1.60892
Q07066	Peroxisomal membrane protein 2 OS=Rattus norvegicus OX=10116 GN=Pxmp2 PE=1 SV=2	4	1	2	1	22.6	10.2	2.12	1	29533		Pxmp2	12	152.3	145.6	119.7	118.6	81.5	128.1	45.5	80.1	63.9	64.6	Phospho [S12(100)]	0.0368932	0.618747
Q710E6	SUN domain-containing ossification factor OS=Rattus norvegicus OX=10116 GN=Suco PE=2 SV=1	1	2	2	2	139.2	5.08	4.11	2	360863		Dd25; Suco	13	102.6	94.5	44.5	75.8	30.5	141.4	94.3	178.7	123.5	114.2	Phospho [S1074(100)]	0.0158993	1.87439
P51590	Cytochrome P450 2J3 OS=Rattus norvegicus OX=10116 GN=Cyp2j3 PE=2 SV=1	2	1	2	1	57.9	8.65	4.24	1	313375		Cyp2j3	5	101.1	116.1	133.6	115	105.1	117.4	59.9	90.6	91.5	69.8		0.0459008	0.751795
Q4G017	Nischarin OS=Rattus norvegicus OX=10116 GN=Nisch PE=2 SV=2	1	1	2	1	166.4	5.38	1.71	1	306255	ENSRNOG00000018823.7	Nisch	16	34.5			40.2	42.7	310.6	180.1	128.7	126.1	137.1		0.0168465	4.51073
P42335	Inositol-trisphosphate 3-kinase B OS=Rattus norvegicus OX=10116 GN=Itpkb PE=1 SV=3	1	1	2	1	101.8	7.72	2.33	1	54260	ENSRNOG00000002969.7	Itpkb	13											Phospho [S200(100)]
Q6P752	Torsin-1A-interacting protein 2 OS=Rattus norvegicus OX=10116 GN=Tor1aip2 PE=2 SV=1	3	1	2	1	61.7	4.75	0	1	304881	ENSRNOG00000024849.5	Tor1aip2	13											Phospho [S102(100)]
P62775	Myotrophin OS=Rattus norvegicus OX=10116 GN=Mtpn PE=1 SV=2	10	1	2	1	12.9	5.52	2.09	1	79215	ENSRNOG00000011857.7	Mtpn	4	44.7	78.6	50	42.4	62	120.2	215.7	124.5	97	164.9	Phospho [T31(100)]	0.0106072	2.60101
Q99PD6	Transforming growth factor beta-1-induced transcript 1 protein OS=Rattus norvegicus OX=10116 GN=Tgfb1i1 PE=1 SV=2	3	1	2	1	50.1	6.92	0	1	84574	ENSRNOG00000019965.6	Tgfb1i1	1	33.9	23.7	19.2	64.4	106.4	179.6	165.5	114.5	167.7	125	Phospho [S194(100)]	0.00144015	3.03837
P49911	Acidic leucine-rich nuclear phosphoprotein 32 family member A OS=Rattus norvegicus OX=10116 GN=Anp32a PE=2 SV=1	3	1	2	1	28.5	4.08	4.58	1	25379		Anp32a	8	61.1	65.3	77.3	59.7	56.9	167.1	164.3	110.9	100.9	136.4	Phospho [T15(100)]	0.00467593	2.12176
Q5U2S5	Sorting nexin-24 OS=Rattus norvegicus OX=10116 GN=Snx24 PE=2 SV=1	10	1	2	1	19.6	7.01	2.11	1	361328	ENSRNOG00000017488.4	Snx24	18											Phospho [S116(100)]
Q6IFV4	Keratin, type I cytoskeletal 13 OS=Rattus norvegicus OX=10116 GN=Krt13 PE=3 SV=1	2	1	2	1	47.7	4.91	4.37	1	287699	ENSRNOG00000014070.3	Krt13	10	127.9	78.2	100	120.1	73.9	204.4	62.6	102.5	74.1	56.2		0.998445	0.9994
P32232	Cystathionine beta-synthase OS=Rattus norvegicus OX=10116 GN=Cbs PE=1 SV=3	2	1	2	1	61.4	6.48	2.24	1	24250	ENSRNOG00000029528.6	Cbs	20	119.1	131.2	92.2	112.3	98.9	118.5	79.8	97.1	65.5	85.4	Phospho [S42(100)]	0.0962724	0.806032
O54874	Serine/threonine-protein kinase MRCK alpha OS=Rattus norvegicus OX=10116 GN=Cdc42bpa PE=1 SV=1	0	1	2	1	196.9	6.73	4.14	1	114116		Cdc42bpa	13	49.5	71	67.7	69.4	60.1	329.4	85.4	101	77.3	89.1		0.206723	2.14731
Q9JHB5	Translin-associated protein X OS=Rattus norvegicus OX=10116 GN=Tsnax PE=1 SV=1	4	1	2	1	33	6.55	0	1	64028	ENSRNOG00000049784.2	Tsnax	19
O08773	Regulator of G-protein signaling 14 OS=Rattus norvegicus OX=10116 GN=Rgs14 PE=1 SV=1	3	1	2	1	59.5	7.46	0	1	114705	ENSRNOG00000015616.3	Rgs14	17
Q4KM35	Proteasome subunit beta type-10 OS=Rattus norvegicus OX=10116 GN=Psmb10 PE=2 SV=1	4	1	2	1	29	6.64	1.66	1	291983	ENSRNOG00000019494.7	Psmb10	19											Phospho [S230(99.6)]
Q9Z1Z9	PDZ and LIM domain protein 7 OS=Rattus norvegicus OX=10116 GN=Pdlim7 PE=1 SV=1	2	1	2	1	49.9	8.47	3.59	1	286908	ENSRNOG00000013653.5	Pdlim7	17											Phospho [T96(100)]
B0BN49	RNA-binding motif protein, X-linked 2 OS=Rattus norvegicus OX=10116 GN=Rbmx2 PE=2 SV=1	5	1	2	1	37.8	9.52	0	1	367930	ENSRNOG00000007371.8	Rbmx2	X											Phospho [T140(100)]
P27139	Carbonic anhydrase 2 OS=Rattus norvegicus OX=10116 GN=Ca2 PE=1 SV=2	3	1	2	1	29.1	7.4	1.8	1	54231	ENSRNOG00000009629.6	Ca2; Car2	2	149.1	96.2	77.4	110.6	60.3	96.5	89.2	92.5	106.4	121.7	Phospho [S87(99.6)]	0.88198	1.02573
Q66H98	Caveolae-associated protein 2 OS=Rattus norvegicus OX=10116 GN=Cavin2 PE=1 SV=3	2	1	2	1	46.4	5.29	3.48	1	316384	ENSRNOG00000025895.5	Sdpr; Cavin2	9	131.6	76.7	113.8	133.3	78.8	98.6	92	91.1	89.5	94.6	Phospho [S292(100)]	0.332186	0.871958
Q63207	Coagulation factor X OS=Rattus norvegicus OX=10116 GN=F10 PE=2 SV=1	3	1	2	1	54.2	5.4	0	1	29243		F10	16											Phospho [T365(98.1)]
B0BNK8	Terminal nucleotidyltransferase 5B OS=Rattus norvegicus OX=10116 GN=Tent5b PE=2 SV=1	1	1	2	1	47	7.37	3.84	1	313019	ENSRNOG00000056153.1	Fam46b	5	152.5	127.7	143	147.3	133.4	79.8	36.9	58.5	60.1	60.8		2.24389e-05	0.420656
P60892	Ribose-phosphate pyrophosphokinase 1 OS=Rattus norvegicus OX=10116 GN=Prps1 PE=1 SV=2	6	1	1	1	34.8	6.98	5.39	1	29562; 314140	ENSRNOG00000060262.1	Prps1; LOC314140	X; 6	127.5	103.6	109.9	68.4	85.5	67.8	133.5	101.7	108.7	93.5		0.892315	1.02081
Q64537	Calpain small subunit 1 OS=Rattus norvegicus OX=10116 GN=Capns1 PE=1 SV=3	6	1	1	1	28.6	5.47	5.65	1	29156; 100912380		Capns1; LOC100912380	1	55.7	40.3	53.8	60.4	35.9	208.9	169.9	126.8	131.4	117		0.00295032	3.0638
P04143	Thyroid hormone-inducible hepatic protein OS=Rattus norvegicus OX=10116 GN=Thrsp PE=1 SV=1	15	1	1	1	17	4.83	5.66	1	25357		Thrsp	1
P41498	Low molecular weight phosphotyrosine protein phosphatase OS=Rattus norvegicus OX=10116 GN=Acp1 PE=1 SV=3	11	1	1	1	18.1	6.52	4.78	1	24161		Acp1	6	91.5	94.7	107.9	89.9	116	133.5	84	76.6	102.7	103.2		1	1
Q5RKI0	WD repeat-containing protein 1 OS=Rattus norvegicus OX=10116 GN=Wdr1 PE=1 SV=3	3	1	1	1	66.1	6.62	4.7	1	360950	ENSRNOG00000028498.5	Wdr1	14
Q5XIM9	T-complex protein 1 subunit beta OS=Rattus norvegicus OX=10116 GN=Cct2 PE=1 SV=3	2	1	1	1	57.4	6.46	3.84	1	299809	ENSRNOG00000021317.5	Cct2	7	98.4	83.3	83.8	94.3	83.1	58.1	116.1	109.1	139.1	134.7		0.191527	1.25785
O35786	Chemokine-like receptor 1 OS=Rattus norvegicus OX=10116 GN=Cmklr1 PE=1 SV=1	5	1	1	1	41.7	8.03	5.49	1	60669		Cmklr1	12	58.6	61.7	74.8	65	73.2	218.8	108.4	113.7	92.2	133.7	Phospho [T340(100)]	0.0398517	2.0006
Q68FQ0	T-complex protein 1 subunit epsilon OS=Rattus norvegicus OX=10116 GN=Cct5 PE=1 SV=1	4	1	1	1	59.5	5.72	4.09	1	294864	ENSRNOG00000011632.6	Cct5	2
P62907	60S ribosomal protein L10a OS=Rattus norvegicus OX=10116 GN=Rpl10a PE=1 SV=2	7	1	1	1	24.8	9.94	4.51	1	81729	ENSRNOG00000000505.7	Rpl10a	20
Q5U2M6	DDB1- and CUL4-associated factor 8 OS=Rattus norvegicus OX=10116 GN=Dcaf8 PE=1 SV=1	3	1	1	1	66.1	5.87	7.02	1	364050	ENSRNOG00000006785.7	Dcaf8	13	78.2	81.1	79.2	105.5	70.1	192.3	82.2	113.2	85.5	112.5	Phospho [S99(100)]	0.162751	1.41439
O35077	Glycerol-3-phosphate dehydrogenase [NAD(+)], cytoplasmic OS=Rattus norvegicus OX=10116 GN=Gpd1 PE=1 SV=4	5	1	1	1	37.4	6.6	4.36	1	60666	ENSRNOG00000056457.1	Gpd1	7
P0C1Q3	Lysophosphatidylcholine acyltransferase 2 OS=Rattus norvegicus OX=10116 GN=Lpcat2 PE=3 SV=1	3	1	1	1	59.8	7.31	4.32	1	100359680		Lpcat2	19	50.9	64.7	52.8	51.1	44	190.2	165.2	126.9	121.2	133.1		0.00139919	2.79545
Q8K5B3	Multiple coagulation factor deficiency protein 2 homolog OS=Rattus norvegicus OX=10116 GN=Mcfd2 PE=1 SV=1	12	1	1	1	16.1	4.74	4.13	1	246117		Mcfd2	6	81.8	126.8	86.3	131.2	80.6	66.9	115.6	111.5	78.7	120.5		0.867527	0.973357
P68403-2	Isoform Beta-II of Protein kinase C beta type OS=Rattus norvegicus OX=10116 GN=Prkcb	2	1	1	1	76.8	7.02	5.11	1	25023		Prkcb	1	84	90	61.7	102.3	35.6	112.2	114	127.5	138.5	134.1	Phospho [T641(100)]	0.00920983	1.67639
Q63347	26S proteasome regulatory subunit 7 OS=Rattus norvegicus OX=10116 GN=Psmc2 PE=1 SV=3	3	1	1	1	48.5	5.8	3.39	1	25581		Psmc2	4	102.9	93.2	89.8	86.7	113.6	50.8	111	114.1	126.6	111.3		0.712833	1.05677
B0K020	CDGSH iron-sulfur domain-containing protein 1 OS=Rattus norvegicus OX=10116 GN=Cisd1 PE=3 SV=1	12	1	1	1	12.1	8.84	4.03	1	294362	ENSRNOG00000000610.6	Cisd1	20	194.5	171	137.8	152.2	123.4	34.6	34.6	59.9	49.5	42.4		0.000346657	0.283733
Q5XIT9	Methylcrotonoyl-CoA carboxylase beta chain, mitochondrial OS=Rattus norvegicus OX=10116 GN=Mccc2 PE=2 SV=1	4	1	1	1	61.5	8.31	3.9	1	361884	ENSRNOG00000017752.6	Mccc2	2
Q3KRC5	tRNA-dihydrouridine(47) synthase [NAD(P)(+)]-like OS=Rattus norvegicus OX=10116 GN=Dus3l PE=2 SV=1	3	1	1	1	71.5	7.62	5.13	1	301122		Dus3l	9	81.3	83.7	81.6	99.2	44	114.2	131.5	126.5	134.3	103.9	Phospho [S267(100)]	0.00497744	1.56593
Q9WV97	Mitochondrial import inner membrane translocase subunit Tim9 OS=Rattus norvegicus OX=10116 GN=Timm9 PE=1 SV=3	17	1	1	1	10.4	7.21	3.94	1	171139	ENSRNOG00000008222.5	Timm9	6	116.6	122.2	61.7	127	96.2	100.4	78.7	121.7	95.6	79.8		0.528757	0.909299
P26260	Syndecan-1 OS=Rattus norvegicus OX=10116 GN=Sdc1 PE=1 SV=2	6	1	1	1	33.2	4.59	3.68	1	25216	ENSRNOG00000059947.1	Sdc1	6
P08934	Kininogen-1 OS=Rattus norvegicus OX=10116 GN=Kng1 PE=2 SV=1	3	1	1	1	70.9	6.8	3.48	1	25087		Kng2; Kng2l1	11	40.5	65.9	36.9		59.4	168.3	186.8	152.8	139.9	149.5		2.10125e-05	3.14672
Q4G063	Protein disulfide isomerase Creld2 OS=Rattus norvegicus OX=10116 GN=Creld2 PE=1 SV=1	5	1	1	1	38.2	4.56	4.23	1	362978	ENSRNOG00000004659.5	Creld2	7	67.4	104	46.2	101.4		24.8	178.7	163.9	169.2	144.5		0.127068	1.70809
Q5PQT3	Glycine N-acyltransferase OS=Rattus norvegicus OX=10116 GN=Glyat PE=2 SV=1	5	1	1	1	33.9	8.63	3.85	1	293779	ENSRNOG00000012142.6	Glyat	1	124.2	85.7	36.9	92.9	40	284.5	74.8	84.5	77.7	98.8		0.317288	1.63366
Q66HA5	Coiled-coil and C2 domain-containing protein 1A OS=Rattus norvegicus OX=10116 GN=Cc2d1a PE=1 SV=2	2	1	1	1	103.5	8.16	3.67	1	288908	ENSRNOG00000006747.7	Cc2d1a	19	85.9	76.1	23.9	98.7	117.9	118.5	96.2	102.4	134.7	145.6	Phospho [S434(100)]	0.0742299	1.48422
Q2EJA0	Transcriptional coactivator YAP1 OS=Rattus norvegicus OX=10116 GN=Yap1 PE=1 SV=1	4	1	1	1	50.5	5	5.41	1	363014	ENSRNOG00000005933.8	Yap1	8	63.3	62.5	23.9	49.4	40.8	174.3	152.3	117.4	150.7	165.4		4.07831e-05	3.1684
O35152	BET1-like protein OS=Rattus norvegicus OX=10116 GN=Bet1l PE=1 SV=1	14	1	1	1	12.4	8.82	3.49	1	54400		Bet1l	1	79.7	71.7	57.5	54.6	51.4	139.3	113.2	146	167.2	119.4		0.00045096	2.17561
Q75Q41	Mitochondrial import receptor subunit TOM22 homolog OS=Rattus norvegicus OX=10116 GN=Tomm22 PE=1 SV=1	14	1	1	1	15.5	4.34	4.46	1	300075	ENSRNOG00000014058.5	Tomm22	7
Q02765	Cathepsin S OS=Rattus norvegicus OX=10116 GN=Ctss PE=2 SV=1	5	1	1	1	36.8	6.09	4.37	1	50654		Ctss	2	30.8	72.7	85.1	89.8	32.3	52.2	172.9	138.2	128.9	197.2		0.0343347	2.21886
Q5HZY0	UBX domain-containing protein 4 OS=Rattus norvegicus OX=10116 GN=Ubxn4 PE=1 SV=1	5	1	1	1	56.4	6.04	4.01	1	304766	ENSRNOG00000003625.7	Ubxn4	13
P38983	40S ribosomal protein SA OS=Rattus norvegicus OX=10116 GN=Rpsa PE=1 SV=3	6	1	1	1	32.8	4.87	4.73	1	29236	ENSRNOG00000018645.5	Rpsa	8
D4A770	Protein C12orf4 homolog OS=Rattus norvegicus OX=10116 PE=1 SV=1	3	1	1	1	63.6	6.13	4.44	1	297607	ENSRNOG00000055036.1	RGD1311164	4											Phospho [S79(100)]
Q5RJY4	Dehydrogenase/reductase SDR family member 7B OS=Rattus norvegicus OX=10116 GN=Dhrs7b PE=1 SV=1	4	1	1	1	35.3	9.55	3.64	1	287380	ENSRNOG00000005360.8	Dhrs7b	10	94.1	91.2	80.9	82.8	104	146.2	77.7	120.5	101	101.5		0.182962	1.20728
D4AAT7	ATP-dependent (S)-NAD(P)H-hydrate dehydratase OS=Rattus norvegicus OX=10116 GN=Naxd PE=3 SV=1	6	1	1	1	36.5	7.52	3.26	1	361185		Carkd; Naxd	16
P40112	Proteasome subunit beta type-3 OS=Rattus norvegicus OX=10116 GN=Psmb3 PE=1 SV=1	7	1	1	1	22.9	6.55	3.27	1	29676	ENSRNOG00000052730.1	Psmb3	10
F1LMZ8	26S proteasome non-ATPase regulatory subunit 11 OS=Rattus norvegicus OX=10116 GN=Psmd11 PE=1 SV=2	3	1	1	1	47.4	6.48	4.1	1	303353		Psmd11	10	60.9	95.6	87	113.9	118.4	92	117.2	130	97.7	87.3		0.482783	1.10172
O35987	NSFL1 cofactor p47 OS=Rattus norvegicus OX=10116 GN=Nsfl1c PE=1 SV=1	5	1	1	1	40.7	5.15	2.84	1	83809	ENSRNOG00000008604.7	Nsfl1c	3
Q6GQP4	Ras-related protein Rab-31 OS=Rattus norvegicus OX=10116 GN=Rab31 PE=1 SV=2	8	1	1	1	21.4	7.12	4	1	246324		Rab31	9	73.3	33	52.1	82.8	27.2	213.5	186.5	103.9	106.1	121.7		0.0107794	2.72615
P05545	Serine protease inhibitor A3K OS=Rattus norvegicus OX=10116 GN=Serpina3k PE=1 SV=3	5	1	1	1	46.5	5.44	3.56	1	24794		Serpina3c; Serpina3k	6
Q01177	Plasminogen OS=Rattus norvegicus OX=10116 GN=Plg PE=2 SV=2	2	1	1	1	90.5	7.08	3.56	1	85253	ENSRNOG00000017223.7	Plg	1
P15651	Short-chain specific acyl-CoA dehydrogenase, mitochondrial OS=Rattus norvegicus OX=10116 GN=Acads PE=1 SV=2	6	1	1	1	44.7	8.28	3.98	1	64304		Acads	12
Q5M939	Histone acetyltransferase type B catalytic subunit OS=Rattus norvegicus OX=10116 GN=Hat1 PE=2 SV=1	4	1	1	1	49.2	5.81	3.31	1	296501	ENSRNOG00000001524.7	Hat1	3
Q498M4	WD repeat-containing protein 5 OS=Rattus norvegicus OX=10116 GN=Wdr5 PE=1 SV=1	4	1	1	1	36.6	8.27	3	1	362093	ENSRNOG00000008212.5	Wdr5	3
P62489	DNA-directed RNA polymerase II subunit RPB7 OS=Rattus norvegicus OX=10116 GN=Polr2g PE=2 SV=1	9	1	1	1	19.3	5.54	3.86	1	117017	ENSRNOG00000019439.7	Polr2g	1	92.6	94.2	100.1	91.5	101.4	135	88.6	94.4	97.8	104.5		0.383775	1.08441
P32198	Carnitine O-palmitoyltransferase 1, liver isoform OS=Rattus norvegicus OX=10116 GN=Cpt1a PE=1 SV=2	2	1	1	1	88.1	8.54	4.07	1	25757	ENSRNOG00000014254.3	Cpt1a	1	126.6	160.5	99.6	92.9	131.5	59.6	60.1	117.7	85.2	66.4		0.0267818	0.636557
Q6AY41	Cell cycle control protein 50A OS=Rattus norvegicus OX=10116 GN=Tmem30a PE=1 SV=1	5	1	1	1	37.1	8.91	2.96	1	300857	ENSRNOG00000010895.6	Tmem30a	8
F1LNI5	Protein phosphatase 1G OS=Rattus norvegicus OX=10116 GN=Ppm1g PE=1 SV=2	3	1	1	1	58.7	4.37	3.67	1	259229		Ppm1g	6
Q00972	[3-methyl-2-oxobutanoate dehydrogenase [lipoamide]] kinase, mitochondrial OS=Rattus norvegicus OX=10116 GN=Bckdk PE=1 SV=2	3	1	1	1	46.4	8.76	4.41	1	29603	ENSRNOG00000019485.6	Bckdk	1	180	134	158.1	198.2	128.4	64.8	41.9	35.5	25	34	Phospho [S31(100)]	0.000215868	0.251909
P13838	Leukosialin (Fragment) OS=Rattus norvegicus OX=10116 GN=Spn PE=1 SV=1	4	1	1	1	38.4	4.96	3.95	1	24796		Spn	1		32.7	35.2	17.7		214.7	212.1	144.4	194.1	149	Phospho [S295(100)]	0.00022807	6.40864
Q3B7U9	Peptidyl-prolyl cis-trans isomerase FKBP8 OS=Rattus norvegicus OX=10116 GN=Fkbp8 PE=2 SV=1	4	1	1	1	43.5	5.21	3.97	1	290652	ENSRNOG00000058359.1	Fkbp8	16
Q9EQ25	Sodium-coupled neutral amino acid transporter 4 OS=Rattus norvegicus OX=10116 GN=Slc38a4 PE=1 SV=1	3	1	1	1	60.6	6.58	3.43	1	170573	ENSRNOG00000006653.5	Slc38a4	7											Phospho [S49(100)]
Q02974	Ketohexokinase OS=Rattus norvegicus OX=10116 GN=Khk PE=1 SV=1	4	1	1	1	32.7	6.67	4.22	1	25659	ENSRNOG00000008047.7	Khk	6	95.9	104	88.6	105.1	189.4	91.3	61.4	89.5	84.2	90.6		0.148986	0.715266
P83953	Importin subunit alpha-5 OS=Rattus norvegicus OX=10116 GN=Kpna1 PE=1 SV=1	4	1	1	1	60.1	4.97	3.2	1	288064		Kpna1	11	41.1	89.8	109.8	84	87.5	201.8	118.3	91	71.9	104.9		0.211631	1.42625
P61808	Stannin OS=Rattus norvegicus OX=10116 GN=Snn PE=1 SV=1	19	1	1	1	9.5	5.31	4.15	1	29140	ENSRNOG00000058739.1	Snn	10											Phospho [S49(100)]
Q04753	Methylosome subunit pICln OS=Rattus norvegicus OX=10116 GN=Clns1a PE=1 SV=1	9	1	1	1	26.1	4.12	3.55	1	65160		Clns1a	1
O88269	Multidrug resistance-associated protein 6 OS=Rattus norvegicus OX=10116 GN=Abcc6 PE=1 SV=1	2	1	1	1	164.9	7.08	3.53	1	81642	ENSRNOG00000028781.1	Abcc6	1
P31721	Complement C1q subcomponent subunit B OS=Rattus norvegicus OX=10116 GN=C1qb PE=1 SV=2	6	1	1	1	26.6	9	3.81	1	29687		C1qb	5	55.6	63.4	66.1	42.7	65.1	152.6	144.8	156.9	117.2	135.6		2.96541e-05	2.41413
P12336	Solute carrier family 2, facilitated glucose transporter member 2 OS=Rattus norvegicus OX=10116 GN=Slc2a2 PE=2 SV=1	2	1	1	1	57	6.54	3.53	1	25351		Slc2a2	2
P19511	ATP synthase F(0) complex subunit B1, mitochondrial OS=Rattus norvegicus OX=10116 GN=Atp5pb PE=1 SV=1	3	1	1	1	28.9	9.36	2.82	1	171375; 100911417	ENSRNOG00000016000.6; ENSRNOG00000046299.2	Atp5f1; LOC100911417	2	166.2	132.1	155.6	148.4	146	44.6	34	64.8	60.9	47.4		1.56384e-06	0.336362
P63025	Vesicle-associated membrane protein 3 OS=Rattus norvegicus OX=10116 GN=Vamp3 PE=1 SV=1	17	1	1	1	11.5	8.5	2.79	1	29528	ENSRNOG00000030055.4	Vamp3	5											Phospho [S67(99.6)]
Q6EV76	Alpha-(1,6)-fucosyltransferase OS=Rattus norvegicus OX=10116 GN=Fut8 PE=2 SV=1	3	1	1	1	66.4	7.52	3.99	1	432392		Fut8	6	58.9	83.8	72.4	68.5	129.2	88.8	144	123.8	117	113.4	Phospho [S278(100)]	0.0542279	1.422
Q641Y0	Dolichyl-diphosphooligosaccharide--protein glycosyltransferase 48 kDa subunit OS=Rattus norvegicus OX=10116 GN=Ddost PE=2 SV=1	3	1	1	1	48.9	5.97	3.43	1	313648	ENSRNOG00000015079.7	Ddost	5
P16446	Phosphatidylinositol transfer protein alpha isoform OS=Rattus norvegicus OX=10116 GN=Pitpna PE=1 SV=2	7	1	1	1	31.9	6.37	3.1	1	29525	ENSRNOG00000003846.7	Pitpna	10
P05765	40S ribosomal protein S21 OS=Rattus norvegicus OX=10116 GN=Rps21 PE=1 SV=1	17	1	1	1	9.1	8.51	3.58	1	81775; 100363012		Rps21; LOC100363012; Rps21-ps1	3; 5	89.6	107	63.6	91.8	37.5	102.1	90.8	114.6	138.9	164.2		0.0399613	1.56765
P29147	D-beta-hydroxybutyrate dehydrogenase, mitochondrial OS=Rattus norvegicus OX=10116 GN=Bdh1 PE=1 SV=2	6	1	1	1	38.2	8.84	3.44	1	117099		Bdh1	11											Phospho [S246(99.4)]
Q9Z1M9	Structural maintenance of chromosomes protein 1A OS=Rattus norvegicus OX=10116 GN=Smc1a PE=1 SV=1	2	1	1	1	143.1	7.64	3.09	1	63996		Smc1a	X
P50411	Protein phosphatase inhibitor 2 OS=Rattus norvegicus OX=10116 GN=Ppp1r2 PE=1 SV=2	8	1	1	1	23.1	4.84	3.62	1	192361		Ppp1r2	11
Q63623	SR-related and CTD-associated factor 8 OS=Rattus norvegicus OX=10116 GN=Scaf8 PE=1 SV=1	1	1	1	1	139.4	8.31	3.81	1	245926		Scaf8	1	127.7	59.6	156.5	93.7	107.9	109.1	82.2	111.5	66.2	85.7	Phospho [S617(99.5)]	0.36118	0.8337
Q64620	Serine/threonine-protein phosphatase 6 catalytic subunit OS=Rattus norvegicus OX=10116 GN=Ppp6c PE=2 SV=2	5	1	1	1	35.1	5.69	3.44	1	171121	ENSRNOG00000015145.4	Ppp6c	3	85.3	101.2	79.9	86.7	31.9	107.6	145.3	111.3	116.1	134.7		0.0138219	1.5974
Q6TUG0	DnaJ homolog subfamily B member 11 OS=Rattus norvegicus OX=10116 GN=Dnajb11 PE=2 SV=1	3	1	1	1	40.5	6.32	3.1	1	360734	ENSRNOG00000001803.6	Dnajb11	11	94.4	122.4	114.6	117.6	95.3	108.4	76.7	87.9	106.9	75.7		0.0909777	0.837038
D3ZW55	Inosine triphosphate pyrophosphatase OS=Rattus norvegicus OX=10116 GN=Itpa PE=3 SV=1	7	1	1	1	21.9	5.66	3.55	1	311422	ENSRNOG00000021233.6	Itpa	3
P35738	2-oxoisovalerate dehydrogenase subunit beta, mitochondrial OS=Rattus norvegicus OX=10116 GN=Bckdhb PE=1 SV=3	3	1	1	1	42.8	6.83	3.15	1	29711		Bckdhb	8	145.7	144.2	136.6	125.4	106.6	45.2	58	94.7	70.7	73		0.000445491	0.518755
P60815	Feline leukemia virus subgroup C receptor-related protein 2 OS=Rattus norvegicus OX=10116 GN=Flvcr2 PE=2 SV=1	3	1	1	1	59.7	6.01	2.66	1	314323		Flvcr2	6
Q8K4C0	Flavin-containing monooxygenase 5 OS=Rattus norvegicus OX=10116 GN=Fmo5 PE=1 SV=3	3	1	1	1	60	8.85	2.39	1	246248		Fmo5	2	121	55.7	68.3	97.4	54.5	158	77.7	129	130.3	108.2		0.0573316	1.51978
Q9ERE4	Golgi phosphoprotein 3 OS=Rattus norvegicus OX=10116 GN=Golph3 PE=1 SV=1	4	1	1	1	33.8	6.44	3.14	1	78961		Golph3	2	120.7	91.9	99.4	81	90.4	92.3	96.8	109.4	109.5	108.5		0.416846	1.06847
Q5RJN4	Shiftless antiviral inhibitor of ribosomal frameshifting protein homolog OS=Rattus norvegicus OX=10116 GN=Shfl PE=2 SV=1	12	1	1	1	18.9	9.32	3.14	1	500956		LOC500956	8	90.3	128.3	112.1	122	42.3	121.8	87.7	105.8	84.7	105.1		0.909548	1.0204
Q5XIT6	Deubiquitinase DESI2 OS=Rattus norvegicus OX=10116 GN=Desi2 PE=2 SV=1	9	1	1	1	21.4	4.92	2.91	1	289277	ENSRNOG00000004524.7	Desi2	13
P18614	Integrin alpha-1 OS=Rattus norvegicus OX=10116 GN=Itga1 PE=1 SV=1	1	1	1	1	130.7	5.96	3.02	1	25118	ENSRNOG00000053550.1	Itga1	2
Q920P0	L-xylulose reductase OS=Rattus norvegicus OX=10116 GN=Dcxr PE=1 SV=1	5	1	1	1	25.7	7.31	3.06	1	171408	ENSRNOG00000050315.2	Dcxr	10	120.5	118.8	110.7	93.8	116.6	72.9	76.3	91.6	102.9	95.9		0.0129359	0.78444
Q9Z1P3	Induced myeloid leukemia cell differentiation protein Mcl-1 homolog OS=Rattus norvegicus OX=10116 GN=Mcl1 PE=1 SV=2	7	1	1	1	35.2	5.82	3	1	60430		Mcl1	2
P20070	NADH-cytochrome b5 reductase 3 OS=Rattus norvegicus OX=10116 GN=Cyb5r3 PE=1 SV=2	6	1	1	1	34.2	8.38	3.29	1	25035	ENSRNOG00000009592.6	Cyb5r3	7
P97829	Leukocyte surface antigen CD47 OS=Rattus norvegicus OX=10116 GN=Cd47 PE=1 SV=1	5	1	1	1	33	8.63	3.33	1	29364	ENSRNOG00000001964.7	Cd47	11	86.9	83.5	60.4	79.6	113	107.1	113.3	129.9	115.2	111.1		0.0180758	1.36183
A0A0G2JTR4	Active breakpoint cluster region-related protein OS=Rattus norvegicus OX=10116 GN=Abr PE=1 SV=2	3	1	1	1	97.6	6.58	2.75	1
P62246	40S ribosomal protein S15a OS=Rattus norvegicus OX=10116 GN=Rps15a PE=1 SV=2	11	1	1	1	14.8	10.13	3.11	1	117053	ENSRNOG00000018320.6	Rps15a	1
P05544	Serine protease inhibitor A3L OS=Rattus norvegicus OX=10116 GN=Serpina3l PE=1 SV=3	3	1	1	1	46.2	5.67	3.09	1	299282		LOC299282	6	60	41.8	61.5	65.7	73.9	247.4	111.6	125.4	105.2	107.5		0.0429371	2.30142
P02767	Transthyretin OS=Rattus norvegicus OX=10116 GN=Ttr PE=1 SV=1	10	1	1	1	15.7	6.16	4	1	24856	ENSRNOG00000016275.4	Ttr	18	61.7	59.2	26.6	57.6	68.3	276.8	122.1	103	91.2	133.6	Phospho [S72(100)]	0.0530976	2.65801
Q4V8K1	Metalloreductase STEAP4 OS=Rattus norvegicus OX=10116 GN=Steap4 PE=1 SV=1	3	1	1	1	52.7	9.13	3.32	1	499991	ENSRNOG00000008602.8	Steap4	4	98.7	103.4	91.3	126.1	46	78.3	86.8	112.7	141.1	115.6		0.4473	1.14823
F1LSG8	Syndetin OS=Rattus norvegicus OX=10116 GN=Vps50 PE=1 SV=1	1	1	1	1	111.1	6.07	3.79	1	312083	ENSRNOG00000009894.6	Ccdc132; Vps50	4	75.3	55	64.8	65.8	84.8	88.4	168.9	144.7	138.9	113.4	Phospho [S494(100)]	0.00829872	1.89268
Q7TSE9	HCLS1-associated protein X-1 OS=Rattus norvegicus OX=10116 GN=Hax1 PE=1 SV=1	7	1	1	1	31.4	4.97	0	1	291202		Hax1	2
Q812D1	PC4 and SFRS1-interacting protein OS=Rattus norvegicus OX=10116 GN=Psip1 PE=1 SV=1	3	1	1	1	59.6	9.13	3.5	1	313323		Psip1	5	113.3	87.6	93	114.6	98.5	40.2	149	100.8	105.7	97.3	Phospho [S129(100)]	0.883747	0.972387
Q5I0E7	Transmembrane emp24 domain-containing protein 9 OS=Rattus norvegicus OX=10116 GN=Tmed9 PE=1 SV=1	5	1	1	1	27	8.27	3.37	1	361207	ENSRNOG00000021882.6	Tmed9	17
Q62773	Sodium/nucleoside cotransporter 2 OS=Rattus norvegicus OX=10116 GN=Slc28a2 PE=1 SV=1	2	1	1	1	72.6	8.27	3.45	1	60423		Slc28a2	3	147.6	110.1	59.2	71.1		86.1	121.4	135.1	129.8	139.5	Phospho [S46(100)]	0.312451	1.26165
Q5XIB2	Spliceosome-associated protein CWC27 homolog OS=Rattus norvegicus OX=10116 GN=Cwc27 PE=1 SV=1	3	1	1	1	53.3	5.73	2.83	1	361887	ENSRNOG00000013252.7	Cwc27	2	47.9	55.4	16.4	20.2	37.6	279.6	163	132.9	133.6	113.4		0.0106885	4.6338
Q66HG4	Galactose mutarotase OS=Rattus norvegicus OX=10116 GN=Galm PE=1 SV=1	4	1	1	1	37.9	6.65	3.32	1	313843	ENSRNOG00000007023.6	Galm	6
P13596	Neural cell adhesion molecule 1 OS=Rattus norvegicus OX=10116 GN=Ncam1 PE=1 SV=1	2	1	1	1	94.6	4.92	2.51	1	24586		Ncam1	8	12.3			18.7		155.4	291.7	141.5	213.2	167.2		0.00264539	12.5032
Q9ES40	PRA1 family protein 3 OS=Rattus norvegicus OX=10116 GN=Arl6ip5 PE=1 SV=1	6	1	1	1	21.5	9.61	2.74	1	66028		Arl6ip5	4	92.3	108.5	94.9	69.5	37.2	86.3	117.1	139.8	146.8	107.5		0.0475359	1.48484
Q99JD4	CLIP-associating protein 2 OS=Rattus norvegicus OX=10116 GN=Clasp2 PE=1 SV=1	1	1	1	1	140.6	8.57	3.08	1	114514	ENSRNOG00000009161.7	Clasp2	8
P62815	V-type proton ATPase subunit B, brain isoform OS=Rattus norvegicus OX=10116 GN=Atp6v1b2 PE=1 SV=1	3	1	1	1	56.5	5.81	2.78	1	117596	ENSRNOG00000011891.6	Atp6v1b2	16
O35913	Solute carrier organic anion transporter family member 1A4 OS=Rattus norvegicus OX=10116 GN=Slco1a4 PE=2 SV=1	2	1	1	1	73.2	7.87	3.33	1	170698	ENSRNOG00000047493.3	Slco1a2	4	156.2	94.8	98.4	119.6	97	62.5	81.7	100.4	99.5	89.9		0.095658	0.766784
Q9WV25	Poly(U)-binding-splicing factor PUF60 OS=Rattus norvegicus OX=10116 GN=Puf60 PE=2 SV=2	3	1	1	1	60.2	5.29	2.54	1	84401		Puf60	7
P05708	Hexokinase-1 OS=Rattus norvegicus OX=10116 GN=Hk1 PE=1 SV=4	1	1	1	1	102.3	6.71	3.25	1	25058		Hk1	20	66.9	93.6	89.7	78.7	61	172.5	128.7	97.7	103.3	107.9		0.0284529	1.56476
P05432	ERBB receptor feedback inhibitor 1 OS=Rattus norvegicus OX=10116 GN=Errfi1 PE=1 SV=1	4	1	1	1	49.9	7.87	2.92	1	313729	ENSRNOG00000058186.1	Errfi1	5											Phospho [S300(100)]
P97531	Cdc42-interacting protein 4 OS=Rattus norvegicus OX=10116 GN=Trip10 PE=1 SV=3	3	1	1	1	62.8	5.41	3.87	1	116717		Trip10	9	54.3	47.8	56.6	86.8	76.8	114.2	140.1	150.9	140.5	131.9	Phospho [S296(100)]	9.0744e-05	2.10239
Q9WUS0	Adenylate kinase 4, mitochondrial OS=Rattus norvegicus OX=10116 GN=Ak4 PE=2 SV=1	4	1	1	1	25.2	8.02	2.49	1	29223	ENSRNOG00000045738.2	Ak4	5	116.3	105.6	106.3	116.3	119.5	120.2	85.6	77.1	73.6	79.5		0.0362152	0.77305
P97690	Structural maintenance of chromosomes protein 3 OS=Rattus norvegicus OX=10116 GN=Smc3 PE=1 SV=1	2	1	1	1	138.4	7.85	2.89	1	29486		Smc3	1											Phospho [S1074(100)]
Q63085	cGMP-inhibited 3',5'-cyclic phosphodiesterase B OS=Rattus norvegicus OX=10116 GN=Pde3b PE=2 SV=1	2	1	1	1	123	5.44	2.86	1	29516		Pde3b	1											Phospho [S279(99.6)]
Q6AYQ4	Transmembrane protein 109 OS=Rattus norvegicus OX=10116 GN=Tmem109 PE=2 SV=1	5	1	1	1	26.2	9.77	2.47	1	361732	ENSRNOG00000028017.5	Tmem109	1	92.6	78.9	61.5	88	78.7	152.5	107.5	109.2	111.7	119.6		0.00518944	1.50238
P06765	Platelet factor 4 OS=Rattus norvegicus OX=10116 GN=Pf4 PE=1 SV=1	15	1	1	1	11.3	9.5	3.68	1	360918	ENSRNOG00000028015.1	Pf4	14											Phospho [S34(100)]
P36365	Dimethylaniline monooxygenase [N-oxide-forming] 1 OS=Rattus norvegicus OX=10116 GN=Fmo1 PE=1 SV=2	2	1	1	1	59.8	8.28	3.03	1	25256	ENSRNOG00000034191.4	Fmo1	13
Q6TRW4	Sister chromatid cohesion protein PDS5 homolog B OS=Rattus norvegicus OX=10116 GN=Pds5b PE=1 SV=2	1	1	1	1	164.4	8.53	2.58	1	304218		Pds5b	12											Phospho [S1357(100)]
Q75N33	Protein transport protein Sec16B OS=Rattus norvegicus OX=10116 GN=Sec16b PE=1 SV=1	1	1	1	1	116.8	6.09	3.74	1	89868	ENSRNOG00000005229.8	Sec16b	13	90.5	81.3	85	118.6	120.2	111.9	80.4	105.1	112.4	94.5	Phospho [S864(100)]	0.871217	1.01755
P29995	Inositol 1,4,5-trisphosphate receptor type 2 OS=Rattus norvegicus OX=10116 GN=Itpr2 PE=1 SV=1	1	1	1	1	306.9	6.48	3.34	1	81678		Itpr2	4
P05982	NAD(P)H dehydrogenase [quinone] 1 OS=Rattus norvegicus OX=10116 GN=Nqo1 PE=1 SV=4	5	1	1	1	30.9	8.43	3.72	1	24314	ENSRNOG00000012772.5	Nqo1	19	47.3	55.7	52.2	42.3	58.4	151.2	118.4	185.3	139.7	149.5	Phospho [S82(100)]	0.000514928	2.90778
Q4V8C2	Centromere/kinetochore protein zw10 homolog OS=Rattus norvegicus OX=10116 GN=Zw10 PE=2 SV=3	2	1	1	1	87.9	6	2.87	1	363059	ENSRNOG00000054479.1	Zw10	8
Q9WUL0	DNA topoisomerase 1 OS=Rattus norvegicus OX=10116 GN=Top1 PE=1 SV=1	3	1	1	1	90.7	9.32	2.37	1	64550		Top1	3	88.9	122.9	136	110.5	76.1	22.8	125.4	108.9	125	83.5		0.55452	0.871257
A0JPJ7	Obg-like ATPase 1 OS=Rattus norvegicus OX=10116 GN=Ola1 PE=2 SV=1	2	1	1	1	44.5	7.77	2.85	1	296488	ENSRNOG00000019047.6	Ola1	3	73.3	80.3	101.9	95.1	90.4	118	106.7	111.5	109.7	113		0.00736306	1.26735
Q6AYJ1	ATP-dependent DNA helicase Q1 OS=Rattus norvegicus OX=10116 GN=Recql PE=1 SV=1	2	1	1	1	69.6	7.85	3.49	1	312824	ENSRNOG00000012602.7	Recql	4											Phospho [S602(100)]
O09175	Aminopeptidase B OS=Rattus norvegicus OX=10116 GN=Rnpep PE=1 SV=2	3	1	1	1	72.6	5.67	2.84	1	81761		Rnpep	13
P11960	2-oxoisovalerate dehydrogenase subunit alpha, mitochondrial (Fragment) OS=Rattus norvegicus OX=10116 GN=Bckdha PE=1 SV=1	3	1	1	1	50.1	7.83	4.94	1	25244		Bckdha	1	139.1	98.2	198.9	131.6	95.4	79.4	53.4	75.1	69.6	59.2	Phospho [S333(100)]	0.0229434	0.50769
Q9QZX8-1	Isoform 2 of Solute carrier organic anion transporter family member 1B2 OS=Rattus norvegicus OX=10116 GN=Slco1b2	2	1	1	1	72.7	8.73	3.86	1	58978		Slco1b3; Slco1b2	4	84.8	60.4	51.4	88.1	57	116.7	114.6	128.2	169	129.8	Phospho [T625(100)]	0.00111016	1.92654
P51145	Fos-related antigen 2 OS=Rattus norvegicus OX=10116 GN=Fosl2 PE=1 SV=2	4	1	1	1	35.2	7.49	3.32	1	25446		Fosl2	6											Phospho [S200(100)]
Q7TSE9-2	Isoform 2 of HCLS1-associated protein X-1 OS=Rattus norvegicus OX=10116 GN=Hax1	12	1	1	1	24.6	4.93	3.18	1	291202		Hax1	2
Q6AYT3	RNA-splicing ligase RtcB homolog OS=Rattus norvegicus OX=10116 GN=Rtcb PE=2 SV=1	2	1	1	1	55.2	7.23	2.47	1	362855	ENSRNOG00000004813.5	LOC362855; Rtcb	7	125.6	95.3	105.2	104.3	90.4	60.4	104.4	105.4	109.4	99.5		0.466525	0.919931
O35952	Hydroxyacylglutathione hydrolase, mitochondrial OS=Rattus norvegicus OX=10116 GN=Hagh PE=1 SV=2	5	1	1	1	34.1	7.74	2.22	1	24439		Hagh	10
Q62698	Cytoplasmic dynein 1 light intermediate chain 2 OS=Rattus norvegicus OX=10116 GN=Dync1li2 PE=1 SV=1	4	1	1	1	54.7	5.76	3.98	1	81655	ENSRNOG00000025791.7	Dync1li2	19	101.1	76.7	43.6	82.3	66.1	100.6	132.7	137.7	112.1	147.1	Phospho [S194(100)]	0.00362352	1.70416
P21588	5'-nucleotidase OS=Rattus norvegicus OX=10116 GN=Nt5e PE=1 SV=1	2	1	1	1	63.9	6.98	3.24	1	58813		Nt5e	8	72.5	47.5	94.1	59.1	60.4	91.4	135.9	148.6	110.7	179.7		0.00825335	1.9973
Q5XI81	Fragile X mental retardation syndrome-related protein 1 OS=Rattus norvegicus OX=10116 GN=Fxr1 PE=1 SV=1	2	1	1	1	63.9	6.39	2.66	1	361927		Fxr1	2	73	112.5	96.5	84.1	90.6	113.3	130.7	108.2	93.6	97.4		0.0994838	1.1894
Q9JIL8	DNA repair protein RAD50 OS=Rattus norvegicus OX=10116 GN=Rad50 PE=1 SV=1	1	1	1	1	153.7	7.05	2.65	1	64012		Rad50	10
P51886	Lumican OS=Rattus norvegicus OX=10116 GN=Lum PE=1 SV=1	3	1	1	1	38.3	6.43	2.83	1	81682	ENSRNOG00000004610.4	Lum	7	56.8	66.4	71.4	45.7	61.2	133.9	167	151.7	117.6	128.2		0.000212272	2.31642
Q63089	Solute carrier family 22 member 1 OS=Rattus norvegicus OX=10116 GN=Slc22a1 PE=1 SV=1	3	1	1	1	61.5	6.11	2.65	1	24904	ENSRNOG00000016337.7	Slc22a1	1
P09606	Glutamine synthetase OS=Rattus norvegicus OX=10116 GN=Glul PE=1 SV=3	5	1	1	1	42.2	7.08	3.54	1	24957	ENSRNOG00000049560.2	Glul	13											Phospho [S343(100)]
P57093	Phytanoyl-CoA dioxygenase, peroxisomal OS=Rattus norvegicus OX=10116 GN=Phyh PE=1 SV=2	3	1	1	1	38.6	8.48	2.45	1	114209	ENSRNOG00000018044.6	Phyh	17
Q9WTQ2	Podocalyxin OS=Rattus norvegicus OX=10116 GN=Podxl PE=1 SV=2	2	1	1	1	51.6	4.91	2.36	1	192181	ENSRNOG00000012495.7	Podxl	4
P43138	DNA-(apurinic or apyrimidinic site) endonuclease OS=Rattus norvegicus OX=10116 GN=Apex1 PE=1 SV=2	5	1	1	1	35.5	7.91	2.29	1	79116	ENSRNOG00000009663.5	Apex1	15
Q9ESR9	ATP-binding cassette sub-family A member 2 OS=Rattus norvegicus OX=10116 GN=Abca2 PE=1 SV=1	1	1	1	1	270.8	6.54	2.91	1	79248		Abca2	3											Phospho [S1327(100)]
P18424	Phosphatidylcholine-sterol acyltransferase OS=Rattus norvegicus OX=10116 GN=Lcat PE=1 SV=2	4	1	1	1	49.9	6.65	2.46	1
Q3KR59	Ubiquitin carboxyl-terminal hydrolase 10 OS=Rattus norvegicus OX=10116 GN=Usp10 PE=1 SV=1	2	1	1	1	87.3	5.17	2.37	1	307905	ENSRNOG00000016509.6	Usp10	19											Phospho [S361(100)]
Q5XIN6	Mitochondrial proton/calcium exchanger protein OS=Rattus norvegicus OX=10116 GN=Letm1 PE=1 SV=1	2	1	1	1	83	6.6	3.28	1	305457	ENSRNOG00000016427.6	Letm1	14	104.9	94.2	128.9	93.7	102.5	87.5	84	115.8	89.8	98.6		0.291302	0.907478
P54258	Atrophin-1 OS=Rattus norvegicus OX=10116 GN=Atn1 PE=1 SV=1	2	1	1	1	124.7	8.91	2.79	1	29515		Atn1	4											Phospho [S732(100)]
Q5BJT7	Coiled-coil domain-containing protein 93 OS=Rattus norvegicus OX=10116 GN=Ccdc93 PE=1 SV=1	3	1	1	1	72.6	7.61	2.5	1	304743	ENSRNOG00000002514.7	Ccdc93	13
F1LXF1	Breakpoint cluster region protein OS=Rattus norvegicus OX=10116 GN=Bcr PE=1 SV=3	1	1	1	1	120	6.86	3.3	1		ENSRNOG00000001304.7		20	105.4	96.7	47.1	81.5	44.3	230.8	103.2	82.2	100.3	108.4	Phospho [S267(100)]	0.145306	1.6664
Q80W92	Protein VAC14 homolog OS=Rattus norvegicus OX=10116 GN=Vac14 PE=1 SV=1	2	1	1	1	88	6.13	3.9	1	307842	ENSRNOG00000017219.5	Vac14	19	77.3	91.3	83.1	116.8	73	112.6	111.4	99.4	120.8	114.2		0.0361091	1.26478
Q6AYS7	Aminoacylase-1A OS=Rattus norvegicus OX=10116 GN=Acy1a PE=1 SV=1	4	1	1	1	45.8	6.48	2.58	1	300981	ENSRNOG00000011189.5	Acy1	8
I6L9G5	Reticulocalbin-3 OS=Rattus norvegicus OX=10116 GN=Rcn3 PE=1 SV=1	4	1	1	1	37.9	4.87	2.98	1	494125	ENSRNOG00000043007.3	Rcn3	1
P81128	Rho GTPase-activating protein 35 OS=Rattus norvegicus OX=10116 GN=Arhgap35 PE=1 SV=3	1	1	1	1	170.4	6.58	2.77	1	306400	ENSRNOG00000015852.4	Arhgap35	1
Q6PDV7	60S ribosomal protein L10 OS=Rattus norvegicus OX=10116 GN=Rpl10 PE=1 SV=3	6	1	1	1	24.6	10.08	3.27	1	81764	ENSRNOG00000056765.1	Rpl10	X	98.1	103	106	101.2	113.9	105.6	83.3	132.9	96.8	59.2		0.512667	0.914975
P23512	Hepatocyte nuclear factor 3-alpha OS=Rattus norvegicus OX=10116 GN=Foxa1 PE=1 SV=1	3	1	1	1	48.7	8.97	3.34	1	25098		Foxa1	6											Phospho [S303(100)]
P32089	Tricarboxylate transport protein, mitochondrial OS=Rattus norvegicus OX=10116 GN=Slc25a1 PE=1 SV=1	4	1	1	1	33.8	9.86	2.38	1	29743	ENSRNOG00000038001.3	Slc25a1	11	144.8	182.4	122.2	108	156.1	75.1	32.9	63.6	70	44.8	Phospho [S157(99.8)]	0.000984086	0.401402
Q62703	Reticulocalbin-2 OS=Rattus norvegicus OX=10116 GN=Rcn2 PE=1 SV=2	4	1	1	1	37.4	4.41	2.45	1	29218	ENSRNOG00000015780.6	Rcn2	8	57.2	69	67.3	69.6	62.5	125.8	177.8	128.5	124.8	117.3		0.00247223	2.07064
P97526	Neurofibromin OS=Rattus norvegicus OX=10116 GN=Nf1 PE=1 SV=1	1	1	1	1	316.9	7.3	3.67	1	24592		Nf1	10											Phospho [T2495(99.3)]
Q9QYU2	Elongation factor Ts, mitochondrial OS=Rattus norvegicus OX=10116 GN=Tsfm PE=2 SV=1	4	1	1	1	35.2	6.43	2.72	1	679068		Tsfm	7
P42676	Neurolysin, mitochondrial OS=Rattus norvegicus OX=10116 GN=Nln PE=1 SV=1	2	1	1	1	80.2	6.47	2.02	1	117041		Nln	2	118.1	78.1	59.5	74.2	92.7	141.4	106.6	105.6	124.7	99.1		0.0410553	1.3663
P61206	ADP-ribosylation factor 3 OS=Rattus norvegicus OX=10116 GN=Arf3 PE=2 SV=2	8	1	1	1	20.6	7.43	2.83	1	140940	ENSRNOG00000054775.1	Arf3	7	81.9	56.3	75.6	79.3	127.3	113.6	109.4	140	103.6	113		0.0526279	1.37869
P08649	Complement C4 OS=Rattus norvegicus OX=10116 GN=C4 PE=1 SV=3	1	1	1	1	192	7.33	1.92	1	24233		C4a	20
P30713	Glutathione S-transferase theta-2 OS=Rattus norvegicus OX=10116 GN=Gstt2 PE=1 SV=3	6	1	1	1	27.4	7.91	2.45	1	29487	ENSRNOG00000052415.1	Gstt2	20
Q9QYF3	Unconventional myosin-Va OS=Rattus norvegicus OX=10116 GN=Myo5a PE=1 SV=1	1	1	1	1	211.6	8.69	2.75	1	25017		Myo5a	8
O88902	Tyrosine-protein phosphatase non-receptor type 23 (Fragment) OS=Rattus norvegicus OX=10116 GN=Ptpn23 PE=1 SV=2	1	1	1	1	163.4	6.8	0	1	117552		Ptpn23	8
Q62739	Rab-3A-interacting protein OS=Rattus norvegicus OX=10116 GN=Rab3ip PE=1 SV=2	4	1	1	1	51	5.94	2.19	1
Q8R515	Zinc fingers and homeoboxes protein 1 OS=Rattus norvegicus OX=10116 GN=Zhx1 PE=1 SV=1	2	1	1	1	97.5	5.92	3.03	1	171159		Zhx1	7											Phospho [S648(100)]
P17425	Hydroxymethylglutaryl-CoA synthase, cytoplasmic OS=Rattus norvegicus OX=10116 GN=Hmgcs1 PE=1 SV=1	2	1	1	1	57.4	5.88	2.75	1	29637	ENSRNOG00000016552.6	Hmgcs1	2	185.4	139.9	156.5	169.5	122.5	50.9	37.3	35.1	48.9	54		0.000244216	0.292324
Q7TP36	Protein Shroom2 OS=Rattus norvegicus OX=10116 GN=Shroom2 PE=1 SV=1	1	1	1	1	157.9	6.79	2.57	1	317435	ENSRNOG00000024322.6	Shroom2	X											Phospho [S1329(99.4)]
P20411	High affinity immunoglobulin epsilon receptor subunit gamma OS=Rattus norvegicus OX=10116 GN=Fcer1g PE=1 SV=1	15	1	1	1	9.8	6	2.89	1	25441	ENSRNOG00000024159.3	Fcer1g	13	14.8	22.8	16.2	20.3	23.7	191.6	198.8	176.7	155.8	179.3	Phospho [S61(100)]	1.18965e-05	9.22495
A1L108	Actin-related protein 2/3 complex subunit 5-like protein OS=Rattus norvegicus OX=10116 GN=Arpc5l PE=1 SV=2	8	1	1	1	17	6.8	2.02	1	296710; 501132	ENSRNOG00000014317.7	Arpc5l; Arpc5l-ps1	3; 9
Q62925	Mitogen-activated protein kinase kinase kinase 1 OS=Rattus norvegicus OX=10116 GN=Map3k1 PE=1 SV=1	1	1	1	1	161.2	7.78	2.67	1	116667		Map3k1	2											Phospho [S282(100)]
O35547	Long-chain-fatty-acid--CoA ligase 4 OS=Rattus norvegicus OX=10116 GN=Acsl4 PE=1 SV=2	2	1	1	1	79	8.35	2.37	1
Q2LC84	Protein numb homolog OS=Rattus norvegicus OX=10116 GN=Numb PE=1 SV=2	2	1	1	1	70.6	8.69	3.3	1	29419		Numb	6	77.7	132.2	111.5	139.8	54.7	64.7	84.2	97.7	115	122.5	Phospho [S635(99.4)]	0.751363	0.93836
B2GV54	Neutral cholesterol ester hydrolase 1 OS=Rattus norvegicus OX=10116 GN=Nceh1 PE=1 SV=1	3	1	1	1	45.8	7.05	2.11	1	294930	ENSRNOG00000013313.7	Nceh1	2
P50393	Cytosolic phospholipase A2 OS=Rattus norvegicus OX=10116 GN=Pla2g4a PE=1 SV=1	1	1	1	1	85.7	5.35	2.52	1	24653		Pla2g4a	13						193.1	264.8	180.4	147.3	214.4	Phospho [S751(100)]
Q63688	25-hydroxycholesterol 7-alpha-hydroxylase (Fragment) OS=Rattus norvegicus OX=10116 GN=Cyp7b1 PE=1 SV=1	3	1	1	1	48.2	8.22	2.87	1	25429		Cyp7b1	2
Q71S46	ATP synthase F(0) complex subunit C3, mitochondrial OS=Rattus norvegicus OX=10116 GN=Atp5mc3 PE=1 SV=1	5	1	1	1	14.7	9.45	2.73	1	114630		Atp5g3	3	161.4	126.3	151.1	146.7	115.4	69.4	34.7	85.2	50.3	59.5		0.000152702	0.426737
Q4KLL4	Transmembrane 9 superfamily member 4 OS=Rattus norvegicus OX=10116 GN=Tm9sf4 PE=2 SV=1	2	1	1	1	74.6	7.06	2.82	1	296279	ENSRNOG00000009406.7	Tm9sf4	3	126.4	100.1	28.7	67.7	42.4	119	115.5	155.5	123.7	121		0.0372571	1.73748
Q3KRF3	Uncharacterized protein C1orf131 homolog OS=Rattus norvegicus OX=10116 PE=1 SV=1	5	1	1	1	31.8	9.8	3.35	1	292100	ENSRNOG00000019169.5	RGD1562218	19	87.6	98.4	96.2	137.8	97.4	125.4	110.7	76.7	90.7	79.1	Phospho [S67(100)]	0.603353	0.932741
P28480	T-complex protein 1 subunit alpha OS=Rattus norvegicus OX=10116 GN=Tcp1 PE=1 SV=1	3	1	1	1	60.3	6.21	2.5	1	24818	ENSRNOG00000014160.4	Tcp1	1											Phospho [S551(100)]
D4ACP5	ATP-dependent DNA helicase Q5 OS=Rattus norvegicus OX=10116 GN=Recql5 PE=1 SV=1	2	1	1	1	107.2	8.51	2.63	1	287834	ENSRNOG00000005107.5	Recql5	10											Phospho [S492(100)]
Q5U2R7	LRP chaperone MESD OS=Rattus norvegicus OX=10116 GN=Mesd PE=2 SV=1	6	1	1	1	25.2	5.66	2.31	1	308796	ENSRNOG00000012366.6	Mesdc2; Mesd	1
P08541	UDP-glucuronosyltransferase 2B2 OS=Rattus norvegicus OX=10116 GN=Ugt2b PE=1 SV=1	2	1	1	1	60.9	8.5	2.01	1	24862		Ugt2b	14	86.1	62.6	69.5	93.9	279.6	39.3	44.7	113.8	161.9	48.7		0.466009	0.690215
P41034	Alpha-tocopherol transfer protein OS=Rattus norvegicus OX=10116 GN=Ttpa PE=1 SV=1	5	1	1	1	31.8	7.02	2.71	1	25571	ENSRNOG00000007139.2	Ttpa	5
P56522	NADPH:adrenodoxin oxidoreductase, mitochondrial OS=Rattus norvegicus OX=10116 GN=Fdxr PE=1 SV=1	2	1	1	1	54.3	9.23	2.48	1	79122	ENSRNOG00000058497.1	Fdxr	10	94.4	96.7	119	116.1	83.9	111.8	111	88.1	94	84.8		0.655599	0.960008
B1WBW4	Armadillo repeat-containing protein 10 OS=Rattus norvegicus OX=10116 GN=Armc10 PE=1 SV=1	7	1	1	1	33.4	7.97	0	1	296758	ENSRNOG00000012785.5	Armc10	4											Phospho [S43(100)]
P97834	COP9 signalosome complex subunit 1 OS=Rattus norvegicus OX=10116 GN=Gps1 PE=1 SV=1	2	1	1	1	53.4	6.84	2.09	1	117039		Gps1	10
Q9Z327	Synaptopodin OS=Rattus norvegicus OX=10116 GN=Synpo PE=1 SV=2	1	1	1	1	99.9	9.36	2.61	1	60324		Synpo	18	17.8	18.8	19.2	20.5	28.8	120.6	284.1	166.6	142.4	181.1	Phospho [S537(100)]	0.00491668	8.5138
P11345	RAF proto-oncogene serine/threonine-protein kinase OS=Rattus norvegicus OX=10116 GN=Raf1 PE=1 SV=1	1	1	1	1	72.9	9.22	3.45	1	24703	ENSRNOG00000010153.6	Raf1	4	133.4	118.4	109.5	118.4	124.7	91.9	59.4	100.9	58.8	84.6	Phospho [S621(100)]	0.00518703	0.654533
P13721	Beta-galactoside alpha-2,6-sialyltransferase 1 OS=Rattus norvegicus OX=10116 GN=St6gal1 PE=1 SV=2	2	1	1	1	46.7	8.82	2.17	1
Q99N27	Sorting nexin-1 OS=Rattus norvegicus OX=10116 GN=Snx1 PE=1 SV=1	2	1	1	1	59	5.22	2.11	1	84471	ENSRNOG00000017029.6	Snx1	8	92.9	63	35.5	130.4	36.5	74.8	168	132.7	124	142.1		0.0442863	1.79068
P34926	Microtubule-associated protein 1A OS=Rattus norvegicus OX=10116 GN=Map1a PE=1 SV=1	1	1	1	1	299.3	4.94	2.47	1	25152		Map1a	3											Phospho [S1784(100)]
P14841	Cystatin-C OS=Rattus norvegicus OX=10116 GN=Cst3 PE=1 SV=2	12	1	1	1	15.4	9.22	3.1	1	25307	ENSRNOG00000005195.6	Cst3	3											Phospho [S39(100)]
P54690	Branched-chain-amino-acid aminotransferase, cytosolic OS=Rattus norvegicus OX=10116 GN=Bcat1 PE=1 SV=1	5	1	1	1	46	5.76	2.84	1	29592	ENSRNOG00000015514.7	Bcat1	4
Q5U2S0	Arginine/serine-rich protein 1 OS=Rattus norvegicus OX=10116 GN=Rsrp1 PE=1 SV=2	4	1	1	1	34.5	11.74	2.87	1	362626	ENSRNOG00000017309.7	RGD1359529; Rsrp1	5											Phospho [S284(100)]
Q99PS8	Histidine-rich glycoprotein OS=Rattus norvegicus OX=10116 GN=Hrg PE=1 SV=1	3	1	1	1	59	7.84	3.35	1	171016; 681544	ENSRNOG00000001809.7	Hrg; LOC681544	11											Phospho [S145(100)]
Q9Z158	Syntaxin-17 OS=Rattus norvegicus OX=10116 GN=Stx17 PE=1 SV=1	5	1	1	1	33.2	7.21	3.06	1	252853	ENSRNOG00000005801.6	Stx17	5	106.2	98.8	138.1	91.9	65.3	105.6	90.8	98.8	98.8	105.7	Phospho [S288(99.5)]	0.992497	0.998801
Q63767	Breast cancer anti-estrogen resistance protein 1 OS=Rattus norvegicus OX=10116 GN=Bcar1 PE=1 SV=1	2	1	1	1	104.2	6.34	2.77	1	25414		Bcar1	19											Phospho [S541(99.2)]
P49301	C-type lectin domain family 10 member A OS=Rattus norvegicus OX=10116 GN=Clec10a PE=1 SV=1	3	1	1	1	34.2	5.39	2.86	1	64195		Clec10a	10	23.5	36.8	15.6	37.8	53.5	178.8	229.9	156.3	97.5	170.2	Phospho [S125(100)]	0.00223744	4.98026
P97532	3-mercaptopyruvate sulfurtransferase OS=Rattus norvegicus OX=10116 GN=Mpst PE=1 SV=3	4	1	1	1	32.9	6.32	2.6	1	192172	ENSRNOG00000000185.5	Mpst	7
D3ZKD3	RNA demethylase ALKBH5 OS=Rattus norvegicus OX=10116 GN=Alkbh5 PE=1 SV=1	5	1	1	1	44.4	9.09	2.84	1	303193	ENSRNOG00000028341.5	Alkbh5	10	88.6	101	77.5	109.2	107.1	78	122.7	81.1	116.6	118.1	Phospho [S65(99.4)]	0.582248	1.06847
Q497B0	Omega-amidase NIT2 OS=Rattus norvegicus OX=10116 GN=Nit2 PE=1 SV=1	7	1	1	1	30.7	7.3	2.45	1	288174	ENSRNOG00000027797.4	Nit2	11
P61023	Calcineurin B homologous protein 1 OS=Rattus norvegicus OX=10116 GN=Chp1 PE=1 SV=2	5	1	1	1	22.4	5.1	0	1	64152	ENSRNOG00000004742.5	Chp; Chp1	3
Q6MGB6	E3 ubiquitin-protein ligase RING1 OS=Rattus norvegicus OX=10116 GN=Ring1 PE=2 SV=2	8	1	1	1	42.6	5.74	2.13	1	309626	ENSRNOG00000000467.4	Ring1	20											Phospho [S229(99.5)]
D3ZSZ3	Serine/threonine-protein kinase NLK OS=Rattus norvegicus OX=10116 GN=Nlk PE=3 SV=1	2	1	1	1	58.3	8.13	2.57	1	497961	ENSRNOG00000008704.6	Nlk	10											Phospho [T298(100)]
Q8CHN6	Sphingosine-1-phosphate lyase 1 OS=Rattus norvegicus OX=10116 GN=Sgpl1 PE=2 SV=1	3	1	1	1	63.7	9.17	2.52	1	286896	ENSRNOG00000000565.6	Sgpl1	20
Q9Z2X5	Homer protein homolog 3 OS=Rattus norvegicus OX=10116 GN=Homer3 PE=1 SV=2	3	1	1	1	39.9	5.36	2.36	1	29548	ENSRNOG00000020229.7	Homer3	16											Phospho [S158(100)]
A2VCX1	TIP41-like protein OS=Rattus norvegicus OX=10116 GN=Tiprl PE=1 SV=1	5	1	1	1	31.2	5.52	2.12	1	360869	ENSRNOG00000003048.6	Tiprl	13
Q62915	Peripheral plasma membrane protein CASK OS=Rattus norvegicus OX=10116 GN=Cask PE=1 SV=1	1	1	1	1	103.2	6.49	2.6	1	29647		Cask	X											Phospho [S313(99.8)]
P53563	Bcl-2-like protein 1 OS=Rattus norvegicus OX=10116 GN=Bcl2l1 PE=1 SV=2	4	1	1	1	26.1	4.94	2.53	1	24888	ENSRNOG00000007946.7	Bcl2l1	3	56.3	67.3	61.7	77.1	99.1	176.6	124.6	120.2	97.7	119.4		0.00937313	1.76625
Q5I034	Protein CUSTOS OS=Rattus norvegicus OX=10116 GN=Custos PE=1 SV=1	5	1	1	1	30	7.66	2.25	1	288704	ENSRNOG00000001185.7	RGD1311899	12											Phospho [S174(100)]
Q642A5	DNA polymerase epsilon subunit 3 OS=Rattus norvegicus OX=10116 GN=Pole3 PE=1 SV=1	17	1	1	1	16.7	4.74	2.16	1	100362333; 298098	ENSRNOG00000004843.2; ENSRNOG00000055277.1	LOC100362333; Pole3	7; 5
Q6KC51	Actin-binding LIM protein 2 OS=Rattus norvegicus OX=10116 GN=Ablim2 PE=1 SV=1	3	1	1	1	68	7.94	2.34	1	360958		Ablim2	14											Phospho [S292(97.2)]
Q63203	Low affinity immunoglobulin gamma Fc region receptor II OS=Rattus norvegicus OX=10116 GN=Fcgr2 PE=1 SV=1	5	1	1	1	32	7.06	2.98	1	289211	ENSRNOG00000046452.3	Fcgr2b	13	108.6	100.9	125.3	110.8	109.8	77.4	105.4	71.5	98.3	91.9	Phospho [S248(99.6)]	0.0219859	0.800324
Q4V7C9	NF-kappa-B-activating protein OS=Rattus norvegicus OX=10116 GN=Nkap PE=1 SV=1	4	1	1	1	47.2	10.17	3.04	1	298342		Nkap	X											Phospho [S147(100)]
Q9Z1E1	Flotillin-1 OS=Rattus norvegicus OX=10116 GN=Flot1 PE=2 SV=2	4	1	1	1	47.5	7.15	2.72	1	64665	ENSRNOG00000000826.7	Flot1	20	97.3	80	72.1	87.3	147.6	57	85.8	113.1	143.3	116.5	Phospho [S383(98.5)]	0.759935	1.06484
P08661	Mannose-binding protein C OS=Rattus norvegicus OX=10116 GN=Mbl2 PE=1 SV=2	5	1	1	1	26	5.33	2.33	1	100911854; 64668	ENSRNOG00000050305.2	LOC100911854; Mbl2	1	104.2	124.3	94.6	94.8	113.8	90	54.9	104.7	120.3	98.3		0.341081	0.880572
Q7TMD5	Zinc finger CCCH domain-containing protein 14 OS=Rattus norvegicus OX=10116 GN=Zc3h14 PE=1 SV=1	2	1	1	1	82.6	7.02	2.12	1	192359		Zc3h14	6
Q5XI32	F-actin-capping protein subunit beta OS=Rattus norvegicus OX=10116 GN=Capzb PE=1 SV=1	3	1	1	1	30.6	6	1.9	1	298584	ENSRNOG00000007330.7	Capzb	5	67	61.5	71	63.8	102.4	117.4	135.8	123.6	138.2	119.2		0.000631893	1.73421
P11730	Calcium/calmodulin-dependent protein kinase type II subunit gamma OS=Rattus norvegicus OX=10116 GN=Camk2g PE=1 SV=1	3	1	1	1	59	7.71	3.09	1	171140	ENSRNOG00000009783.8	Camk2g	15											Phospho [S379(99.5)]
P37397	Calponin-3 OS=Rattus norvegicus OX=10116 GN=Cnn3 PE=1 SV=1	3	1	1	1	36.4	5.72	2.28	1	54321	ENSRNOG00000011559.7	Cnn3	2	85.2	57.4	27.8	84.8	41.9	143	134.3	129.8	145.7	150.2		0.00123078	2.36621
P08033	Gap junction beta-1 protein OS=Rattus norvegicus OX=10116 GN=Gjb1 PE=1 SV=1	4	1	1	1	32	8.95	2.85	1	29584	ENSRNOG00000003746.7	Gjb1	X	234.7	127.5	142.1	139.1	110.3	107.6	13.9	49.9	38.5	36.4	Phospho [S266(100)]	0.00635045	0.326788
Q63644	Rho-associated protein kinase 1 OS=Rattus norvegicus OX=10116 GN=Rock1 PE=1 SV=1	1	1	1	1	159.5	5.97	0	1	81762		Rock1	18
O54963	RE1-silencing transcription factor OS=Rattus norvegicus OX=10116 GN=Rest PE=1 SV=1	1	1	1	1	117.1	6.38	2.56	1	83618		Rest	14											Phospho [S948(100)]
Q6SKG1	Acyl-coenzyme A synthetase ACSM3, mitochondrial OS=Rattus norvegicus OX=10116 GN=Acsm3 PE=2 SV=1	2	1	1	1	65.7	7.99	1.99	1	24763	ENSRNOG00000032246.4	Acsm3	1	119.1	116.8	128.5	135.5	164	107.8	50.3	57.8	61.1	59.1		0.00131081	0.506251
Q63744	Rho GTPase-activating protein 7 OS=Rattus norvegicus OX=10116 GN=Dlc1 PE=1 SV=3	1	1	1	1	123.3	7.64	2.3	1	58834		Dlc1	16											Phospho [S89(100)]
Q6P7S1	Acid ceramidase OS=Rattus norvegicus OX=10116 GN=Asah1 PE=1 SV=1	3	1	1	1	44.4	8.31	2.11	1	84431	ENSRNOG00000010034.5	Asah1	16	88.4	59.8	89	66.6	86.5	126.4	121.7	104.1	110.5	147		0.00203216	1.56213
Q6UPE0	Choline dehydrogenase, mitochondrial OS=Rattus norvegicus OX=10116 GN=Chdh PE=1 SV=1	3	1	1	1	66.3	8.47	2.65	1	290551	ENSRNOG00000015859.5	Chdh	16
Q6IFW6	Keratin, type I cytoskeletal 10 OS=Rattus norvegicus OX=10116 GN=Krt10 PE=3 SV=1	2	1	1	1	56.5	5.15	2.2	1	450225	ENSRNOG00000030170.5	Krt10	10
P62198	26S proteasome regulatory subunit 8 OS=Rattus norvegicus OX=10116 GN=Psmc5 PE=1 SV=1	3	1	1	1	45.6	7.55	2.12	1	81827	ENSRNOG00000010038.6	Psmc5	10	136.8	98.2	145.1	100.6	177	39.1	72.7	81.1	63.1	86.2		0.00890281	0.520298
O88923	Adhesion G protein-coupled receptor L2 OS=Rattus norvegicus OX=10116 GN=Adgrl2 PE=1 SV=2	1	1	1	1	166.6	6.54	2.87	1	171447		Lphn2; Adgrl2	2											Phospho [S1458(100)]
Q9WTR7	Signal peptidase complex catalytic subunit SEC11C OS=Rattus norvegicus OX=10116 GN=Sec11c PE=2 SV=3	5	1	1	1	21.6	9.23	3.05	1	266758		Sec11c	18	108.7	112.6	115.9	108.8	89.4	91.7	65.1	125.9	90.2	91.6		0.236261	0.867576
B3DMA0	Tumor protein p53-inducible protein 11 OS=Rattus norvegicus OX=10116 GN=Tp53i11 PE=1 SV=1	5	1	1	1	20.9	9.41	2.33	1	311209	ENSRNOG00000008738.6	Tp53i11	3											Phospho [S14(100)]
Q64632	Integrin beta-4 OS=Rattus norvegicus OX=10116 GN=Itgb4 PE=1 SV=1	1	1	1	1	200.5	5.9	2.24	1	25724		Itgb4	10											Phospho [S1121(100)]
Q5XI89	NXPE family member 4 OS=Rattus norvegicus OX=10116 GN=Nxpe4 PE=2 SV=1	2	1	1	1	61.6	9.04	1.74	1	500991		Fam55b; Nxpe4	8	68.3	92	96.7	102.3	111.3	80.8	86.4	121.3	116.3	124.7		0.346094	1.12516
P62919	60S ribosomal protein L8 OS=Rattus norvegicus OX=10116 GN=Rpl8 PE=2 SV=2	4	1	1	1	28	11.03	2.13	1	26962; 100910370; 100360117; 108348142	ENSRNOG00000048456.1; ENSRNOG00000032635.3; ENSRNOG00000048523.1	Rpl8; LOC100910370; LOC100360117; LOC108348142	7; 3	134.5	154.2	87.6	114.3	79.7	134.1	54.9	82.6	85.9	72.2		0.18184	0.753463
Q8VID1	Dehydrogenase/reductase SDR family member 4 OS=Rattus norvegicus OX=10116 GN=Dhrs4 PE=2 SV=2	5	1	1	1	29.8	9.55	2.65	1	266686	ENSRNOG00000018239.4	Dhrs4	15	72.8	80.5	60.2	83.2	119.9	201.4	108.3	83.7	77.9	112		0.223631	1.40014
Q5SGE0	Leucine-rich PPR motif-containing protein, mitochondrial OS=Rattus norvegicus OX=10116 GN=Lrpprc PE=1 SV=1	1	1	1	1	156.6	6.61	2.22	1	313867		Lrpprc	6
P48004	Proteasome subunit alpha type-7 OS=Rattus norvegicus OX=10116 GN=Psma7 PE=1 SV=1	4	1	1	1	28.3	8.68	2.56	1	29674		Psma7	3											Phospho [S207(100)]
Q5M821	Protein phosphatase 1H OS=Rattus norvegicus OX=10116 GN=Ppm1h PE=1 SV=2	3	1	1	1	56.3	6.73	3.09	1	314897	ENSRNOG00000004314.7	Ppm1h	7	69.8	77.9	21.5	33.5	102.5	107.5	153.5	152.6	145.6	135.6		0.00332086	2.27654
Q63117	Dual specificity protein kinase CLK3 OS=Rattus norvegicus OX=10116 GN=Clk3 PE=1 SV=2	3	1	1	1	58.4	9.45	3.06	1	171305	ENSRNOG00000030126.5	Clk3	8	116.4	88.8	39.2	152.7	69.3	131.8	72.1	104.5	132	93.2	Phospho [S9(100)]	0.572619	1.14408
Q695P6	C5a anaphylatoxin chemotactic receptor 2 OS=Rattus norvegicus OX=10116 GN=C5ar2 PE=1 SV=1	3	1	1	1	38.1	7.01	2.9	1	445269	ENSRNOG00000049028.2	C5ar2; Gpr77	1	92.1	60.8	82.4	102.3	148.3	95.1	80.7	126.7	105.9	105.5	Phospho [S326(100)]	0.743546	1.05763
Q920Q0	Paralemmin-1 OS=Rattus norvegicus OX=10116 GN=Palm PE=1 SV=1	4	1	1	1	41.9	4.91	2.39	1	170673	ENSRNOG00000009760.8	Palm	7											Phospho [S345(100)]
Q66HF8	Aldehyde dehydrogenase X, mitochondrial OS=Rattus norvegicus OX=10116 GN=Aldh1b1 PE=1 SV=1	2	1	1	1	57.6	7.06	2.38	1	298079		Aldh1b1	5	125.7	118.5	120.8	115.1	151.2	74.2	55.3	73	88.7	77.7		0.000285466	0.58435
P26644	Beta-2-glycoprotein 1 OS=Rattus norvegicus OX=10116 GN=Apoh PE=2 SV=2	3	1	1	1	33.2	8.22	2.46	1	287774		Apoh	10	100.3	95.8	107.9	98.3	86	152	70.6	107.6	97.1	84.2		0.760598	1.04751
Q80U96	Exportin-1 OS=Rattus norvegicus OX=10116 GN=Xpo1 PE=1 SV=1	2	1	1	1	123	6.07	0	1	85252	ENSRNOG00000009935.5	Xpo1	14
Q4QQT4	Serine/threonine-protein phosphatase 2A 65 kDa regulatory subunit A beta isoform OS=Rattus norvegicus OX=10116 GN=Ppp2r1b PE=2 SV=1	1	1	1	1	66	5.1	2.45	1	315648	ENSRNOG00000010922.7	Ppp2r1b	8	66.6	96.8	119.4	100.7	141.1	72.2	112.3	101.5	93.4	96		0.508936	0.906214
Q5XIL3	DNA-directed RNA polymerase III subunit RPC3 OS=Rattus norvegicus OX=10116 GN=Polr3c PE=2 SV=1	2	1	1	1	60.5	7.02	3.09	1	310685	ENSRNOG00000033560.4	Polr3c	2	93.9	85.7	123.2	108.3	136.2	97.9	86.2	82.3	108.9	77.4	Phospho [S204(99.7)]	0.127462	0.827151
D4A929	WD repeat-containing protein 81 OS=Rattus norvegicus OX=10116 GN=Wdr81 PE=3 SV=1	1	1	1	1	212.1	5.81	2.04	1	303312	ENSRNOG00000003243.7	Wdr81	10											Phospho [S129(99.3)]
Q8CG45	Aflatoxin B1 aldehyde reductase member 2 OS=Rattus norvegicus OX=10116 GN=Akr7a2 PE=1 SV=2	3	1	1	1	40.6	8.1	3.01	1	171445		Akr7a2	5	148.9	170.7	139.3	150.2	142.6	20.9	42.4	64	62.7	58.3	Phospho [S263(100)]	1.82654e-05	0.330318
Q9JJH5	6-phosphofructo-2-kinase/fructose-2,6-bisphosphatase 2 OS=Rattus norvegicus OX=10116 GN=Pfkfb2 PE=1 SV=1	3	1	1	1	64.1	8.48	2.69	1	24640	ENSRNOG00000004162.8	Pfkfb2	13											Phospho [S469(100)]
Q5RKI1	Eukaryotic initiation factor 4A-II OS=Rattus norvegicus OX=10116 GN=Eif4a2 PE=1 SV=1	3	1	1	1	46.4	5.48	0	1	303831	ENSRNOG00000001815.6	Eif4a2	11	94	85.9	94.4	86.9	92	113.5	108.7	119	113.7	91.9		0.0125707	1.20653
Q00918	Latent-transforming growth factor beta-binding protein 1 OS=Rattus norvegicus OX=10116 GN=Ltbp1 PE=1 SV=1	1	1	1	1	186.5	5.97	2.64	1	59107		Ltbp1	6		13.1		25.2	40.2	230.8	310.2	145.8	120.3	114.5	Phospho [S779(99.7)]	0.0125342	7.04408
P60905	DnaJ homolog subfamily C member 5 OS=Rattus norvegicus OX=10116 GN=Dnajc5 PE=1 SV=1	9	1	1	1	22.1	5.07	2.49	1	79130	ENSRNOG00000015202.3	Dnajc5	3											Phospho [S10(98.4)]
Q9JIH7	Serine/threonine-protein kinase WNK1 OS=Rattus norvegicus OX=10116 GN=Wnk1 PE=1 SV=2	1	1	1	1	225	6.49	2.65	1	116477	ENSRNOG00000009956.8	Wnk1	4	49.1	64	71.8	47.7	66.2	319	92.1	94.9	90.5	104.7	Phospho [S165(100)]	0.146707	2.34672
Q6AYH5	Dynactin subunit 2 OS=Rattus norvegicus OX=10116 GN=Dctn2 PE=1 SV=1	3	1	1	1	44.1	5.26	0	1	299850	ENSRNOG00000025481.4	Dctn2	7
Q62696	Disks large homolog 1 OS=Rattus norvegicus OX=10116 GN=Dlg1 PE=1 SV=1	1	1	1	1	100.5	5.95	2.4	1	25252		Dlg1	11											Phospho [S516(100)]
P63159	High mobility group protein B1 OS=Rattus norvegicus OX=10116 GN=Hmgb1 PE=1 SV=2	15	1	1	1	24.9	5.74	0	1	25459; 679571		Hmgb1; Hmg1l1	12; 19
Q8CG09	Multidrug resistance-associated protein 1 OS=Rattus norvegicus OX=10116 GN=Abcc1 PE=1 SV=2	1	1	1	1	171.4	7.3	0	1	24565		Abcc1	10
O08984	Delta(14)-sterol reductase LBR OS=Rattus norvegicus OX=10116 GN=Lbr PE=1 SV=1	2	1	1	1	70.7	9.57	3.14	1	89789		Lbr	13	73	79.2	78.6	63.7	59.4	101.1	190.6	109.1	84.9	160.3	Phospho [S101(100)]	0.0409234	1.82537
Q9R063	Peroxiredoxin-5, mitochondrial OS=Rattus norvegicus OX=10116 GN=Prdx5 PE=1 SV=1	6	1	1	1	22.2	8.66	2.15	1	113898		Prdx5	1
Q7TNY6	Golgi resident protein GCP60 OS=Rattus norvegicus OX=10116 GN=Acbd3 PE=1 SV=3	3	1	1	1	60.4	5.03	1.71	1	289312		Acbd3	13
F1LRS8	CD2-associated protein OS=Rattus norvegicus OX=10116 GN=Cd2ap PE=1 SV=2	2	1	1	1	70.4	6.38	3.05	1	316258	ENSRNOG00000011987.3	Cd2ap	9	26.9	25.7	30.2	57.1	24.7	243.4	149.2	142.4	92.1	208.3	Phospho [S458(100)]	0.00606292	5.07533
P23606	Protein-glutamine gamma-glutamyltransferase K OS=Rattus norvegicus OX=10116 GN=Tgm1 PE=1 SV=1	2	1	1	1	90.7	6.47	2.06	1	60335	ENSRNOG00000020136.7	Tgm1	15											Phospho [S22(100)]
P97874	Cyclin-G-associated kinase OS=Rattus norvegicus OX=10116 GN=Gak PE=1 SV=1	2	1	1	1	143.6	5.73	0	1	81659		Gak	14
P42667	Signal peptidase complex catalytic subunit SEC11A OS=Rattus norvegicus OX=10116 GN=Sec11a PE=2 SV=1	5	1	1	1	20.6	9.17	2.66	1	65166		Sec11a	1	96.5	107.6	87.1	102.3	92.8	120.8	102.7	101.8	101.3	87.2		0.420633	1.05655
P80067	Dipeptidyl peptidase 1 OS=Rattus norvegicus OX=10116 GN=Ctsc PE=1 SV=3	2	1	1	1	52.2	6.89	2.11	1	25423	ENSRNOG00000016496.7	Ctsc	1	127	114.5	108.2	87.1	64.5	114.1	89.6	91.8	91.4	111.8		0.967659	0.994813
O35783	Calumenin OS=Rattus norvegicus OX=10116 GN=Calu PE=1 SV=1	4	1	1	1	37	4.58	0	1	64366		Calu	4
P97608	5-oxoprolinase OS=Rattus norvegicus OX=10116 GN=Oplah PE=1 SV=2	1	1	1	1	137.6	6.33	1.99	1	116684	ENSRNOG00000011781.6	Oplah	7	115.1	123.3	99	106.6	111.2	127.7	70.6	84.8	74.8	87		0.0969213	0.801333
Q03555	Gephyrin OS=Rattus norvegicus OX=10116 GN=Gphn PE=1 SV=3	2	1	1	1	83.2	5.73	1.7	1	64845		Gphn	6
Q5RJR2	Twinfilin-1 OS=Rattus norvegicus OX=10116 GN=Twf1 PE=1 SV=1	3	1	1	1	40.1	6.67	2.21	1	315265	ENSRNOG00000022507.3	Twf1	7											Phospho [T349(100)]
P85845	Fascin OS=Rattus norvegicus OX=10116 GN=Fscn1 PE=1 SV=2	2	1	1	1	54.5	6.74	2.51	1	683788		Fscn1; LOC683788	12	18.5	39.5	38.7	40.3	59.9	109.2	264.4	120.4	127.4	181.7	Phospho [S39(100)]	0.0120753	4.07872
P23514	Coatomer subunit beta OS=Rattus norvegicus OX=10116 GN=Copb1 PE=1 SV=1	1	1	1	1	106.9	5.96	2.23	1	114023	ENSRNOG00000057623.1	Copb1	1	83.8	111	64.9	72.1	122.4	139.7	110.7	100.8	92.7	101.8		0.224468	1.20145
Q9R189	Protein unc-13 homolog D OS=Rattus norvegicus OX=10116 GN=Unc13d PE=1 SV=1	1	1	1	1	123.4	6.65	2.22	1	192177		Unc13d	10											Phospho [S150(100)]
P70498	Phospholipase D2 OS=Rattus norvegicus OX=10116 GN=Pld2 PE=1 SV=2	1	1	1	1	106	7.68	0	1	25097		Pld2	10											Phospho [S146(100)]
P21263	Nestin OS=Rattus norvegicus OX=10116 GN=Nes PE=1 SV=2	1	1	1	1	208.7	4.34	0	1	25491		Nes	2
Q63421	Calcium/calmodulin-dependent 3',5'-cyclic nucleotide phosphodiesterase 1C OS=Rattus norvegicus OX=10116 GN=Pde1c PE=1 SV=1	1	1	1	1	86.6	8.9	2.28	1	81742		Pde1c	4	188.6	105	167.7	150.1	89.7	84.6	33.5	65.2	68.6	47		0.00889737	0.42633
P07943	Aldo-keto reductase family 1 member B1 OS=Rattus norvegicus OX=10116 GN=Akr1b1 PE=1 SV=3	4	1	1	1	35.8	6.71	0	1	24192	ENSRNOG00000009513.3	Akr1b1	4
P21677-2	Isoform E47 of Transcription factor E2-alpha OS=Rattus norvegicus OX=10116 GN=Tcf3	2	1	1	1	67.3	6.58	2.51	1	171046		Tcf3	7
P62282	40S ribosomal protein S11 OS=Rattus norvegicus OX=10116 GN=Rps11 PE=1 SV=3	6	1	1	1	18.4	10.3	2.06	1	81774	ENSRNOG00000020595.8	Rps11	1	148.1	170	149.7	119.6	32.7	64.2	75.3	77.1	94.6	68.7		0.118242	0.612643
Q63312	Pleckstrin homology-like domain family B member 1 (Fragment) OS=Rattus norvegicus OX=10116 GN=Phldb1 PE=1 SV=2	2	1	1	1	93.5	7.62	2.13	1	171434		Phldb1	8											Phospho [S14(98.5)]
Q9WUF4	Vesicle-associated membrane protein 8 OS=Rattus norvegicus OX=10116 GN=Vamp8 PE=1 SV=1	12	1	1	1	11.3	8.84	2.74	1	83730		Vamp8	4	58.5	37.4	48	36.9	67.6	227.1	164.5	109	112.4	138.7	Phospho [S54(99.6)]	0.00790823	3.02617
P11506-1	Isoform WB of Plasma membrane calcium-transporting ATPase 2 OS=Rattus norvegicus OX=10116 GN=Atp2b2	1	1	1	1	138.2	6.11	2.87	1	24215		Atp2b2	4	80.3	82.7	75.1	85.8	62.2	148.3	101.5	138.3	124	101.8		0.00557439	1.59
P31044	Phosphatidylethanolamine-binding protein 1 OS=Rattus norvegicus OX=10116 GN=Pebp1 PE=1 SV=3	12	1	1	1	20.8	5.8	2.63	1	29542	ENSRNOG00000001136.6	Pebp1	12	135.7	130.8	135.5	118.2	143.4	17.4	71.6	81.1	70.3	96		0.00599969	0.506932
Q9ESQ5	Transient receptor potential cation channel subfamily M member 4 OS=Rattus norvegicus OX=10116 GN=Trpm4 PE=1 SV=2	1	1	1	1	135.3	7.81	2.27	1	171143		Trpm4	1											Phospho [S527(100)]
Q63787	Phosphatidylinositol 3-kinase regulatory subunit alpha OS=Rattus norvegicus OX=10116 GN=Pik3r1 PE=1 SV=1	1	1	1	1	83.5	6.29	1.93	1	25513		Pik3r1	2	65.7	43.7	74.2	59.7	55.1	219.2	123.7	118	120.9	119.9	Phospho [Y467(100)]	0.013087	2.35154
B1H267	Sorting nexin-5 OS=Rattus norvegicus OX=10116 GN=Snx5 PE=1 SV=1	3	1	1	1	46.8	6.62	0	1	296199	ENSRNOG00000006077.8	Snx5	3
P01041	Cystatin-B OS=Rattus norvegicus OX=10116 GN=Cstb PE=1 SV=1	7	1	1	1	11.2	6.3	2.32	1	25308	ENSRNOG00000001201.4	Cstb	20	73.3	84.1	87.5	76.3	74.3	131.5	127.6	105.8	101.1	138.5		0.00293262	1.52845
P19643	Amine oxidase [flavin-containing] B OS=Rattus norvegicus OX=10116 GN=Maob PE=1 SV=3	2	1	1	1	58.4	8.21	2.16	1	25750	ENSRNOG00000029778.5	Maob	X
Q921A4	Cytoglobin OS=Rattus norvegicus OX=10116 GN=Cygb PE=1 SV=1	5	1	1	1	21.5	6.8	1.91	1	170520	ENSRNOG00000011541.4	Cygb	10	31.8	26.1		56.1		149.7	215.7	129.7	162.6	228.4		0.000869829	4.66368
Q5XIH7	Prohibitin-2 OS=Rattus norvegicus OX=10116 GN=Phb2 PE=1 SV=1	3	1	1	1	33.3	9.83	2.59	1	114766	ENSRNOG00000012999.7	Phb2	4	195.1	179.1	149.7	114	135.6	62.8	39.5	57.3	32.7	34.3	Phospho [S151(100)]	0.000727283	0.292954
Q8VHE9	All-trans-retinol 13,14-reductase OS=Rattus norvegicus OX=10116 GN=Retsat PE=2 SV=1	3	1	1	1	67.5	8.82	2.08	1	246298		Retsat	4
Q6AYC2	Immunity-related GTPase family M protein OS=Rattus norvegicus OX=10116 GN=Irgm PE=2 SV=1	2	1	1	1	46.3	8.12	2.13	1	303090	ENSRNOG00000031138.3	Irgm	10	158.8	96	134.8	105.8	109	45.2	56.5	110.7	108.6	74.6		0.0453774	0.654533
Q5M9F8	N-terminal kinase-like protein OS=Rattus norvegicus OX=10116 GN=Scyl1 PE=2 SV=1	2	1	1	1	89.1	6.37	0	1	293684	ENSRNOG00000023668.7	Scyl1	1
P15257	Hepatocyte nuclear factor 1-alpha OS=Rattus norvegicus OX=10116 GN=Hnf1a PE=1 SV=1	3	1	1	1	67.2	6.16	2.42	1	24817	ENSRNOG00000001183.3	Hnf1a	12											Phospho [S247(99.4)]
P18484	AP-2 complex subunit alpha-2 OS=Rattus norvegicus OX=10116 GN=Ap2a2 PE=1 SV=3	1	1	1	1	104	6.93	0	1	81637		Ap2a2	1	96.9	110.4	94	97.4	101.3	52.7	121	87.7	111.2	127.3		0.998915	0.9998
Q5XIK2	Thioredoxin-related transmembrane protein 2 OS=Rattus norvegicus OX=10116 GN=Tmx2 PE=2 SV=1	3	1	1	1	33.8	8.87	1.88	1	295701	ENSRNOG00000005308.4	Tmx2	3	160.6	105.4	116.5	101.5	72.6	114.5	54.8	102.4	75.2	96.5		0.241861	0.796622
Q9WVR7	Protein phosphatase 1F OS=Rattus norvegicus OX=10116 GN=Ppm1f PE=2 SV=1	3	1	1	1	49.1	5.35	1.68	1	287931	ENSRNOG00000037909.2	Ppm1f	11
P16970	ATP-binding cassette sub-family D member 3 OS=Rattus norvegicus OX=10116 GN=Abcd3 PE=1 SV=3	2	1	1	1	75.3	9.25	1.91	1	25270	ENSRNOG00000011929.6	Abcd3	2
Q9QZU7	Gamma-butyrobetaine dioxygenase OS=Rattus norvegicus OX=10116 GN=Bbox1 PE=1 SV=1	3	1	1	1	44.5	6.71	2.44	1	64564		Bbox1	3	98.4	155.8	166.9	139.2	158.1	71	39.6	68.8	46.6	55.5	Phospho [S351(100)]	0.000726761	0.391843
P13264	Glutaminase kidney isoform, mitochondrial OS=Rattus norvegicus OX=10116 GN=Gls PE=1 SV=2	2	1	1	1	74	7.87	0	1	24398		Gls	9
Q6AYA6	Cytochrome b-245 chaperone 1 OS=Rattus norvegicus OX=10116 GN=Cybc1 PE=1 SV=1	8	1	1	1	20.9	8.59	2.18	1	619574	ENSRNOG00000036666.2	LOC619574	10
Q5M819	Phosphoserine phosphatase OS=Rattus norvegicus OX=10116 GN=Psph PE=2 SV=1	4	1	1	1	25	5.67	1.67	1	304429	ENSRNOG00000000925.7	Psph	12	65.2	90.2	85.1	99.4	99.5	162.1	76	118.6	99.2	104.5		0.176111	1.27538
P97756	Calcium/calmodulin-dependent protein kinase kinase 1 OS=Rattus norvegicus OX=10116 GN=Camkk1 PE=1 SV=1	2	1	1	1	55.9	5.96	2.48	1	60341		Camkk1	10				16.8		127.2	311.4	136	195.5	213	Phospho [S458(100)]		11.7036
Q9ES21	Phosphatidylinositol-3-phosphatase SAC1 OS=Rattus norvegicus OX=10116 GN=Sacm1l PE=1 SV=1	2	1	1	1	67	7.28	0	1	116482	ENSRNOG00000005149.6	Sacm1l	8
P70619	Glutathione reductase (Fragment) OS=Rattus norvegicus OX=10116 GN=Gsr PE=2 SV=2	3	1	1	1	46.3	7.94	1.84	1	116686		Gsr	16											Phospho [T285(100)]
P23562	Band 3 anion transport protein OS=Rattus norvegicus OX=10116 GN=Slc4a1 PE=1 SV=3	1	1	1	1	103.1	5.41	1.78	1	24779		Slc4a1	10	154.1	128.4	54.5	102.7	47.8	95.2	71.4	105.7	139.7	100.5		0.837553	1.05128
Q4V887	Zinc transporter ZIP6 OS=Rattus norvegicus OX=10116 GN=Slc39a6 PE=1 SV=1	1	1	1	1	83.2	7.05	2.49	1	291733	ENSRNOG00000028703.5	Slc39a6	18		23.8	27.8	18.7		197.9	222.2	165.1	183.7	160.7	Phospho [S464(99.6)]	7.72098e-05	7.934
Q9WTW8	Solute carrier family 23 member 2 OS=Rattus norvegicus OX=10116 GN=Slc23a2 PE=1 SV=2	3	1	1	1	70	7.69	2.44	1	50622	ENSRNOG00000021262.5	Slc23a2	3											Phospho [S80(98.3)]
P62329	Thymosin beta-4 OS=Rattus norvegicus OX=10116 GN=Tmsb4x PE=1 SV=2	16	1	1	1	5.1	5.06	0	1	81814	ENSRNOG00000047931.2	Tmsb4x	X	77.7	73.2	58.3	73.1	61	162.2	170.7	82.8	108	133.1		0.0171544	1.9132
Q07205	Eukaryotic translation initiation factor 5 OS=Rattus norvegicus OX=10116 GN=Eif5 PE=1 SV=1	2	1	1	1	48.9	5.52	1.7	1	56783; 108348073	ENSRNOG00000010218.7	Eif5	6											Phospho [S227(99.7)]
A0JPM9	Eukaryotic translation initiation factor 3 subunit J OS=Rattus norvegicus OX=10116 GN=Eif3j PE=1 SV=1	3	1	1	1	29.2	4.81	2.39	1	691947	ENSRNOG00000016459.6	Eif3j	3	73	101.5	91.9	107.1	98.1	140.4	105.9	100.8	89.4	91.9		0.332698	1.12044
P97536	Cullin-associated NEDD8-dissociated protein 1 OS=Rattus norvegicus OX=10116 GN=Cand1 PE=1 SV=1	1	1	1	1	136.3	5.78	0	1	117152	ENSRNOG00000007834.5	Cand1	7
P54319	Phospholipase A-2-activating protein OS=Rattus norvegicus OX=10116 GN=Plaa PE=1 SV=3	1	1	1	1	87	6.09	2.31	1	116645	ENSRNOG00000007753.6	Plaa	5	81.4	82.5	85.5	92.3	131.5	162.8	72.2	92.6	93.8	105.2		0.572189	1.11285
Q5XI83	VPS35 endosomal protein-sorting factor-like OS=Rattus norvegicus OX=10116 GN=Vps35l PE=2 SV=1	1	1	1	1	106.1	7.37	2.11	1	361635	ENSRNOG00000016063.7	LOC361635	1	80.8	117.3	102.2	97.9	39.5	153	90.6	93.4	120.7	104.7		0.194388	1.2849
P35465	Serine/threonine-protein kinase PAK 1 OS=Rattus norvegicus OX=10116 GN=Pak1 PE=1 SV=3	2	1	1	1	60.5	5.86	2.06	1	29431	ENSRNOG00000029784.4	Pak1	1											Phospho [T211(99.3)]
P29994	Inositol 1,4,5-trisphosphate receptor type 1 OS=Rattus norvegicus OX=10116 GN=Itpr1 PE=1 SV=2	0	1	1	1	313.1	6.04	2.2	1	25262		Itpr1	4	59.1	66.9	57.2	26.2	27.7	174.7	141.9	151	166.3	129.1	Phospho [S1589(100)]	2.0373e-05	3.21805
Q498R7	CXXC motif containing zinc binding protein OS=Rattus norvegicus OX=10116 GN=Czib PE=2 SV=1	5	1	1	1	18.1	5.12	1.92	1	298384	ENSRNOG00000012724.6	RGD1559786	5	92.6	99.9	80.3	100.9	69.3	95.6	129.8	124.5	96.6	110.6		0.0396674	1.25756
P31646	Sodium- and chloride-dependent GABA transporter 2 OS=Rattus norvegicus OX=10116 GN=Slc6a13 PE=1 SV=1	1	1	1	1	68.2	6.37	2.19	1	171163		Slc6a13	4	105.8	116.6	84.8	123.9	91.5	284.5	30.6	66.1	54	42.3	Phospho [T29(100)]	0.860217	0.913701
B1WC40	Nuclear cap-binding protein subunit 2 OS=Rattus norvegicus OX=10116 GN=Ncbp2 PE=1 SV=1	7	1	1	1	18	7.81	0	1	689116	ENSRNOG00000001746.6; ENSRNOG00000048589.1	Pigz; Ncbp2; LOC100911481	11
Q6P742	Proteolipid protein 2 OS=Rattus norvegicus OX=10116 GN=Plp2 PE=2 SV=1	8	1	1	1	16.5	7.17	1.61	1	302562	ENSRNOG00000039496.2	Plp2	X
P62914	60S ribosomal protein L11 OS=Rattus norvegicus OX=10116 GN=Rpl11 PE=1 SV=2	4	1	1	1	20.2	9.6	1.83	1	362631	ENSRNOG00000026260.6	Rpl11	5	109.9	90.4	72.8	75.9	79.4	203.8	72.6	113.7	102.8	78.6		0.300228	1.33403
Q62796	RalA-binding protein 1 OS=Rattus norvegicus OX=10116 GN=Ralbp1 PE=1 SV=3	2	1	1	1	75.2	5.86	2.61	1	84014		Ralbp1	9	65.9	74.3	71.4	84.6	54.5	154.6	103	154.5	130.3	106.9		0.00336764	1.85144
Q4V8C3	Echinoderm microtubule-associated protein-like 1 OS=Rattus norvegicus OX=10116 GN=Eml1 PE=1 SV=2	2	1	1	1	89.7	7.02	2.01	1	362783		Eml1	6											Phospho [S113(100)]
Q5XID7	Armadillo repeat-containing X-linked protein 3 OS=Rattus norvegicus OX=10116 GN=Armcx3 PE=1 SV=1	4	1	1	1	42.5	8.37	0	1	367902	ENSRNOG00000025730.6	Armcx3	X											Phospho [S61(99.5)]
P51583	Multifunctional protein ADE2 OS=Rattus norvegicus OX=10116 GN=Paics PE=1 SV=3	2	1	1	1	47.1	7.69	2.25	1	140946	ENSRNOG00000002101.6	Paics	14	117.4	101.7	123.8	98.7	110.2	65	80.5	113.3	105.4	84.1	Phospho [S107(100)]	0.0811385	0.812432
Q6MFY6	E3 ubiquitin-protein ligase PPP1R11 OS=Rattus norvegicus OX=10116 GN=Ppp1r11 PE=2 SV=2	19	1	1	1	13.9	6.67	0	1	294207	ENSRNOG00000000780.7	Ppp1r11	20
Q9Z2J4	Nexilin OS=Rattus norvegicus OX=10116 GN=Nexn PE=1 SV=1	2	1	1	1	78.3	5.36	2.99	1	246172	ENSRNOG00000012512.7	Nexn	2	100.6	91	85	100.5	68.6	112.4	126.7	89.2	107.2	119	Phospho [S345(100)]	0.0365777	1.24411
Q6AYR2	Protein NDRG3 OS=Rattus norvegicus OX=10116 GN=Ndrg3 PE=1 SV=1	5	1	1	1	41.5	5.25	0	1	296318		Ndrg3	3	148.5	83.1	124.2	140.5	118.8	101.6	54.7	80.5	77.3	70.8		0.0118574	0.625752
Q4V8I5	ADP-ribosylation factor-like protein 6-interacting protein 4 OS=Rattus norvegicus OX=10116 GN=Arl6ip4 PE=1 SV=1	7	1	1	1	25.8	11.12	0	1	288656	ENSRNOG00000001080.5	Arl6ip4	12											Phospho [S142(100)]
Q9EST6	Acidic leucine-rich nuclear phosphoprotein 32 family member B OS=Rattus norvegicus OX=10116 GN=Anp32b PE=1 SV=1	3	1	1	1	31	3.99	2.55	1	170724		Anp32b	5	93.2	23.6	112	118.7	83.7	160.5	107.4	106.2	86.5	108.3		0.227637	1.31934
P83883	60S ribosomal protein L36a OS=Rattus norvegicus OX=10116 GN=Rpl36a PE=1 SV=2	8	1	1	1	12.4	10.58	1.95	1	100912182; 292964; 81769; 108348287	ENSRNOG00000011494.4; ENSRNOG00000031022.5; ENSRNOG00000031315.2	LOC100912182; Rpl36a; Rpl36al; LOC108348287	18; X; 10; 6	124.8	98.9	124.1	116.7	113.4	106.7	88.2	84.4	62	80.9		0.0085349	0.730576
A2RUV9	Adipocyte enhancer-binding protein 1 OS=Rattus norvegicus OX=10116 GN=Aebp1 PE=2 SV=1	2	1	1	1	128	5.2	2.2	1	305494		Aebp1	14
P21533	60S ribosomal protein L6 OS=Rattus norvegicus OX=10116 GN=Rpl6 PE=1 SV=5	4	1	1	1	33.5	10.74	0	1	117042	ENSRNOG00000025936.5	Rpl6	12
O55173	3-phosphoinositide-dependent protein kinase 1 OS=Rattus norvegicus OX=10116 GN=Pdpk1 PE=1 SV=2	3	1	1	1	63.6	7.17	2.32	1	81745	ENSRNOG00000006136.5	Pdpk1	10											Phospho [S244(100)]
O88884	A-kinase anchor protein 1, mitochondrial OS=Rattus norvegicus OX=10116 GN=Akap1 PE=1 SV=1	2	1	1	1	91.7	5.05	2.25	1	114124		Akap1	10
B2GV24	E3 UFM1-protein ligase 1 OS=Rattus norvegicus OX=10116 GN=Ufl1 PE=1 SV=1	1	1	1	1	89.5	6.99	1.62	1	313115	ENSRNOG00000007831.7	Ufl1	5	112.1	95.1	85	111.1	83.3	104.1	100.2	107.8	98.1	103.3		0.441715	1.05528
Q9Z244	GMP reductase 1 OS=Rattus norvegicus OX=10116 GN=Gmpr PE=2 SV=1	3	1	1	1	37.5	6.98	2.41	1	117533		Gmpr	17											Phospho [S28(99.6)]
O55007	Ral GTPase-activating protein subunit alpha-1 OS=Rattus norvegicus OX=10116 GN=Ralgapa1 PE=1 SV=2	1	1	1	1	229.3	6.09	0	1	56785		Ralgapa1	6											Phospho [S739(98.6)]
Q62865	cGMP-inhibited 3',5'-cyclic phosphodiesterase A OS=Rattus norvegicus OX=10116 GN=Pde3a PE=1 SV=1	1	1	1	1	124.2	6.14	2.22	1	50678	ENSRNOG00000025042.1	Pde3a	4											Phospho [S310(99.5)]
P27704	Mitogen-activated protein kinase 6 OS=Rattus norvegicus OX=10116 GN=Mapk6 PE=2 SV=2	1	1	1	1	82.2	5.17	2.38	1	58840	ENSRNOG00000009381.6	Mapk6	8	103.5	84	76.3	64.2	79.1	142	143.1	111.7	87	109.1	Phospho [S189(100)]	0.0221358	1.4564
P29524	Plasminogen activator inhibitor 2 type A OS=Rattus norvegicus OX=10116 GN=Serpinb2 PE=2 SV=1	3	1	1	1	47.2	5.35	0	1	60325	ENSRNOG00000002460.5	Serpinb2	13
P13233	2',3'-cyclic-nucleotide 3'-phosphodiesterase OS=Rattus norvegicus OX=10116 GN=Cnp PE=1 SV=2	3	1	1	1	47.2	8.9	0	1	25275	ENSRNOG00000017496.4	Cnp	10
Q5PQQ2	WW domain-binding protein 11 OS=Rattus norvegicus OX=10116 GN=Wbp11 PE=1 SV=1	4	1	1	1	70	8.09	0	1	297695; 103689936	ENSRNOG00000049593.2; ENSRNOG00000005505.6	Wbp11; LOC100910115; Wbp11l1	4											Phospho [S361(99.5)]
O88794	Pyridoxine-5'-phosphate oxidase OS=Rattus norvegicus OX=10116 GN=Pnpo PE=1 SV=1	4	1	1	1	30.2	8.41	2.05	1	64533	ENSRNOG00000046493.1	Pnpo	10	149	105.3	125.3	132.4	162.1	68	47.6	83	65.6	61.8	Phospho [S165(100)]	0.000649943	0.483608
P20651	Serine/threonine-protein phosphatase 2B catalytic subunit beta isoform OS=Rattus norvegicus OX=10116 GN=Ppp3cb PE=1 SV=1	2	1	1	1	59.1	5.91	2.36	1	24675		Ppp3cb	15	59	54.2	41.4	50.8	68.9	149.7	228.5	131.9	105.5	110	Phospho [S479(100)]	0.0142133	2.64528
D4A208	SLIT-ROBO Rho GTPase-activating protein 2 OS=Rattus norvegicus OX=10116 GN=Srgap2 PE=1 SV=1	1	1	1	1	120.8	6.76	1.8	1	360840	ENSRNOG00000006733.7	Srgap2	13	43.9	48	112.4	126.9	64.9	134.7	127.6	95.9	119.3	126.4	Phospho [S691(100)]	0.0702352	1.52461
Q9WVS9	Circadian locomoter output cycles protein kaput OS=Rattus norvegicus OX=10116 GN=Clock PE=2 SV=1	1	1	1	1	96.9	6.96	0	1	60447		Clock	14											Phospho [S427(100)]
P31399	ATP synthase subunit d, mitochondrial OS=Rattus norvegicus OX=10116 GN=Atp5pd PE=1 SV=3	4	1	1	1	18.8	6.6	2.28	1	641434	ENSRNOG00000003626.6	Atp5h	10	151.4	121.1	149.4	119.7	119.9	77.7	42	77.7	75.9	65.2		0.000211819	0.511716
P31232	Transgelin OS=Rattus norvegicus OX=10116 GN=Tagln PE=1 SV=2	4	1	1	1	22.6	8.84	1.64	1	25123	ENSRNOG00000017628.6	Tagln	8	27.4	28.5	21.7	51.8	40.6	237.9	172.4	137.6	142.2	139.8		0.00153346	4.88176
Q63150	Dihydropyrimidinase OS=Rattus norvegicus OX=10116 GN=Dpys PE=1 SV=2	2	1	1	1	56.8	7.23	2.3	1	65135	ENSRNOG00000004298.4	Dpys	7	132.2	122.8	154.1	140.6	135	70.9	45.2	63.2	60.6	75.4	Phospho [T484(100)]	7.95529e-06	0.460494
P0C588	Metal transporter CNNM4 OS=Rattus norvegicus OX=10116 GN=Cnnm4 PE=1 SV=1	2	1	1	1	86.6	6.38	0	1	363216	ENSRNOG00000015886.7	Cnnm4	9	62.8	95.6	30.3	90.1	128.7	193.3	81.8	100.2	106.4	110.7		0.185197	1.45374
E9PTA2	Transient receptor potential cation channel subfamily M member 2 OS=Rattus norvegicus OX=10116 GN=Trpm2 PE=1 SV=3	1	1	1	1	172.1	7.31	0	1	294329	ENSRNOG00000001216.5	Trpm2	20											Phospho [S602(100)]
Q63663	Guanylate-binding protein 1 OS=Rattus norvegicus OX=10116 GN=Gbp2 PE=1 SV=2	2	1	1	1	67.1	5.69	0	1	171164		Gbp2	2											Phospho [S521(100)]
Q68FY1	Nucleoporin NUP35 OS=Rattus norvegicus OX=10116 GN=Nup35 PE=1 SV=1	5	1	1	1	34.8	9.25	2.24	1	295692	ENSRNOG00000009290.6	Nup35	3
Q63433	Serine/threonine-protein kinase N1 OS=Rattus norvegicus OX=10116 GN=Pkn1 PE=1 SV=2	2	1	1	1	104.4	6.18	0	1	29355	ENSRNOG00000004131.6	Pkn1	19
P61107	Ras-related protein Rab-14 OS=Rattus norvegicus OX=10116 GN=Rab14 PE=1 SV=3	3	1	1	1	23.9	6.21	2.5	1	94197		Rab14	3	73.8	79.7	93.6	104.8	98	79.8	97.6	131.6	118.7	122.4		0.113948	1.22272
P70584	Short/branched chain specific acyl-CoA dehydrogenase, mitochondrial OS=Rattus norvegicus OX=10116 GN=Acadsb PE=1 SV=1	2	1	1	1	47.8	8.06	1.91	1	25618		Acadsb	1	136.4	88.3	143.4	135.8	137.3	85.2	34.9	89.7	74.3	74.6		0.00373408	0.55942
P17074	40S ribosomal protein S19 OS=Rattus norvegicus OX=10116 GN=Rps19 PE=2 SV=3	6	1	1	1	16.1	10.4	0	1	29287; 100910336; 108348115	ENSRNOG00000037897.3	Rps19; LOC100910336	9; 1	51.4	76.7	18.8	77.5	138.4	113.7	93.6	166	194.6	69.3		0.109198	1.75634
P30835	ATP-dependent 6-phosphofructokinase, liver type OS=Rattus norvegicus OX=10116 GN=Pfkl PE=1 SV=3	1	1	1	1	85.3	7.4	3.2	1	25741	ENSRNOG00000001214.5	Pfkl	20	90.6	95.3	68.6	57.1	156.4	117.9	160.7	67.3	65.9	120.2	Phospho [S775(100)]	0.62048	1.13675
Q3MIE4	Synaptic vesicle membrane protein VAT-1 homolog OS=Rattus norvegicus OX=10116 GN=Vat1 PE=1 SV=1	4	1	1	1	43.1	6.62	0	1	287721	ENSRNOG00000020684.5	Vat1	10
G3V7Q0	DENN domain-containing protein 5A OS=Rattus norvegicus OX=10116 GN=Dennd5a PE=2 SV=1	1	1	1	1	146.5	6.7	2.54	1	308942	ENSRNOG00000012206.6	Dennd5a	1	57.5	67.5	71.7	65	68.9	156.6	163	121.6	95.8	132.4	Phospho [S193(100)]	0.0043959	2.0248
O08619	Coagulation factor XIII A chain OS=Rattus norvegicus OX=10116 GN=F13a1 PE=2 SV=3	1	1	1	1	82.6	5.62	0	1	60327		F13a1	17
Q5BJP5	Transmembrane protein 230 OS=Rattus norvegicus OX=10116 GN=Tmem230 PE=1 SV=1	12	1	1	1	13.2	9.31	0	1	681315	ENSRNOG00000021263.3	Tmem230	3
O70511	Ankyrin-3 OS=Rattus norvegicus OX=10116 GN=Ank3 PE=1 SV=3	0	1	1	1	284.3	7.9	0	1	361833		Ank3	20											Phospho [S818(99.6)]
Q29YR5	Sulfotransferase 2B1 OS=Rattus norvegicus OX=10116 GN=Sult2b1 PE=1 SV=1	9	1	1	1	38.3	5.44	0	1	292915	ENSRNOG00000021046.8	Sult2b1	1
O35413	Sorbin and SH3 domain-containing protein 2 OS=Rattus norvegicus OX=10116 GN=Sorbs2 PE=1 SV=2	2	1	1	1	134	8.46	2.71	1	114901		Sorbs2	16	68.3	92.6	111.7	69.6	95.8	147.9	103.9	86.3	103.6	120.3		0.100456	1.28311
P17164	Tissue alpha-L-fucosidase OS=Rattus norvegicus OX=10116 GN=Fuca1 PE=1 SV=1	2	1	1	1	53.5	6.24	0	1	24375		Fuca1	5	74.7	62.1	71.6	68.4	89.5	106.2	161.4	120.7	116.4	129.1		0.00244383	1.73028
Q9Z2P5	Receptor-interacting serine/threonine-protein kinase 3 OS=Rattus norvegicus OX=10116 GN=Ripk3 PE=1 SV=3	4	1	1	1	52.2	6.9	2.09	1	246240	ENSRNOG00000020465.4	Ripk3	15											Phospho [S182(99.4)]
Q7TT49	Serine/threonine-protein kinase MRCK beta OS=Rattus norvegicus OX=10116 GN=Cdc42bpb PE=1 SV=1	1	1	1	1	194.8	6.46	2.4	1	113960	ENSRNOG00000009675.5	Cdc42bpb	6
Q8K4S7	E3 ubiquitin-protein ligase CBL-B OS=Rattus norvegicus OX=10116 GN=Cblb PE=1 SV=1	1	1	1	1	104.6	8.02	0	1	171136		Cblb	11											Phospho [S529(99.1)]
Q64581	Cytochrome P450 3A18 OS=Rattus norvegicus OX=10116 GN=Cyp3a18 PE=2 SV=1	2	1	1	1	57.3	8.98	1.73	1	252931		Cyp3a18	12											Phospho [S134(100)]
Q6P7A2	Ubiquitin conjugation factor E4 A OS=Rattus norvegicus OX=10116 GN=Ube4a PE=2 SV=1	1	1	1	1	122.3	5.22	1.85	1	315608		Ube4a	8
Q4G075	Leukocyte elastase inhibitor A OS=Rattus norvegicus OX=10116 GN=Serpinb1a PE=1 SV=1	3	1	1	1	42.7	6.32	1.78	1	291091	ENSRNOG00000016581.6	Serpinb1a	17											Phospho [S72(100)]
Q4KMC4	Glutamine--fructose-6-phosphate aminotransferase [isomerizing] 2 OS=Rattus norvegicus OX=10116 GN=Gfpt2 PE=1 SV=3	2	1	1	1	77	7.27	0	1	360518	ENSRNOG00000002810.6	Gfpt2	10
P20068	Neurotensin/neuromedin N OS=Rattus norvegicus OX=10116 GN=Nts PE=1 SV=1	4	1	1	1	19.6	6.77	2	1	299757		Nts	7	12.1	38	26	47	36.7	691.6	17.6	82.7	16.7	31.7		0.359164	5.25845
Q923M1	Mitochondrial peptide methionine sulfoxide reductase OS=Rattus norvegicus OX=10116 GN=Msra PE=1 SV=1	5	1	1	1	25.8	8.07	1.89	1	29447		Msra	15											Phospho [S30(100)]
O88377	Phosphatidylinositol 5-phosphate 4-kinase type-2 beta OS=Rattus norvegicus OX=10116 GN=Pip4k2b PE=1 SV=1	3	1	1	1	47.2	7.52	0	1	89812	ENSRNOG00000013030.3	Pip4k2b	10
P63144	Voltage-gated potassium channel subunit beta-1 OS=Rattus norvegicus OX=10116 GN=Kcnab1 PE=1 SV=1	2	1	1	1	44.7	9.32	2.45	1	29737	ENSRNOG00000056697.1	Kcnab1	2	62.7	69.8	75.4	71	64.4	164	131.4	126.2	105.5	129.7	Phospho [S146(99.6)]	0.00195313	1.9132
O55081	Retinoblastoma-like protein 2 OS=Rattus norvegicus OX=10116 GN=Rbl2 PE=1 SV=1	1	1	1	1	127.7	7.72	0	1	81758		Rbl2	19											Phospho [S636(99.6)]
Q5XIB5	Coiled-coil domain-containing protein 86 OS=Rattus norvegicus OX=10116 GN=Ccdc86 PE=1 SV=1	4	1	1	1	38.6	10.05	0	1	293738	ENSRNOG00000020925.6	Ccdc86	1											Phospho [S124(100)]
P62994	Growth factor receptor-bound protein 2 OS=Rattus norvegicus OX=10116 GN=Grb2 PE=1 SV=1	6	1	1	1	25.2	6.32	2.26	1	81504	ENSRNOG00000003990.6	Grb2	10
Q4KM92	tRNA pseudouridine synthase A OS=Rattus norvegicus OX=10116 GN=Pus1 PE=1 SV=2	4	1	1	1	47.5	8.78	2.03	1	304567	ENSRNOG00000037500.3	Pus1	12
Q4V893	GPALPP motifs-containing protein 1 OS=Rattus norvegicus OX=10116 GN=Gpalpp1 PE=1 SV=1	3	1	1	1	39.2	5.58	0	1	298712	ENSRNOG00000001037.6	RGD1307254; Gpalpp1	15	46	56.3	23.1	49.4	27.5	203.9	151.2	182.8	125.8	134.1	Phospho [S190(100)]	0.000480675	3.94365
Q6AYT9	Acyl-coenzyme A synthetase ACSM5, mitochondrial OS=Rattus norvegicus OX=10116 GN=Acsm5 PE=2 SV=1	2	1	1	1	64.6	7.9	1.8	1	361637	ENSRNOG00000031211.6	Acsm5	1	97.6	158.9	78.3	87	106.3	109.8	75.9	84.1	103.8	98.3		0.497096	0.893581
O35964	Endophilin-A2 OS=Rattus norvegicus OX=10116 GN=Sh3gl1 PE=1 SV=1	2	1	1	1	41.5	5.6	0	1	81922	ENSRNOG00000049683.2	Sh3gl1	9	121.9	33.8	40	31.3		173.7	192.7	173.7	117	115.8		0.0116623	2.72388
Q9JHY1	Junctional adhesion molecule A OS=Rattus norvegicus OX=10116 GN=F11r PE=1 SV=1	3	1	1	1	32.3	6.57	2.52	1	116479	ENSRNOG00000004414.5	F11r	13	62.2	44.7	55.7	65.4	39.5	83.7	110.5	143.1	247.2	148	Phospho [S285(100)]	0.0272967	2.73832
P02706	Asialoglycoprotein receptor 1 OS=Rattus norvegicus OX=10116 GN=Asgr1 PE=1 SV=2	3	1	1	1	32.8	6.18	1.63	1	24210	ENSRNOG00000018693.7	Asgr1	10	143.9	113.7	113.3	137.9	130.8	53.7	46	89.2	89.5	82.1		0.00155936	0.563634
P0C0A2	Vacuolar protein-sorting-associated protein 36 OS=Rattus norvegicus OX=10116 GN=Vps36 PE=1 SV=1	2	1	1	1	43.7	7.15	1.7	1	290851		Vps36	16
O70595	ATP-binding cassette sub-family B member 6, mitochondrial OS=Rattus norvegicus OX=10116 GN=Abcb6 PE=2 SV=1	3	1	1	1	93.2	8.28	0	1	140669	ENSRNOG00000018697.7	Abcb6	9
Q4KLL0	Transcription elongation factor A protein 1 OS=Rattus norvegicus OX=10116 GN=Tcea1 PE=1 SV=1	3	1	1	1	33.9	8.38	2.64	1	362479; 498453	ENSRNOG00000022323.5	Tcea1; LOC498453	5; 15	80	162.1	126	117.1	108.1	110.4	62.5	85.9	69.1	78.9	Phospho [S135(100)]	0.0507036	0.685656
P68403	Protein kinase C beta type OS=Rattus norvegicus OX=10116 GN=Prkcb PE=1 SV=3	1	1	1	1	76.7	7.01	0	1	25023		Prkcb	1											Phospho [T642(100)]
D4A7N1	MICOS complex subunit Mic25 OS=Rattus norvegicus OX=10116 GN=Chchd6 PE=1 SV=1	4	1	1	1	29.2	7.94	0	1	297436	ENSRNOG00000060248.1	Chchd6	4											Phospho [S13(100)]
P62963	Profilin-1 OS=Rattus norvegicus OX=10116 GN=Pfn1 PE=1 SV=2	10	1	1	1	14.9	8.28	0	1	64303	ENSRNOG00000003975.6	Pfn1	10
P51111	Huntingtin OS=Rattus norvegicus OX=10116 GN=Htt PE=1 SV=1	1	1	1	1	343.5	6.33	0	1	29424		Htt	14
Q562C4	Methyltransferase-like protein 7B OS=Rattus norvegicus OX=10116 GN=Mettl7b PE=1 SV=1	3	1	1	1	27.9	8.28	2.01	1	366792	ENSRNOG00000007927.4	Mettl7b	7	112.9	101	95.3	109.8	141	79.4	54.7	103.9	99.8	102.3		0.0881761	0.785893
Q5XIG4	OCIA domain-containing protein 1 OS=Rattus norvegicus OX=10116 GN=Ociad1 PE=1 SV=1	3	1	1	1	27.6	7.42	2.31	1	289590	ENSRNOG00000002205.6	Ociad1	14	95	97	95.9	93.8	113.7	113.8	70.3	130.6	104.1	85.8	Phospho [S198(100)]	0.875664	1.01857
Q9Z2S9	Flotillin-2 OS=Rattus norvegicus OX=10116 GN=Flot2 PE=1 SV=1	3	1	1	1	47	5.2	0	1	83764	ENSRNOG00000009681.8	Flot2	10
Q62671	E3 ubiquitin-protein ligase UBR5 OS=Rattus norvegicus OX=10116 GN=Ubr5 PE=1 SV=3	0	1	1	1	307.8	6.04	2.68	1	117060		Ubr5	7	96.3	81.9	85.9	123.1	144.5	57.7	79.7	121	98.8	111.2	Phospho [S1538(100)]	0.464126	0.880948
Q8CG07	ATPase WRNIP1 OS=Rattus norvegicus OX=10116 GN=Wrnip1 PE=1 SV=1	1	1	1	1	71.9	6.18	2.28	1	282835		Wrnip1	17											Phospho [S75(100)]
P82808	Glutamine--fructose-6-phosphate aminotransferase [isomerizing] 1 OS=Rattus norvegicus OX=10116 GN=Gfpt1 PE=1 SV=3	2	1	1	1	76.8	6.84	1.77	1	297417	ENSRNOG00000018507.7	Gfpt1	4											Phospho [S243(98.9)]
Q01750	General transcription factor IIF subunit 2 OS=Rattus norvegicus OX=10116 GN=Gtf2f2 PE=1 SV=1	4	1	1	1	28.3	9.22	2.04	1	81674		Gtf2f2	15	104.6	120.9	132.4	138.8	121	56.1	84	70.3	83	88.7	Phospho [S248(100)]	0.000475368	0.618585
P97523	Hepatocyte growth factor receptor OS=Rattus norvegicus OX=10116 GN=Met PE=1 SV=1	1	1	1	1	153.8	7.03	2.13	1	24553		Met	4	157.7	106.8	76.3	91.1	77.1	116.4	64.6	76.1	149.8	84.1	Phospho [S967(100)]	0.871795	0.964637
Q4KLH5	Arf-GAP domain and FG repeat-containing protein 1 OS=Rattus norvegicus OX=10116 GN=Agfg1 PE=1 SV=1	2	1	1	1	58.1	8.63	0	1	363266		Agfg1	9		28.9	34.3	41.5	40.1	164.2	186.4	143.6	164.4	196.7	Phospho [S181(100)]	5.1433e-05	4.72541
O35814	Stress-induced-phosphoprotein 1 OS=Rattus norvegicus OX=10116 GN=Stip1 PE=1 SV=1	1	1	1	1	62.5	6.8	2.19	1	192277	ENSRNOG00000021164.7	Stip1	1	83.1	105.2	27.9	92.8	115.8	147.3	122.9	135.7	78.9	90.4	Phospho [S481(100)]	0.174786	1.35405
Q62920	PDZ and LIM domain protein 5 OS=Rattus norvegicus OX=10116 GN=Pdlim5 PE=1 SV=2	1	1	1	1	63.2	8.38	2.61	1	64353	ENSRNOG00000016419.6	Pdlim5	2	54.4	36.9	44.4	49.7	28.9	78.2	193.8	205.8	126.3	181.7	Phospho [S228(100)]	0.00795696	3.66682
Q8K3Y6	Zinc finger CCCH-type antiviral protein 1 OS=Rattus norvegicus OX=10116 GN=Zc3hav1 PE=1 SV=1	1	1	1	1	86.7	8.13	1.72	1	252832		Zc3hav1	4	21.3	29.2	19.2	29	119.6	95.2	197.2	162	175.2	152.3	Phospho [S307(100)]	0.00234464	3.58177
P61751	ADP-ribosylation factor 4 OS=Rattus norvegicus OX=10116 GN=Arf4 PE=2 SV=2	4	1	1	1	20.4	7.14	2.26	1	79120	ENSRNOG00000012623.5	Arf4	16	109.9	99.3	94.1	67.4	84.6	99.7	110.7	126.8	92.1	115.5	Phospho [S147(100)]	0.0944441	1.19657
Q5U2W6	Prostate tumor-overexpressed gene 1 protein homolog OS=Rattus norvegicus OX=10116 GN=Ptov1 PE=2 SV=1	2	1	1	1	46.8	10.78	0	1	292888	ENSRNOG00000020358.4	Ptov1	1											Phospho [S36(100)]
Q568Y2	2-(3-amino-3-carboxypropyl)histidine synthase subunit 2 OS=Rattus norvegicus OX=10116 GN=Dph2 PE=2 SV=1	2	1	1	1	52.3	5.35	1.74	1	298452	ENSRNOG00000019735.7	Dph2	5
Q8K3P7	Histidine triad nucleotide-binding protein 3 OS=Rattus norvegicus OX=10116 GN=Hint3 PE=2 SV=2	10	1	1	1	19.7	6.71	0	1	246769		Hint3	1	97.9	89.7	88.5	66.4	130.9	136.6	88.6	111.2	96.9	93.3		0.456906	1.11238
P19944	60S acidic ribosomal protein P1 OS=Rattus norvegicus OX=10116 GN=Rplp1 PE=3 SV=1	15	1	1	1	11.5	4.32	2.23	1	140661; 100360522	ENSRNOG00000013874.5	Rplp1; LOC100360522	8; 17											Phospho [S101(100)]
B2GUY2	Transferrin receptor protein 2 OS=Rattus norvegicus OX=10116 GN=Tfr2 PE=2 SV=1	1	1	1	1	88.3	6.11	0	1	288562	ENSRNOG00000001407.7	Tfr2	12
P30839	Aldehyde dehydrogenase family 3 member A2 OS=Rattus norvegicus OX=10116 GN=Aldh3a2 PE=1 SV=1	2	1	1	1	54	7.66	1.93	1	65183		Aldh3a2	10	154.7	152.2	110.2	89	120.9	113.1	45.6	73.6	81.2	59.4		0.0173391	0.594737
Q66H86	Olfactomedin-like protein 1 OS=Rattus norvegicus OX=10116 GN=Olfml1 PE=2 SV=1	4	1	1	1	45.6	7.55	0	1	361621	ENSRNOG00000056562.1	Olfml1	1	63.5	32.9	23.4	41.9	25.4	135	203.7	142.7	114.6	216.9	Phospho [S119(99.4)]	0.00202767	4.34474
P14740	Dipeptidyl peptidase 4 OS=Rattus norvegicus OX=10116 GN=Dpp4 PE=1 SV=2	1	1	1	1	88	6.35	1.92	1	25253		Dpp4	3	110.4	102.2	103.2	105	93.3	113.8	87.4	101.8	115	67.8		0.570319	0.944952
Q08163	Adenylyl cyclase-associated protein 1 OS=Rattus norvegicus OX=10116 GN=Cap1 PE=1 SV=3	2	1	1	1	51.6	7.52	0	1	64185	ENSRNOG00000013492.4	Cap1	5
D3ZR35	Small integral membrane protein 13 OS=Rattus norvegicus OX=10116 GN=Smim13 PE=3 SV=1	35	1	1	1	10	6.13	0	1	690806	ENSRNOG00000043288.3	LOC690806; Smim13	17
Q6DGF9	Acyl-CoA-binding domain-containing protein 4 OS=Rattus norvegicus OX=10116 GN=Acbd4 PE=1 SV=1	3	1	1	1	37.3	5.49	1.77	1	303577	ENSRNOG00000003108.6	Acbd4	10											Phospho [S164(100)]
P14600	Substance-P receptor OS=Rattus norvegicus OX=10116 GN=Tacr1 PE=2 SV=1	2	1	1	1	46.3	7.64	0	1	24807	ENSRNOG00000005853.5	Tacr1	4											Phospho [T344(100)]
Q6IMZ0	Nuclear factor interleukin-3-regulated protein OS=Rattus norvegicus OX=10116 GN=Nfil3 PE=2 SV=1	2	1	1	1	50.8	7.21	0	1	114519	ENSRNOG00000011668.6	Nfil3	17											Phospho [S301(100)]
Q6AY87	THO complex subunit 6 homolog OS=Rattus norvegicus OX=10116 GN=Thoc6 PE=2 SV=1	5	1	1	1	37.4	7.12	0	1	79227	ENSRNOG00000003497.4	Thoc6	10											Phospho [S180(100)]
P53809	Phosphatidylcholine transfer protein OS=Rattus norvegicus OX=10116 GN=Pctp PE=2 SV=2	3	1	1	1	24.7	8.16	2	1	29510	ENSRNOG00000002425.4	Pctp	10	124.2	99.9	148.6	72.9	126.6	95.5	54	105.5	83.1	89.7		0.106393	0.747641
P17077	60S ribosomal protein L9 OS=Rattus norvegicus OX=10116 GN=Rpl9 PE=1 SV=1	4	1	1	1	21.9	9.95	2	1	100360449; 29257; 100364457	ENSRNOG00000030476.5; ENSRNOG00000028449.4; ENSRNOG00000026716.5	LOC100360449; Rpl9; LOC100364457	3; 14; 1
P70496	Phospholipase D1 OS=Rattus norvegicus OX=10116 GN=Pld1 PE=1 SV=3	1	1	1	1	123.7	8.88	1.63	1	25096		Pld1	2	107.6	76.5	79.8	72.5	98.2	113.1	83.6	156	124	88.8	Phospho [S499(100)]	0.125846	1.3012
Q9QY02	YTH domain-containing protein 1 OS=Rattus norvegicus OX=10116 GN=Ythdc1 PE=1 SV=2	1	1	1	1	85.9	6.06	2.1	1	170956	ENSRNOG00000001996.7	Ythdc1	14	56.7	38.3	46.9	50.5	100	191.1	122.7	134.8	145.2	113.8	Phospho [S311(100)]	0.00153423	2.41997
P47875	Cysteine and glycine-rich protein 1 OS=Rattus norvegicus OX=10116 GN=Csrp1 PE=1 SV=2	8	1	1	1	20.6	8.57	0	1	29276	ENSRNOG00000008937.5	Csrp1	13											Phospho [S192(100)]
Q5M865	PAXIP1-associated glutamate-rich protein 1 OS=Rattus norvegicus OX=10116 GN=PAGR1 PE=1 SV=2	5	1	1	1	27.7	4.56	0	1	293500	ENSRNOG00000020217.5	RGD1305592; Pagr1	1											Phospho [T137(100)]
Q5U2Y6	Tuftelin-interacting protein 11 OS=Rattus norvegicus OX=10116 GN=Tfip11 PE=1 SV=1	1	1	1	1	96.1	5.95	0	1	288718	ENSRNOG00000000663.4	Tfip11	12											Phospho [S568(99.6)]
P70531	Eukaryotic elongation factor 2 kinase OS=Rattus norvegicus OX=10116 GN=Eef2k PE=1 SV=1	2	1	1	1	81.4	5.26	0	1	25435	ENSRNOG00000016448.7	Eef2k	1											Phospho [S469(100)]
Q68FS2	COP9 signalosome complex subunit 4 OS=Rattus norvegicus OX=10116 GN=Cops4 PE=1 SV=1	2	1	1	1	46.3	5.85	2.2	1	360915	ENSRNOG00000023650.5	Cops4	14	58.5	103.7	90.3	79.2	91.1	144.9	130.1	103.7	101.1	97.4	Phospho [S112(100)]	0.0346142	1.36518
Q5XI72	Eukaryotic translation initiation factor 4H OS=Rattus norvegicus OX=10116 GN=Eif4h PE=1 SV=1	3	1	1	1	27.3	7.23	1.76	1	288599	ENSRNOG00000001454.7	Eif4h	12
P62870	Elongin-B OS=Rattus norvegicus OX=10116 GN=Elob PE=1 SV=1	8	1	1	1	13.2	5.01	0	1	81807	ENSRNOG00000004814.6	Tceb2; Elob	10
P0C5Y8	Alsin OS=Rattus norvegicus OX=10116 GN=Als2 PE=1 SV=1	1	1	1	1	182.3	6.34	0	1	363235	ENSRNOG00000023280.6	Als2	9											Phospho [S477(100)]
P02651	Apolipoprotein A-IV OS=Rattus norvegicus OX=10116 GN=Apoa4 PE=1 SV=2	2	1	1	1	44.4	5.22	1.62	1	25080		Apoa4	8	81.7	47	68.2	66	59.5	141	128	114.6	140.3	153.7		4.38227e-05	2.10174
Q5RJQ4	NAD-dependent protein deacetylase sirtuin-2 OS=Rattus norvegicus OX=10116 GN=Sirt2 PE=1 SV=1	7	1	1	1	39.3	7.08	0	1	361532	ENSRNOG00000020102.6	Sirt2	1
Q06175	Proheparin-binding EGF-like growth factor OS=Rattus norvegicus OX=10116 GN=Hbegf PE=2 SV=1	5	1	1	1	22.8	9.25	2.2	1	25433	ENSRNOG00000018646.6	Hbegf	18	58.4	74.5	47.7	68.4	67.4	545.5	17	52	35.3	33.9		0.512826	2.16087
Q5M875	17-beta-hydroxysteroid dehydrogenase 13 OS=Rattus norvegicus OX=10116 GN=Hsd17b13 PE=1 SV=1	2	1	1	1	33.5	9.38	2.24	1	305150	ENSRNOG00000002212.6	Hsd17b13	14	186.1	117.1	148.4	132	124.7	58.8	52.1	70.3	57.1	53.4		0.00174016	0.411831
Q5U2Q3	Ester hydrolase C11orf54 homolog OS=Rattus norvegicus OX=10116 PE=1 SV=1	2	1	1	1	35	6.62	2.16	1	363016	ENSRNOG00000010887.6	RGD1309534	8	132.1	125.5	131.5	121.6	105.9	77.3	71.2	77.5	66.2	91.2		8.74667e-05	0.621797
D3ZJ96	Ubiquitin carboxyl-terminal hydrolase 28 OS=Rattus norvegicus OX=10116 GN=Usp28 PE=2 SV=2	1	1	1	1	122.6	5.26	2.07	1	315639		Usp28	8											Phospho [S1059(100)]
Q8K5A9	Death domain-containing membrane protein NRADD OS=Rattus norvegicus OX=10116 GN=Nradd PE=1 SV=2	4	1	1	1	24.4	5.14	0	1	246143	ENSRNOG00000020936.4	Nradd	8
P10867	L-gulonolactone oxidase OS=Rattus norvegicus OX=10116 GN=Gulo PE=1 SV=3	3	1	1	1	50.6	7.25	0	1	60671		Gulo	15											Phospho [S208(100)]
O08662	Phosphatidylinositol 4-kinase alpha OS=Rattus norvegicus OX=10116 GN=Pi4ka PE=1 SV=2	1	1	1	1	236.8	7.2	2.12	1	64161		Pi4ka	11
Q6AY57	WD repeat domain phosphoinositide-interacting protein 2 OS=Rattus norvegicus OX=10116 GN=Wipi2 PE=1 SV=1	2	1	1	1	48.5	5.86	2	1	288498	ENSRNOG00000001114.5	Wipi2	12	77.3	61.7	59.9	85.6	57.8	215.1	89.1	141.7	111	100.7	Phospho [S395(100)]	0.047786	1.92112
Q5PQT2	Myotubularin-related protein 3 OS=Rattus norvegicus OX=10116 GN=Mtmr3 PE=1 SV=1	1	1	1	1	133.4	6.09	2.21	1	305482	ENSRNOG00000007120.7	Mtmr3	14
P10888	Cytochrome c oxidase subunit 4 isoform 1, mitochondrial OS=Rattus norvegicus OX=10116 GN=Cox4i1 PE=1 SV=1	4	1	1	1	19.5	9.44	2.27	1	29445	ENSRNOG00000017817.5	Cox4i1	19	167.9	151.8	156.2	142.5	104.3	41.6	39.4	80.9	60.2	55	Phospho [S58(100)]	0.000246866	0.383423
P45380	Sulfate anion transporter 1 OS=Rattus norvegicus OX=10116 GN=Slc26a1 PE=1 SV=1	1	1	1	1	75.4	8	1.85	1	64076		Slc26a1	14	72.9	26	32.7	53.3		138.1	105.9	203.4	193.1	174.5	Phospho [T13(100)]	0.00124962	3.52623
Q68LP1	E3 ubiquitin-protein ligase MIB2 OS=Rattus norvegicus OX=10116 GN=Mib2 PE=1 SV=2	1	1	1	1	105.5	7.97	0	1	474147		Mib2	5											Phospho [S251(100)]
Q66HG5	Transmembrane 9 superfamily member 2 OS=Rattus norvegicus OX=10116 GN=Tm9sf2 PE=2 SV=1	2	1	1	1	75.5	7.44	0	1	306197	ENSRNOG00000012751.7	Tm9sf2	15
P35284	Ras-related protein Rab-12 OS=Rattus norvegicus OX=10116 GN=Rab12 PE=1 SV=2	4	1	1	1	27.3	8.41	1.84	1	25530		Rab12	9											Phospho [S105(99.6)]
Q5M9G8	DDB1- and CUL4-associated factor 11 OS=Rattus norvegicus OX=10116 GN=Dcaf11 PE=1 SV=1	2	1	1	1	61.8	6.49	2.12	1	305895	ENSRNOG00000018825.6	Dcaf11	15	139.4	130.7	110.2	92.1	125.4	74.5	82.5	92.4	79.2	73.6	Phospho [S147(100)]	0.00652255	0.6728
P14173	Aromatic-L-amino-acid decarboxylase OS=Rattus norvegicus OX=10116 GN=Ddc PE=1 SV=1	2	1	1	1	54	6.96	0	1	24311	ENSRNOG00000004327.8	Ddc	14	136	170	160.8	146	137.3	77.3	33.2	51.5	41.5	46.4	Phospho [S473(99.5)]	9.33659e-06	0.333156
Q7TSU1	Brefeldin A-inhibited guanine nucleotide-exchange protein 2 OS=Rattus norvegicus OX=10116 GN=Arfgef2 PE=1 SV=1	1	1	1	1	201.8	6.51	0	1	296380	ENSRNOG00000007485.5	Arfgef2	3
Q08415-1	Isoform 1 of Kynurenine--oxoglutarate transaminase 1 OS=Rattus norvegicus OX=10116 GN=Kyat1	3	1	1	1	51.6	7.72	1.77	1	311844		Ccbl1; Kyat1	3
Q4KM49	Tyrosine--tRNA ligase, cytoplasmic OS=Rattus norvegicus OX=10116 GN=Yars1 PE=2 SV=3	1	1	1	1	59.1	7.01	2.36	1	313047		Yars	5	98.9	76.4	74.1	83.8	92.3	128.1	101.2	114	114.1	117		0.00160839	1.34994
O08837	Cell division cycle 5-like protein OS=Rattus norvegicus OX=10116 GN=Cdc5l PE=1 SV=2	1	1	1	1	92.2	8.02	2.47	1	85434	ENSRNOG00000019975.5	Cdc5l	9	80.7	71.3	75.4	84.4	68.7	316.4	72.7	89.5	65.2	75.7		0.378641	1.62812
Q66H28	Proton-activated chloride channel OS=Rattus norvegicus OX=10116 GN=Pacc1 PE=1 SV=1	7	1	1	1	40	7.42	0	1	305070	ENSRNOG00000003915.6	Tmem206	13
Q6AYT0	Quinone oxidoreductase OS=Rattus norvegicus OX=10116 GN=Cryz PE=2 SV=1	2	1	1	1	35	8.22	1.88	1	362061	ENSRNOG00000028319.3	Cryz	2	105.8	85.4	93	101.9	119.6	118.9	77.4	120.7	91	86.2	Phospho [S251(100)]	0.834156	0.977259
Q03343	Adenylate cyclase type 6 OS=Rattus norvegicus OX=10116 GN=Adcy6 PE=1 SV=1	1	1	1	1	130.4	8.15	0	1	25289		Adcy6	7											Phospho [S53(100)]
Q3MHU5	Reticulophagy regulator 2 OS=Rattus norvegicus OX=10116 GN=Retreg2 PE=1 SV=2	5	1	1	1	57.6	4.45	0	1	363252	ENSRNOG00000018586.7	Fam134a; Retreg2	9
P11250	60S ribosomal protein L34 OS=Rattus norvegicus OX=10116 GN=Rpl34 PE=1 SV=3	7	1	1	1	13.5	11.66	0	1	362041		Rpl34	2	96.3	98.2	121.5	98.1	161.4	96.9	66.9	105.4	87.3	68		0.0802998	0.737619
D3ZIE4	FYN-binding protein 1 OS=Rattus norvegicus OX=10116 GN=Fyb1 PE=1 SV=2	1	1	1	1	91.4	7.11	1.64	1	499537	ENSRNOG00000013886.7	Fyb; Fyb1	2	36.5	20.1		25.4	41	130.4	238.8	151.8	180.1	175.9	Phospho [S233(100)]	0.000898476	5.70407
Q80Z29	Nicotinamide phosphoribosyltransferase OS=Rattus norvegicus OX=10116 GN=Nampt PE=1 SV=1	2	1	1	1	55.4	7.15	0	1	297508	ENSRNOG00000009754.6	Nampt	6	114.1	109.3	65.9	99.2	110.2	153.7	75	109.5	82.5	80.6		0.976615	1.00521
Q920H8	Hephaestin OS=Rattus norvegicus OX=10116 GN=Heph PE=1 SV=1	1	1	1	1	129.5	6.15	0	1	117240	ENSRNOG00000012294.7	Heph	X	55.4	74.4	28.4	58	39.6	170.3	132.6	177.3	137	127.1	Phospho [S1149(100)]	9.85787e-05	2.9097
P41516	DNA topoisomerase 2-alpha OS=Rattus norvegicus OX=10116 GN=Top2a PE=1 SV=1	1	1	1	1	173.1	8.73	0	1	360243		Top2a	10											Phospho [S1210(100)]
Q62726	Serine/threonine-protein kinase ICK OS=Rattus norvegicus OX=10116 GN=Cilk1 PE=1 SV=1	2	1	1	1	70.5	9.8	2.18	1	84411		Ick	8	110.2	105.1	115.8	95.7	127.2	119.1	42.5	95.7	87.9	100.8	Phospho [T157(100); Y159(99)]	0.174725	0.805054
Q3T1J1	Eukaryotic translation initiation factor 5A-1 OS=Rattus norvegicus OX=10116 GN=Eif5a PE=1 SV=3	5	1	1	1	16.8	5.24	1.83	1	287444	ENSRNOG00000016478.7	Eif5a	10
Q4V898	RNA-binding motif protein, X chromosome OS=Rattus norvegicus OX=10116 GN=Rbmx PE=1 SV=1	2	1	1	1	42.2	10.05	2.12	1	302855	ENSRNOG00000000866.7	Rbmx	X	57.8	44.1	34.1	51.6	50.9	154.9	125.6	200.2	119.1	161.7	Phospho [S208(100)]	0.0013043	3.19287
Q6B345	Protein S100-A11 OS=Rattus norvegicus OX=10116 GN=S100a11 PE=3 SV=1	7	1	1	1	11.1	5.9	2.03	1	445415	ENSRNOG00000010105.6	S100a11	2		30	16.2	17.2	24.3	236.6	258.4	143.8	116	157.6		0.00409498	8.32292
Q6IFU8	Keratin, type I cytoskeletal 17 OS=Rattus norvegicus OX=10116 GN=Krt17 PE=1 SV=1	5	1	1	1	48.1	5.02	0	1	287702	ENSRNOG00000026371.7	Krt17	10	29.5	67.2	92.1	207.3	194.7	206.2	34.2	88.3	54.9	25.7		0.473664	0.692789
O08875	Serine/threonine-protein kinase DCLK1 OS=Rattus norvegicus OX=10116 GN=Dclk1 PE=1 SV=1	3	1	1	1	47.7	5.76	2.07	1	83825	ENSRNOG00000032922.7	Dclk1	2	38.5	84.5	27.4	57.1	78.5	138.3	174	115.2	141.8	144.6	Phospho [S25(100)]	0.000395569	2.49615
Q63801	Transcription initiation factor TFIID subunit 6 OS=Rattus norvegicus OX=10116 GN=Taf6 PE=1 SV=1	2	1	1	1	72.7	8.6	0	1	288533		Taf6	12											Phospho [T660(100)]
P43114	Prostaglandin E2 receptor EP4 subtype OS=Rattus norvegicus OX=10116 GN=Ptger4 PE=2 SV=1	2	1	1	1	53.3	8.81	0	1	84023		Ptger4	2
F1M386	Rap guanine nucleotide exchange factor 2 OS=Rattus norvegicus OX=10116 GN=Rapgef2 PE=1 SV=2	1	1	1	1	166.3	6.61	1.77	1	310533	ENSRNOG00000021581.7	Rapgef2	2	79.3	66.5	48.6	66.6	85.2	161.8	142.8	104.8	111	133.3	Phospho [S1022(99.5)]	0.00179519	1.88821
Q6P6U0	Tyrosine-protein kinase Fgr OS=Rattus norvegicus OX=10116 GN=Fgr PE=1 SV=1	2	1	1	1	58.8	5.44	1.85	1	79113	ENSRNOG00000009912.5	Fgr	5	16.9	19.4	25.8	19.8	39.7	235.4	207.2	136.2	139.6	160	Phospho [S169(100)]	0.00115944	7.22368
Q4V8E9	Neurotrophin receptor-interacting factor 1 OS=Rattus norvegicus OX=10116 GN=Nrif1 PE=2 SV=1	2	1	1	1	93.6	9.38	0	1	308362	ENSRNOG00000031328.3	Zfp110	1
Q32Q06	AP-1 complex subunit mu-1 OS=Rattus norvegicus OX=10116 GN=Ap1m1 PE=1 SV=3	2	1	1	1	48.5	7.3	0	1	306332	ENSRNOG00000014454.5	Ap1m1	16											Phospho [T223(100)]
Q99P96	Histone deacetylase 7 (Fragment) OS=Rattus norvegicus OX=10116 GN=Hdac7 PE=1 SV=1	3	1	1	1	26.1	9.77	2.36	1	84582		Hdac7	7											Phospho [S164(100)]
Q642C0	DnaJ homolog subfamily C member 8 OS=Rattus norvegicus OX=10116 GN=Dnajc8 PE=2 SV=1	4	1	1	1	29.8	9.06	0	1	313035	ENSRNOG00000013255.6	Dnajc8	5
Q9R064	Golgi reassembly-stacking protein 2 OS=Rattus norvegicus OX=10116 GN=Gorasp2 PE=1 SV=3	3	1	1	1	47.2	4.96	0	1	113961		Gorasp2	3	63.4	85.3	90.5	55.1	83.1	222.7	134.4	93.5	86.1	86		0.134886	1.64997
Q5PQM2	Kinesin light chain 4 OS=Rattus norvegicus OX=10116 GN=Klc4 PE=1 SV=1	2	1	1	1	68.9	6.25	1.83	1	316226	ENSRNOG00000018168.7	Klc4	9	79.8	95.9	104.6	114.2	88.9	116.5	77.7	119.1	95.1	108.3	Phospho [S460(99.3)]	0.51343	1.06889
Q641Z6	EH domain-containing protein 1 OS=Rattus norvegicus OX=10116 GN=Ehd1 PE=1 SV=1	1	1	1	1	60.6	6.83	1.77	1	293692	ENSRNOG00000043503.2	Ehd1	1	82.8	152.4	99.7	81.5	55	99.8	82.7	115.2	90.4	140.3	Phospho [T479(100)]	0.570965	1.12092
Q9ET61	Complement component C1q receptor OS=Rattus norvegicus OX=10116 GN=Cd93 PE=1 SV=1	2	1	1	1	68.7	5	0	1	84398		Cd93	3
P54100	Proto-oncogene vav OS=Rattus norvegicus OX=10116 GN=Vav1 PE=2 SV=1	1	1	1	1	97.9	6.55	0	1	25156		Vav1	9											Phospho [T185(100)]
P10688	1-phosphatidylinositol 4,5-bisphosphate phosphodiesterase delta-1 OS=Rattus norvegicus OX=10116 GN=Plcd1 PE=1 SV=1	2	1	1	1	85.9	6.34	0	1	24655		Plcd1	8
Q9Z1Z1	Eukaryotic translation initiation factor 2-alpha kinase 3 OS=Rattus norvegicus OX=10116 GN=Eif2ak3 PE=1 SV=1	1	1	1	1	124.7	5.47	2.16	1	29702	ENSRNOG00000006069.5	Eif2ak3	4	134.9	86.2	131.2	85.8	90.1	20.1	104.1	125	103.9	118.8	Phospho [S547(100)]	0.62711	0.893412
P56627	Aquaporin-9 OS=Rattus norvegicus OX=10116 GN=Aqp9 PE=2 SV=1	3	1	1	1	31.9	7.37	0	1	65054	ENSRNOG00000061883.1	Aqp9	8	99	119.2	107.5	102.5	103.1	88.8	78.2	137.6	65.5	98.7	Phospho [S282(100)]	0.375539	0.882364
O88778	Protein bassoon OS=Rattus norvegicus OX=10116 GN=Bsn PE=1 SV=3	1	1	1	1	418.2	7.71	0	1	29138		Bsn	8											Phospho [T1642(99.9); S1643(99.9)]
Q91ZS3	45 kDa calcium-binding protein OS=Rattus norvegicus OX=10116 GN=Sdf4 PE=1 SV=1	2	1	1	1	42	4.98	0	1	155173		Sdf4	5	100.5	90	101	123.6	38.3	100.6	109.1	95	124.6	117.5		0.272069	1.206
Q8K4G6	ADP-ribose glycohydrolase MACROD1 (Fragment) OS=Rattus norvegicus OX=10116 GN=Macrod1 PE=2 SV=2	3	1	1	1	28.6	8.41	0	1	246233		Macrod1	1
Q4FZU8	Rho family-interacting cell polarization regulator 1 OS=Rattus norvegicus OX=10116 GN=Ripor1 PE=1 SV=2	1	1	1	1	131.6	5.78	0	1	291974	ENSRNOG00000017604.6	Fam65a; Ripor1	19
P04961	Proliferating cell nuclear antigen OS=Rattus norvegicus OX=10116 GN=Pcna PE=1 SV=1	3	1	1	1	28.7	4.69	1.95	1	25737	ENSRNOG00000021264.6	Pcna	3	87.3	67	61.9	54.3	70.5	129.3	157.3	127.9	118	126.4		9.58793e-05	1.93226
Q05764	Beta-adducin OS=Rattus norvegicus OX=10116 GN=Add2 PE=1 SV=4	2	1	1	1	80.5	5.97	0	1	24171		Add2	4
Q63400	Claudin-3 OS=Rattus norvegicus OX=10116 GN=Cldn3 PE=1 SV=2	3	1	1	1	23.3	7.77	1.69	1	65130	ENSRNOG00000046007.2	Cldn3	12											Phospho [S198(100)]
B2GV05	RNA-binding protein 5 OS=Rattus norvegicus OX=10116 GN=Rbm5 PE=1 SV=1	2	1	1	1	92.3	6.21	0	1	300996	ENSRNOG00000018153.6	Rbm5	8											Phospho [S78(100)]
Q1LZ53	DNA (cytosine-5)-methyltransferase 3A OS=Rattus norvegicus OX=10116 GN=Dnmt3a PE=1 SV=1	1	1	1	1	101.6	6.65	0	1	444984	ENSRNOG00000026649.6	Dnmt3a	6
Q63505	General transcription factor 3C polypeptide 1 OS=Rattus norvegicus OX=10116 GN=Gtf3c1 PE=1 SV=1	1	1	1	1	242.2	7.5	0	1	171063		Gtf3c1	1
Q9R0J8	Legumain OS=Rattus norvegicus OX=10116 GN=Lgmn PE=1 SV=1	2	1	1	1	49.4	6.58	0	1	63865		Lgmn	6	31.5	62.4		26.4		201.6	238.7	129.4	150.5	159.4		0.0010763	4.38703
Q7M767	Ubiquitin-conjugating enzyme E2 variant 2 OS=Rattus norvegicus OX=10116 GN=Ube2v2 PE=1 SV=3	8	1	1	1	16.3	8.09	0	1	287927	ENSRNOG00000001829.7	Ube2v2	11
Q9QYJ2	Ras GTPase-activating protein 3 OS=Rattus norvegicus OX=10116 GN=Rasa3 PE=1 SV=2	1	1	1	1	96	7.34	0	1	29372		Rasa3	16											Phospho [S809(100)]
P19490	Glutamate receptor 1 OS=Rattus norvegicus OX=10116 GN=Gria1 PE=1 SV=2	1	1	1	1	101.5	7.53	1.72	1	50592		Gria1	10	81.8	86.7	62.8	77.2	88.3	163.2	98.5	114.5	117.7	109.4		0.0168352	1.52041
Q642G4	Peroxisomal membrane protein PEX14 OS=Rattus norvegicus OX=10116 GN=Pex14 PE=1 SV=1	7	1	1	1	40.9	5.01	0	1	64460	ENSRNOG00000013498.4	Pex14	5
Q920G2	Na(+)/H(+) exchange regulatory cofactor NHE-RF2 OS=Rattus norvegicus OX=10116 GN=Slc9a3r2 PE=1 SV=1	4	1	1	1	37.3	7.61	0	1	116501		Slc9a3r2	10											Phospho [S186(98.8)]
P51577	P2X purinoceptor 4 OS=Rattus norvegicus OX=10116 GN=P2rx4 PE=1 SV=1	4	1	1	1	43.5	7.65	0	1	29659	ENSRNOG00000001300.7	P2rx4	12
Q64633	UDP-glucuronosyltransferase 1A7 OS=Rattus norvegicus OX=10116 GN=Ugt1a7 PE=2 SV=1	2	1	1	1	59.6	8.34	0	1	154516		Ugt1a7c	9	160.3	95.2	101.7	95.9	99.8	75.6	73.8	124.1	88.6	84.9		0.211154	0.808464
Q9JIT3	Transducin-like enhancer protein 3 OS=Rattus norvegicus OX=10116 GN=Tle3 PE=1 SV=1	2	1	1	1	82.6	7.2	0	1	84424	ENSRNOG00000013013.6	Tle3	8
Q80Z70	Protein sel-1 homolog 1 OS=Rattus norvegicus OX=10116 GN=Sel1l PE=1 SV=2	1	1	1	1	88.6	5.62	0	1	314352		Sel1l	6
Q4KLG9	AN1-type zinc finger protein 2B OS=Rattus norvegicus OX=10116 GN=Zfand2b PE=1 SV=1	4	1	1	1	27.9	6.98	0	1	363253	ENSRNOG00000018639.5	Zfand2b	9	40.5	90.5	94.4	59.9	104.7	168.1	126.1	105.4	102	108.5		0.033187	1.56436
B0BN86	Transmembrane protein 11, mitochondrial OS=Rattus norvegicus OX=10116 GN=Tmem11 PE=2 SV=1	5	1	1	1	21.3	7.36	0	1	303196	ENSRNOG00000005377.6	Tmem11	10	156.7	157.9	129.5	150.1	85.3	54.3	42.7	97.5	66.9	59.1	Phospho [S15(99.4)]	0.00328073	0.47167
P17475	Alpha-1-antiproteinase OS=Rattus norvegicus OX=10116 GN=Serpina1 PE=1 SV=2	2	1	1	1	46.1	6.07	0	1	24648		Serpina1	6
Q6AXU6	Jupiter microtubule associated homolog 1 OS=Rattus norvegicus OX=10116 GN=JPT1 PE=1 SV=3	10	1	1	1	15.6	5.12	0	1	287828	ENSRNOG00000003661.6	Hn1; Jpt1	10
Q62784	Inositol polyphosphate-4-phosphatase type I A OS=Rattus norvegicus OX=10116 GN=Inpp4a PE=1 SV=1	2	1	1	1	105.5	7.05	0	1	80849		Inpp4a	9											Phospho [S514(98.5); S515(98.5)]
P39052	Dynamin-2 OS=Rattus norvegicus OX=10116 GN=Dnm2 PE=1 SV=1	1	1	1	1	98.2	7.43	1.72	1	25751	ENSRNOG00000007649.8	Dnm2	8	148.1	128.7	83.1	146.6	151.4	68.7	54.8	90.8	71.2	56.7	Phospho [T295(100)]	0.00461567	0.52014
Q5EB66	Triple QxxK/R motif-containing protein OS=Rattus norvegicus OX=10116 GN=Triqk PE=3 SV=1	16	1	1	1	9.7	9.52	0	1	500413	ENSRNOG00000039924.3	Triqk	5
Q9WTN5	Two pore calcium channel protein 1 OS=Rattus norvegicus OX=10116 GN=Tpcn1 PE=1 SV=2	1	1	1	1	94.3	8.53	0	1	246215		Tpcn1	12
P49134	Integrin beta-1 OS=Rattus norvegicus OX=10116 GN=Itgb1 PE=2 SV=1	1	1	1	1	88.4	6.07	0	1	24511		Itgb1	19	115	74.6	33.6	114.6	109	127.5	97.7	139.2	73.2	115.6		0.312501	1.23814
Q811X6	Lambda-crystallin homolog OS=Rattus norvegicus OX=10116 GN=Cryl1 PE=1 SV=3	3	1	1	1	35.3	6.35	0	1	290277	ENSRNOG00000008989.5	Cryl1	15
P85971	6-phosphogluconolactonase OS=Rattus norvegicus OX=10116 GN=Pgls PE=1 SV=1	4	1	1	1	27.2	5.85	0	1	290636		Pgls	16
O35777	Magnesium transporter protein 1 OS=Rattus norvegicus OX=10116 GN=Magt1 PE=2 SV=2	2	1	1	1	38	9.63	0	1	116967		Magt1	X	29.3	46.2	37.3	95.4		182.6	180.7	131	158.5	139.2	Phospho [S28(100)]	0.00133878	3.04323
D4A1R8	Copine-1 OS=Rattus norvegicus OX=10116 GN=Cpne1 PE=1 SV=1	2	1	1	1	58.8	5.64	0	1	100910990; 652928; 362249	ENSRNOG00000046990.2; ENSRNOG00000050864.2	LOC100910990; Rbm12; Cpne1	3	20.6	46.2	50.4	69	34.2	150.3	192.9	132.4	137.4	166.6		5.88835e-05	3.53721
Q63484	RAC-gamma serine/threonine-protein kinase OS=Rattus norvegicus OX=10116 GN=Akt3 PE=2 SV=2	2	1	1	1	55.8	5.82	0	1	29414		Akt3	13	19.8	20.8	42.2	53.6		210	183	157.6	115.3	197.7	Phospho [S34(99.5)]	0.000385703	5.0651
Q3LUD4	Leucine zipper putative tumor suppressor 2 OS=Rattus norvegicus OX=10116 GN=Lzts2 PE=1 SV=2	1	1	1	1	72.4	6.84	0	1	365468		Lzts2	1	89.5	76.7	48.5	65.1	45.6	101.7	141.6	138	155.7	137.6		0.000452642	2.07314
Q5M876	N-acyl-aromatic-L-amino acid amidohydrolase (carboxylate-forming) OS=Rattus norvegicus OX=10116 GN=Acy3 PE=1 SV=1	5	1	1	1	35.4	5.64	0	1	293653	ENSRNOG00000017901.6	Acy3	1
P04644	40S ribosomal protein S17 OS=Rattus norvegicus OX=10116 GN=Rps17 PE=1 SV=3	4	1	1	1	15.5	9.77	0	1	29286; 100365810	ENSRNOG00000045885.1	Rps17; LOC100365810	1; 8	130.3	98.4	100.3	127.3	130.8	67.8	96.1	91.8	78.4	78.8		0.00593364	0.703287
Q499S9	Inactive rhomboid protein 1 OS=Rattus norvegicus OX=10116 GN=Rhbdf1 PE=2 SV=1	1	1	1	1	97.2	8.57	0	1	303008	ENSRNOG00000020594.5	Rhbdf1	10	84	72.7	77.5	88.5	82.6	123	124.4	114.5	121	111.9	Phospho [S391(100)]	7.20623e-06	1.46755
P09414	Nuclear factor 1 A-type OS=Rattus norvegicus OX=10116 GN=Nfia PE=1 SV=2	4	1	1	1	55.9	8.44	0	1	25492		Nfia	5											Phospho [S287(100)]
B0BNA7	Eukaryotic translation initiation factor 3 subunit I OS=Rattus norvegicus OX=10116 GN=Eif3i PE=2 SV=1	4	1	1	1	36.4	5.64	0	1	682390		Eif3i	5
Q6P9U8	Eukaryotic translation initiation factor 3 subunit H OS=Rattus norvegicus OX=10116 GN=Eif3h PE=1 SV=1	5	1	1	1	39.9	6.67	0	1	299899; 100911110; 108348062	ENSRNOG00000004252.6	Eif3h; LOC100911110; LOC108348062	6
Q9JI92	Syntenin-1 OS=Rattus norvegicus OX=10116 GN=Sdcbp PE=1 SV=1	2	1	1	1	32.4	7.49	2.07	1	83841	ENSRNOG00000009683.7	Sdcbp	5	85.9	81.9	61	44.1	21.8	119.2	80.5	196.9	137.5	171.2	Phospho [S222(100)]	0.0113652	2.39328
Q9JKB5	AT-rich interactive domain-containing protein 4B OS=Rattus norvegicus OX=10116 GN=Arid4b PE=1 SV=1	1	1	1	1	137	5.47	0	1	84481		Arid4b	17	91.9	83.2	90.2	102	91.9	109.9	106.5	98.6	90.3	135.5	Phospho [S691(99.5)]	0.100834	1.1777
Q6JHU9	Histone lysine acetyltransferase CREBBP OS=Rattus norvegicus OX=10116 GN=Crebbp PE=1 SV=1	0	1	1	1	265.3	8.5	0	1	54244		Crebbp	10											Phospho [S2064(100)]
F1LU71	Methylglutaconyl-CoA hydratase, mitochondrial OS=Rattus norvegicus OX=10116 GN=Auh PE=1 SV=2	3	1	1	1	33.3	9.42	0	1	361215	ENSRNOG00000011684.7	Auh	17	116.4	110.7	167.6	106.5	132.9	60.7	60.7	72	101.5	70.9		0.00519788	0.576881
P08516	Cytochrome P450 4A10 OS=Rattus norvegicus OX=10116 GN=Cyp4a10 PE=1 SV=2	1	1	1	1	58.2	8.94	1.74	1	50549	ENSRNOG00000009597.8	Cyp4a1	5	105.7	74.5	122	82.4	115	185.7	65.8	95.5	74.8	78.7	Phospho [S439(100)]	0.994237	1.0018
P12001	60S ribosomal protein L18 OS=Rattus norvegicus OX=10116 GN=Rpl18 PE=1 SV=2	5	1	1	1	21.6	11.78	0	1	81766		Rpl18	1	113.9	117.4	89	127.7	98.8	109.8	67.8	101	79	95.7		0.106162	0.829005
Q6AYS8	Estradiol 17-beta-dehydrogenase 11 OS=Rattus norvegicus OX=10116 GN=Hsd17b11 PE=2 SV=1	3	1	1	1	32.9	8.63	0	1	289456	ENSRNOG00000002210.6	Hsd17b11	14	30.3	75.9	84	63	43.8	157.9	87.6	170.8	140.1	146.7	Phospho [S102(100)]	0.00214842	2.36734
P20156	Neurosecretory protein VGF OS=Rattus norvegicus OX=10116 GN=Vgf PE=1 SV=3	1	1	1	1	68.1	4.73	0	1	29461		Vgf	12	76.6	71.8	43.4	104.5	42.3	382.5	50.2	96.5	53.5	78.8		0.367874	1.95363
C9WPN6	Eukaryotic translation initiation factor 2 subunit 3, Y-linked OS=Rattus norvegicus OX=10116 GN=Eif2s3y PE=2 SV=2	2	1	1	1	51.1	8.4	0	1	100312984	ENSRNOG00000060048.2	Eif2s3y	Y	92.7	90.2	110.1	92.9	74.9	111	87	114.6	119.5	107.2		0.0823718	1.17036
F1M4A4	Kinesin-like protein KIF1A OS=Rattus norvegicus OX=10116 GN=Kif1a PE=1 SV=3	1	1	1	1	192.8	6.2	0	1	363288	ENSRNOG00000023993.7	Kif1a	9
P68907	E3 ubiquitin-protein ligase PDZRN3 OS=Rattus norvegicus OX=10116 GN=Pdzrn3 PE=1 SV=1	1	1	1	1	119.2	6.05	0	1	312607		Pdzrn3	4
Q6P6S4	Nucleotide exchange factor SIL1 OS=Rattus norvegicus OX=10116 GN=Sil1 PE=2 SV=1	3	1	1	1	52.3	5.14	0	1	291673	ENSRNOG00000019826.5	Sil1	18											Phospho [T47(99)]
Q5M9G1	Protein HEXIM1 OS=Rattus norvegicus OX=10116 GN=Hexim1 PE=1 SV=1	2	1	1	1	40.3	5.38	0	1	498008	ENSRNOG00000003203.4	Hexim1	10	90.5	96	94.1	93	116	162.4	82.9	95.3	78.3	91.5		0.806467	1.04248
Q9QZH4	5'-AMP-activated protein kinase subunit beta-2 OS=Rattus norvegicus OX=10116 GN=Prkab2 PE=1 SV=1	7	1	1	1	30.2	6.46	0	1	64562		Prkab2	2
P05369	Farnesyl pyrophosphate synthase OS=Rattus norvegicus OX=10116 GN=Fdps PE=2 SV=2	3	1	1	1	40.8	5.43	0	1	83791		Fdps	2
O88563	ATP-binding cassette sub-family C member 3 OS=Rattus norvegicus OX=10116 GN=Abcc3 PE=1 SV=1	0	1	1	1	168.9	6.96	2.2	1	140668		Abcc3	10	23.1	16.3	24.7	21.6	42.9	195.4	142.7	162.4	203.4	167.4	Phospho [S922(99.7)]	4.22954e-05	6.77527
Q9Z2P6	Synaptosomal-associated protein 29 OS=Rattus norvegicus OX=10116 GN=Snap29 PE=1 SV=1	4	1	1	1	29.1	5.48	0	1	116500		Snap29	11											Phospho [S163(100)]
Q7TPJ0	Translocon-associated protein subunit alpha OS=Rattus norvegicus OX=10116 GN=Ssr1 PE=1 SV=1	3	1	1	1	35.6	4.45	0	1	361233		Ssr1	17

## Sheet: Table S3
Table S3. Peptides list
Sequence	Modifications	Qvality PEP	Qvality q-value	# PSMs	Master Protein Accessions	Positions in Master Proteins	# Missed Cleavages	Theo. MH+ [Da]	Control1	Control2	Control3	Control4	Control5	NASH1	NASH2	NASH3	NASH4	NASH5	Confidence (by Search Engine): Sequest HT	Percolator q-Value (by Search Engine): Sequest HT	Percolator PEP (by Search Engine): Sequest HT	XCorr (by Search Engine): Sequest HT
[R].CELLYEGPPDDEAAMGIK.[S]	1xCarbamidomethyl [C1]; 1xOxidation [M15]; 1xTMT6plex [K18]; 1xTMT6plex [N-Term]	2.25916e-05	0.000481838	1	P05197	P05197 [369-386]	0	2482.22	77.4	96.6	37.5	103.3	101.6	112.2	114.2	133.1	102.9	121.3	High	0.0002767	4.182e-06	3.05
[R].CEDMSVNQDLADTDAR.[A]	1xCarbamidomethyl [C1]; 1xOxidation [M4]; 1xTMT6plex [N-Term]	4.1646e-05	0.000481838	1	P07150	P07150 [189-204]	0	2084.91											High	0.0002767	8.477e-06	3.5
[K].CSPPVPSPLASEK.[Q]	1xCarbamidomethyl [C1]; 1xTMT6plex [K13]; 1xTMT6plex [N-Term]; 1xPhospho [S2(100)]	0.000141238	0.000481838	1	Q3KR59	Q3KR59 [360-372]	0	1906.97											High	0.0002767	3.459e-05	2.37
[R].CPQSEEGATYEGIQK.[K]	1xCarbamidomethyl [C1]; 1xTMT6plex [K15]; 1xTMT6plex [N-Term]	3.79403e-06	0.000481838	1	P28037	P28037 [191-205]	0	2155.07	116	107.8	136.3	139.3	112.1	102.2	68.1	78.8	60.4	79.1	High	0.0002767	5.367e-07	3.25
[K].CDLEDER.[V]	1xCarbamidomethyl [C1]; 1xTMT6plex [N-Term]	0.00856412	0.00203864	1	Q62636	Q62636 [118-124]	0	1165.54	77.5	96.8	44.9	92.9	40.7	128.6	139.8	123.5	127.2	128.1	High	0.001113	0.004105	1.95
[K].CPEILSDESSSDEDEKK.[N]	1xCarbamidomethyl [C1]; 2xTMT6plex [K16; K17]; 1xTMT6plex [N-Term]; 1xPhospho [S11(99.4)]	0.000104122	0.000481838	2	Q6AXS3	Q6AXS3 [224-240]	1	2735.29	61.2	48.2	13.3	83.2	14.6	115.1	215.5	130.4	142.3	176.2	High	0.0002767	2.444e-05	3.55
[K].EMEFGVVYSCVEDK.[M]	1xCarbamidomethyl [C10]; 1xOxidation [M2]; 1xTMT6plex [K14]; 1xTMT6plex [N-Term]	0.00481478	0.000787149	1	P97697	P97697 [116-129]	0	2166.05											High	0.000435	0.002133	1.91
[K].TTTSAVMVHCLR.[Q]	1xCarbamidomethyl [C10]; 1xOxidation [M7]; 1xTMT6plex [N-Term]	0.00551053	0.000787149	1	P16303	P16303 [275-286]	0	1620.84											High	0.000435	0.002485	1.69
[K].SAPSSPTLDCEK.[M]	1xCarbamidomethyl [C10]; 1xTMT6plex [K12]; 1xTMT6plex [N-Term]; 1xPhospho [S4(99.5)]	0.00704577	0.0015069	2	Q78PB6	Q78PB6 [194-205]	0	1829.88	68.8	83.5	86.8	78.7	95.8	94.2	148.6	111.6	120.5	111.5	High	0.0008236	0.003298	2.53
[K].YLAAAFPSACGK.[T]	1xCarbamidomethyl [C10]; 1xTMT6plex [K12]; 1xTMT6plex [N-Term]; 1xPhospho [S8(100)]	0.00153054	0.000787149	1	P07379	P07379 [279-290]	0	1793.91											High	0.000435	0.0005619	2.3
[R].SEDSDEEEPCAISGK.[W]	1xCarbamidomethyl [C10]; 1xTMT6plex [K15]; 1xTMT6plex [N-Term]; 1xPhospho [S4(100)]	0.00100801	0.000481838	1	Q63744	Q63744 [86-100]	0	2190.95											High	0.0002767	0.0003422	2.3
[K].DAEEAATGECTTTLGK.[K]	1xCarbamidomethyl [C10]; 1xTMT6plex [K16]; 1xTMT6plex [N-Term]	2.44921e-08	0.000481838	5	P08932; P01048	P08932 [98-113]; P01048 [98-113]	0	2112.05	28.8	20.6	15.9	23.9	26.1	123.8	308.7	178.4	151.8	122.1	High	0.0002767	1.614e-09	4.57
[K].DAEEAATGECTATLEK.[R]	1xCarbamidomethyl [C10]; 1xTMT6plex [K16]; 1xTMT6plex [N-Term]	8.98296e-08	0.000481838	1	P08934	P08934 [98-113]	0	2154.06	40.5	65.9	36.9		59.4	168.3	186.8	152.8	139.9	149.5	High	0.0002767	7.205e-09	3.48
[K].LRGEDDESECVINYVEK.[A]	1xCarbamidomethyl [C10]; 1xTMT6plex [K17]; 1xTMT6plex [N-Term]	8.65408e-12	0.000481838	1	P28037	P28037 [395-411]	1	2513.26	144.4	121.7	175.4	162.6	124.2	59.1	38.4	63.9	50.5	59.7	High	0.0002767	1.704e-13	5
[K].EEPLSEEEPCTSTAVPSPEK.[K]	1xCarbamidomethyl [C10]; 1xTMT6plex [K20]; 1xTMT6plex [N-Term]; 1xPhospho [S5(100)]	8.06016e-07	0.000481838	3	Q9QZ86	Q9QZ86 [503-522]	0	2754.28	136.3	113.2	192.1	162.9	71.2	40.8	67.9	64.4	54.7	96.6	High	0.0002767	9.006e-08	4.72
[K].AGAAIVGVNCHFDPSTSLQTIK.[L]	1xCarbamidomethyl [C10]; 1xTMT6plex [K22]; 1xTMT6plex [N-Term]; 1xPhospho [T/S]	5.20114e-06	0.000481838	1	O09171	O09171 [208-229]	0	2824.45											High	0.0002767	7.728e-07	3.25
[K].GVVPDNHPNCVGAAR.[S]	1xCarbamidomethyl [C10]; 1xTMT6plex [N-Term]	0.00297431	0.000787149	1	Q8CHM7	Q8CHM7 [255-269]	0	1791.91											High	0.000435	0.001222	2.36
[K].ADRDQYELLCLDNTR.[K]	1xCarbamidomethyl [C10]; 1xTMT6plex [N-Term]	6.07985e-13	0.000481838	3	P12346	P12346 [237-251]	1	2111.04	64.1	62.2	60.8	53.6	61.4	88.1	192.3	142.3	124.3	150.9	High	0.0002767	8.025e-15	7.08
[K].EWRPQDEEPCAHPNSR.[F]	1xCarbamidomethyl [C10]; 1xTMT6plex [N-Term]	0.0761105	0.00669039	1	P07379	P07379 [390-405]	0	2237.04											High	0.00408	0.04426	1.25
[R].GIQVSNDGPCLGSR.[K]	1xCarbamidomethyl [C10]; 1xTMT6plex [N-Term]	3.95461e-05	0.000481838	2	P18163	P18163 [100-113]	0	1688.86											High	0.0002767	7.982e-06	2.23
[K].FSGDLDDQTCR.[E]	1xCarbamidomethyl [C10]; 1xTMT6plex [N-Term]	0.00744661	0.0015069	1	P38656	P38656 [235-245]	0	1542.71											High	0.0008236	0.003503	1.62
[R].LQDSSDPDTCSEEEVSSRLSPPHSPR.[D]	1xCarbamidomethyl [C10]; 1xTMT6plex [N-Term]; 1xPhospho [S/T]	0.0047504	0.000787149	1	Q5FVC2	Q5FVC2 [936-961]	1	3221.43											High	0.000435	0.002099	2.18
[R].GFQGSFEELCR.[N]	1xCarbamidomethyl [C10]; 1xTMT6plex [N-Term]; 1xPhospho [S5(100)]	0.0353289	0.00377856	2	P18163	P18163 [617-627]	0	1638.72											High	0.002381	0.01947	1.69
[K].LPLVTPHTQCR.[L]	1xCarbamidomethyl [C10]; 1xTMT6plex [N-Term]; 1xPhospho [T5(100)]	0.000170343	0.000481838	1	P62193	P62193 [49-59]	0	1630.83	112.6	80.1	124.7	81	104.4	93.6	97.7	108.2	93.9	103.8	High	0.0002767	4.316e-05	3.87
[K].EEPLSEEEPCTSTAVPSPEKK.[K]	1xCarbamidomethyl [C10]; 2xTMT6plex [K20; K21]; 1xTMT6plex [N-Term]; 1xPhospho [S17(100)]	8.35033e-05	0.000481838	1	Q9QZ86	Q9QZ86 [503-523]	1	3111.54											High	0.0002767	1.886e-05	2.97
[K].LALDMATNAACASLLK.[K]	1xCarbamidomethyl [C11]; 1xOxidation [M5]; 1xTMT6plex [K16]; 1xTMT6plex [N-Term]; 1xPhospho [S13(100)]	0.100614	0.00852426	1	Q6P686	Q6P686 [175-190]	0	2217.14											High	0.005511	0.05963	1.7
[K].KDYEEIGPSICR.[H]	1xCarbamidomethyl [C11]; 1xTMT6plex [K1]; 1xTMT6plex [N-Term]	0.0187523	0.00269118	1	Q4V7C7	Q4V7C7 [398-409]	1	1925.02	30.2	73.8	40.3	32.4	95.2	107.9	182.4	124.9	133.4	179.6	High	0.001641	0.009781	1.72
[K].GTFAHLSELHCDK.[L]	1xCarbamidomethyl [C11]; 1xTMT6plex [K13]; 1xTMT6plex [N-Term]	9.68255e-06	0.000481838	2	P02091; P11517	P02091 [84-96]; P11517 [84-96]	0	1973.03	121.9	105.7	137.1	103.1	110.7	69.7	84.7	82.9	90.3	94	High	0.0002767	1.578e-06	2.5
[K].GYLGPEQLPDCLK.[G]	1xCarbamidomethyl [C11]; 1xTMT6plex [K13]; 1xTMT6plex [N-Term]	6.86649e-06	0.000481838	1	P04636	P04636 [79-91]	0	1948.06	112.9	76.4	133.9	92.2	164.8	67.8	77.8	79.4	111	83.8	High	0.0002767	1.064e-06	3.45
[R].ETVSEESNVLCLSK.[S]	1xCarbamidomethyl [C11]; 1xTMT6plex [K14]; 1xTMT6plex [N-Term]	0.050266	0.00485164	1	P05197	P05197 [581-594]	0	2053.09											High	0.003109	0.02831	1.53
[K].AETFTFHSDICTLPDK.[E]	1xCarbamidomethyl [C11]; 1xTMT6plex [K16]; 1xTMT6plex [N-Term]	4.69097e-09	0.000481838	1	P02770	P02770 [528-543]	0	2340.19	79.7	93.5	85.1	89.5	83.6	63	147.9	120.2	104.5	133	High	0.0002767	2.405e-10	4.02
[K].FSTIASSYEECR.[A]	1xCarbamidomethyl [C11]; 1xTMT6plex [N-Term]	0.000154389	0.000481838	1	O55096	O55096 [499-510]	0	1678.79	63.6	83.1	83.6	42.6	92.5	160.4	127.9	84.4	143.6	118.2	High	0.0002767	3.844e-05	2.87
[K].EILGTAQSVGCNVDGR.[H]	1xCarbamidomethyl [C11]; 1xTMT6plex [N-Term]	1.19705e-06	0.000481838	1	P23358	P23358 [131-146]	0	1904.97											High	0.0002767	1.421e-07	4.01
[R].NPDNDEQGPWCYTTDPDQR.[Y]	1xCarbamidomethyl [C11]; 1xTMT6plex [N-Term]	9.82266e-07	0.000481838	1	Q01177	Q01177 [154-172]	0	2537.08											High	0.0002767	1.133e-07	3.56
[K].LYVYNTDTDNCR.[E]	1xCarbamidomethyl [C11]; 1xTMT6plex [N-Term]	0.0459294	0.00459184	1	Q9R064	Q9R064 [163-174]	0	1762.83	63.4	85.3	90.5	55.1	83.1	222.7	134.4	93.5	86.1	86	High	0.002809	0.02577	1.57
[K].VIHNEFTLGEECELETMTGEK.[V]	1xCarbamidomethyl [C12]; 1xOxidation [M17]; 1xTMT6plex [K21]; 1xTMT6plex [N-Term]	1.78771e-15	0.000481838	11	P02692	P02692 [58-78]	0	2940.44	113	126.3	149.9	122.4	117.4	73.3	58.3	88.1	82	69.3	High	0.0002767	9.727e-18	6.79
[K].SMELSDISNENCR.[I]	1xCarbamidomethyl [C12]; 1xOxidation [M2]; 1xTMT6plex [N-Term]; 1xPhospho [S1(100)]	0.000284774	0.000481838	2	Q6P7C7	Q6P7C7 [360-372]	0	1879.78	88.6	79	50.1	120.5	52.2	151.1	161.9	105.3	81.8	109.6	High	0.0002767	7.787e-05	3.04
[R].IIYGGSVTGATCK.[E]	1xCarbamidomethyl [C12]; 1xTMT6plex [K13]; 1xTMT6plex [N-Term]	3.4207e-06	0.000481838	1	P48500	P48500 [207-219]	0	1785	105.7	107.8	91.5	88.8	75.9	76.2	129	83.2	104	137.8	High	0.0002767	4.748e-07	3.63
[R].IIYGGSVTGATCK.[E]	1xCarbamidomethyl [C12]; 1xTMT6plex [K13]; 1xTMT6plex [N-Term]; 1xPhospho [S6(100)]	3.67102e-06	0.000481838	3	P48500	P48500 [207-219]	0	1864.96	113.2	122.8	135.2	105.8	107.9	63.8	81.8	98.2	80.3	91	High	0.0002767	5.155e-07	4.04
[R].QITQVYGFYDECQTK.[Y]	1xCarbamidomethyl [C12]; 1xTMT6plex [K15]; 1xTMT6plex [N-Term]	7.94545e-06	0.000481838	1	Q64620	Q64620 [118-132]	0	2338.18	85.3	101.2	79.9	86.7	31.9	107.6	145.3	111.3	116.1	134.7	High	0.0002767	1.255e-06	3.44
[R].AYDATTHFETTCDDIK.[D]	1xCarbamidomethyl [C12]; 1xTMT6plex [K16]; 1xTMT6plex [N-Term]	1.37219e-06	0.000481838	1	P50399	P50399 [403-418]	0	2346.13	96.2	95.6	94.4	93.8	53	74.5	130.3	112.8	121.4	127.9	High	0.0002767	1.661e-07	3.64
[R].EGYNGYTGAFQCLVEK.[G]	1xCarbamidomethyl [C12]; 1xTMT6plex [K16]; 1xTMT6plex [N-Term]	9.0688e-09	0.000481838	1	P12346	P12346 [531-546]	0	2294.15	49.6	47.9	46.5	46.8	26.9	62	216.4	145.8	161.2	196.9	High	0.0002767	5.142e-10	4.57
[K].LVSLSAQNLVDCSTEEK.[Y]	1xCarbamidomethyl [C12]; 1xTMT6plex [K17]; 1xTMT6plex [N-Term]	2.2394e-07	0.000481838	1	Q02765	Q02765 [157-173]	0	2351.25	30.8	72.7	85.1	89.8	32.3	52.2	172.9	138.2	128.9	197.2	High	0.0002767	2.067e-08	4.37
[K].GSLDSDNDDSDCPYSEK.[V]	1xCarbamidomethyl [C12]; 1xTMT6plex [K17]; 1xTMT6plex [N-Term]; 1xPhospho [S10(100)]	1.45147e-05	0.000481838	1	Q9JI66	Q9JI66 [1025-1041]	0	2442.01	115.4	80.3	92.5	99.1	51.6	115.2	69.1	148.4	122.1	106.3	High	0.0002767	2.52e-06	3.3
[R].QYGQTVATYESCSTAAFK.[H]	1xCarbamidomethyl [C12]; 1xTMT6plex [K18]; 1xTMT6plex [N-Term]	1.82928e-09	0.000481838	1	P18886	P18886 [478-495]	0	2470.23	159.5	141.3	137.4	159.6	92.9	28.3	51	79.5	78.9	71.5	High	0.0002767	8.115e-11	6.1
[R].VVYGGGAAEISCALAVSQEADK.[C]	1xCarbamidomethyl [C12]; 1xTMT6plex [K22]; 1xTMT6plex [N-Term]	1.29707e-08	0.000481838	1	Q68FQ0	Q68FQ0 [418-439]	0	2653.39											High	0.0002767	7.754e-10	4.09
[R].DVWDTVGEEEGCGGGGGGGEEGAR.[G]	1xCarbamidomethyl [C12]; 1xTMT6plex [N-Term]	3.43889e-12	0.000481838	1	O35787	O35787 [799-822]	0	2566.09	73.4	94.8	49.6	83.3	57.4	142.6	112.5	114.7	122.7	149	High	0.0002767	5.889e-14	5.78
[K].IIHEDGYSEEECR.[Q]	1xCarbamidomethyl [C12]; 1xTMT6plex [N-Term]	2.64028e-06	0.000481838	2	P04897	P04897 [55-67]	0	1865.85											High	0.0002767	3.525e-07	3.55
[K].DFQDYIEPEEGCQGSPQR.[R]	1xCarbamidomethyl [C12]; 1xTMT6plex [N-Term]; 1xPhospho [S15(100)]	9.65885e-05	0.000481838	1	Q62698	Q62698 [180-197]	0	2464.03	101.1	76.7	43.6	82.3	66.1	100.6	132.7	137.7	112.1	147.1	High	0.0002767	2.233e-05	3.98
[R].VAAAGSGPSPPCSPGHDR.[E]	1xCarbamidomethyl [C12]; 1xTMT6plex [N-Term]; 1xPhospho [S9(99.4)]	0.000717525	0.000481838	1	Q99M64	Q99M64 [38-55]	0	2028.92											High	0.0002767	0.0002295	2.54
[K].MEKDEQIPDGMCIDVEGK.[L]	1xCarbamidomethyl [C12]; 2xOxidation [M1; M11]; 2xTMT6plex [K3; K18]; 1xTMT6plex [N-Term]	0.00798357	0.0015069	1	Q03336	Q03336 [196-213]	1	2813.4	81.2	100.1	110.6	85.4	69.2	118.6	84.1	129.9	117.8	103.1	High	0.0008236	0.003781	1.91
[R].MTVDESGQLVSCSMDDTVR.[Y]	1xCarbamidomethyl [C12]; 2xOxidation [M1; M14]; 1xTMT6plex [N-Term]	2.41508e-09	0.000481838	1	Q5RKI0	Q5RKI0 [371-389]	0	2391.07											High	0.0002767	1.122e-10	4.7
[K].AAAPAPEEEMDECEQALAAEPK.[A]	1xCarbamidomethyl [C13]; 1xOxidation [M10]; 1xTMT6plex [K22]; 1xTMT6plex [N-Term]	1.47261e-06	0.000481838	3	Q68FR6	Q68FR6 [254-275]	0	2831.35	93.8	101.1	99	80.5	81.7	90.5	119.8	115	109.8	108.6	High	0.0002767	1.801e-07	3.88
[K].AMTTFLSSLGAQCVIASR.[N]	1xCarbamidomethyl [C13]; 1xOxidation [M2]; 1xTMT6plex [N-Term]	8.33338e-11	0.000481838	1	Q64591	Q64591 [74-91]	0	2158.12											High	0.0002767	2.321e-12	4.88
[K].QDENDDDDDWNPCK.[A]	1xCarbamidomethyl [C13]; 1xTMT6plex [K14]; 1xTMT6plex [N-Term]	1.37176e-05	0.000481838	1	P52296	P52296 [332-345]	0	2223.95											High	0.0002767	2.354e-06	3.12
[R].ITVVQEVDTVEICGALK.[N]	1xCarbamidomethyl [C13]; 1xTMT6plex [K17]; 1xTMT6plex [N-Term]	2.14668e-08	0.000481838	1	O35077	O35077 [188-204]	0	2332.32											High	0.0002767	1.387e-09	4.36
[K].ASESQAGGSSSECRDGEEEESDEPPK.[V]	1xCarbamidomethyl [C13]; 1xTMT6plex [K26]; 1xTMT6plex [N-Term]	0.0407245	0.00400805	1	O08587	O08587 [320-345]	1	3212.42											High	0.002495	0.0226	0.98
[R].ANEPSPGEGDSNCVTR.[I]	1xCarbamidomethyl [C13]; 1xTMT6plex [N-Term]	0.00420924	0.000787149	1	P13635	P13635 [161-176]	0	1918.88											High	0.000435	0.001819	1.87
[R].EEPSADALLPIDCR.[M]	1xCarbamidomethyl [C13]; 1xTMT6plex [N-Term]	2.67619e-05	0.000481838	1	Q62930	Q62930 [29-42]	0	1814.92											High	0.0002767	5.094e-06	3.28
[K].DNNIVFSVPTDQCIDN.[-]	1xCarbamidomethyl [C13]; 1xTMT6plex [N-Term]	0.000230847	0.000481838	4	P30152	P30152 [183-198]	0	2079.99	95.7	131.5	97.7	57.2	112.6	79.3	96.4	133.1	95.3	101.2	High	0.0002767	6.118e-05	3.04
[R].AAVEEGIVLGGGCALLR.[C]	1xCarbamidomethyl [C13]; 1xTMT6plex [N-Term]	1.15303e-08	0.000481838	2	P63039	P63039 [430-446]	0	1914.07	102.9	113.2	115.7	146.3	86.9	68.5	105.9	76.1	79.2	105.4	High	0.0002767	6.763e-10	4.78
[K].ALEQNPDDAQYYCQR.[A]	1xCarbamidomethyl [C13]; 1xTMT6plex [N-Term]	0.0001076	0.000481838	1	B0BN85	B0BN85 [37-51]	0	2099.97	83.2	67.6	30.1	86.9	73.1	114.6	135.9	119.7	136.6	152.2	High	0.0002767	2.526e-05	3.2
[K].VNQIGSVTESIQACK.[L]	1xCarbamidomethyl [C14]; 1xTMT6plex [K15]; 1xTMT6plex [N-Term]	8.89959e-09	0.000481838	1	P15429	P15429 [344-358]	0	2092.15	82.3	80.5	37.3	78.3	104.3	49.3	156.4	106.1	194.2	111.2	High	0.0002767	5.037e-10	5.15
[K].DIDDDLEGEVTEECGK.[F]	1xCarbamidomethyl [C14]; 1xTMT6plex [K16]; 1xTMT6plex [N-Term]	2.98206e-05	0.000481838	1	Q9WV25	Q9WV25 [479-494]	0	2282.07											High	0.0002767	5.767e-06	2.54
[R].VAAGQEPETELLYCENK.[D]	1xCarbamidomethyl [C14]; 1xTMT6plex [K17]; 1xTMT6plex [N-Term]	0.0176852	0.00203864	1	Q8K3P7	Q8K3P7 [46-62]	0	2409.24	97.9	89.7	88.5	66.4	130.9	136.6	88.6	111.2	96.9	93.3	High	0.001287	0.009154	1.99
[K].YTVQDESHSEWVSCVR.[F]	1xCarbamidomethyl [C14]; 1xTMT6plex [N-Term]	2.47284e-10	0.000481838	3	P63245	P63245 [140-155]	0	2211.03	90.1	90.7	80.1	78.6	83.7	156.1	118.8	116.2	90.8	95	High	0.0002767	8.113e-12	5.25
[K].EPPTIRPNSPYDLCSR.[F]	1xCarbamidomethyl [C14]; 1xTMT6plex [N-Term]; 1xPhospho [S9(100)]	0.0267466	0.00323779	1	D3ZJ96	D3ZJ96 [1051-1066]	0	2211.05											High	0.001926	0.0144	2.07
[K].TFPTVNPSTGEVICQVAEGNKEDVDK.[A]	1xCarbamidomethyl [C14]; 2xTMT6plex [K21; K26]; 1xTMT6plex [N-Term]	5.87016e-05	0.000481838	1	P11884	P11884 [55-80]	1	3521.84											High	0.0002767	1.258e-05	2.78
[K].GEQDLISNGQQVLVCNQEGSSR.[R]	1xCarbamidomethyl [C15]; 1xTMT6plex [N-Term]	4.82448e-07	0.000481838	1	D4AAT7	D4AAT7 [243-264]	0	2647.29											High	0.0002767	4.988e-08	3.26
[R].DNLTLWTSDSAGEECDAAEGAEN.[-]	1xCarbamidomethyl [C15]; 1xTMT6plex [N-Term]	7.98294e-06	0.000481838	1	P68255	P68255 [223-245]	0	2684.15											High	0.0002767	1.263e-06	3.3
[R].SGSIVELLAGGGSSCSPVLSR.[K]	1xCarbamidomethyl [C15]; 1xTMT6plex [N-Term]; 1xPhospho [S]	0.0142224	0.00203864	1	P51111	P51111 [387-407]	0	2342.16											High	0.001113	0.00721	1.78
[R].DSDKESEDAEDEVSCETVK.[M]	1xCarbamidomethyl [C15]; 2xTMT6plex [K4; K19]; 1xTMT6plex [N-Term]	3.32542e-06	0.000481838	2	Q66H15	Q66H15 [188-206]	1	2859.37	170.8	130.6	182.8	160.1	85.6	58.7	46.2	47.6	47	70.5	High	0.0002767	4.611e-07	3.44
[K].NADMSEDMQQDAVDCATQAMEK.[Y]	1xCarbamidomethyl [C15]; 3xOxidation [M4; M8; M20]; 1xTMT6plex [K22]; 1xTMT6plex [N-Term]	4.20809e-06	0.000481838	6	Q78P75	Q78P75 [10-31]	0	2994.28	40.8	21.2	30.7	75.3	49.6	170.7	91.1	214.3	136.3	170	High	0.0002767	6.058e-07	3.3
[R].MVLAGVGVEHEHLVECAR.[K]	1xCarbamidomethyl [C16]; 1xOxidation [M1]; 1xTMT6plex [N-Term]	2.42602e-07	0.000481838	1	P20069	P20069 [250-267]	0	2251.15											High	0.0002767	2.257e-08	3.75
[R].TSGTVEDDLIIFPDDCEFK.[R]	1xCarbamidomethyl [C16]; 1xTMT6plex [K19]; 1xTMT6plex [N-Term]	4.39089e-07	0.000481838	2	Q9JMB5	Q9JMB5 [65-83]	0	2659.32											High	0.0002767	4.478e-08	3.57
[R].ASQPPSSSTQVTAIQCNIR.[K]	1xCarbamidomethyl [C16]; 1xTMT6plex [N-Term]	2.07727e-09	0.000481838	3	Q9WVK3	Q9WVK3 [64-82]	0	2274.17											High	0.0002767	9.42e-11	5.48
[R].ASQPPSSSTQVTAIQCNIR.[K]	1xCarbamidomethyl [C16]; 1xTMT6plex [N-Term]; 1xPhospho [S/T]	4.04871e-05	0.000481838	1	Q9WVK3	Q9WVK3 [64-82]	0	2354.14	91.9	89.3	51.1	106	53.4	219.8	85.3	125.9	74.9	102.3	High	0.0002767	8.187e-06	3.3
[K].QSESSVSTPSASFEPDICESAESR.[N]	1xCarbamidomethyl [C18]; 1xTMT6plex [N-Term]	2.66559e-07	0.000481838	1	Q5HZY0	Q5HZY0 [126-149]	0	2816.27											High	0.0002767	2.526e-08	4.01
[R].EDEEESLNEVGYDDIGGCR.[K]	1xCarbamidomethyl [C18]; 1xTMT6plex [N-Term]	4.37108e-09	0.000481838	2	P46462	P46462 [192-210]	0	2415.05											High	0.0002767	2.212e-10	5.14
[R].EDEEESLNEVGYDDIGGCR.[K]	1xCarbamidomethyl [C18]; 1xTMT6plex [N-Term]; 1xPhospho [S6(100)]	1.09949e-05	0.000481838	1	P46462	P46462 [192-210]	0	2495.01											High	0.0002767	1.829e-06	3.31
[K].VAPPPPALTPDSQTVDSSCK.[T]	1xCarbamidomethyl [C19]; 1xTMT6plex [K20]; 1xTMT6plex [N-Term]; 1xPhospho [T9(100)]	8.85697e-08	0.000481838	3	Q63624	Q63624 [930-949]	0	2605.3	73.1	75	69.7	67.4	58.8	129.6	142.6	121.8	115.2	146.9	High	0.0002767	7.095e-09	4.42
[K].REDEEESLNEVGYDDIGGCR.[K]	1xCarbamidomethyl [C19]; 1xTMT6plex [N-Term]	9.10775e-06	0.000481838	1	P46462	P46462 [191-210]	1	2571.15											High	0.0002767	1.469e-06	2.93
[K].AATGEEVSAEDLGGADLHCR.[R]	1xCarbamidomethyl [C19]; 1xTMT6plex [N-Term]	5.8249e-08	0.000481838	1	Q5XIT9	Q5XIT9 [249-268]	0	2287.08											High	0.0002767	4.362e-09	3.9
[R].MCHPSVDGFTPR.[L]	1xCarbamidomethyl [C2]; 1xOxidation [M1]; 1xTMT6plex [N-Term]	0.00118945	0.000481838	2	P07756	P07756 [815-826]	0	1648.78	128.7	114.7	104.1	95.5	90.1	227.1	44.2	57.6	78	60.2	High	0.0002767	0.0004152	2.47
[K].VCVQTVESGAMTK.[D]	1xCarbamidomethyl [C2]; 1xOxidation [M11]; 1xTMT6plex [K13]; 1xTMT6plex [N-Term]	2.31294e-05	0.000481838	1	P56574	P56574 [401-413]	0	1884											High	0.0002767	4.303e-06	2.99
[K].LCYVALDFEQEMATAASSSSLEK.[S]	1xCarbamidomethyl [C2]; 1xOxidation [M12]; 1xTMT6plex [K23]; 1xTMT6plex [N-Term]	2.80833e-11	0.000481838	9	P60711	P60711 [216-238]	0	3024.49	49	39.8	39.8	33.8	33	127.5	227.9	158.5	154.3	136.5	High	0.0002767	6.636e-13	6.98
[K].ECPPSETEEK.[N]	1xCarbamidomethyl [C2]; 1xTMT6plex [K10]; 1xTMT6plex [N-Term]	0.00109275	0.000481838	1	Q920F5	Q920F5 [270-279]	0	1663.82	101.1	108.3	82.9	119.3	97.9	109	84.8	87.5	116.6	92.5	High	0.0002767	0.000376	2.73
[K].ECPDQLGPSPK.[R]	1xCarbamidomethyl [C2]; 1xTMT6plex [K11]; 1xTMT6plex [N-Term]; 1xPhospho [S9(100)]	0.000228701	0.000481838	1	Q9WUI9	Q9WUI9 [21-31]	0	1765.86											High	0.0002767	6.044e-05	3.19
[K].QCVENADLPEGEK.[K]	1xCarbamidomethyl [C2]; 1xTMT6plex [K13]; 1xTMT6plex [N-Term]	1.5286e-05	0.000481838	1	O88761	O88761 [111-123]	0	1946.99											High	0.0002767	2.666e-06	2.59
[K].TCGFDFSGALEDISK.[I]	1xCarbamidomethyl [C2]; 1xTMT6plex [K15]; 1xTMT6plex [N-Term]	7.40371e-06	0.000481838	1	P00507	P00507 [186-200]	0	2105.06	112.1	128.5	112.9	100.7	115.1	52.9	91.2	101	90.5	95.1	High	0.0002767	1.158e-06	3.61
[K].TCADEFPLTVDSSEK.[Q]	1xCarbamidomethyl [C2]; 1xTMT6plex [K15]; 1xTMT6plex [N-Term]	1.68741e-05	0.000481838	1	Q4V8K1	Q4V8K1 [4-18]	0	2157.08	98.7	103.4	91.3	126.1	46	78.3	86.8	112.7	141.1	115.6	High	0.0002767	2.988e-06	3.32
[K].SCAEEPEVEPEAHEGDGDK.[K]	1xCarbamidomethyl [C2]; 1xTMT6plex [K19]; 1xTMT6plex [N-Term]	2.30208e-05	0.000481838	4	Q8VHK7	Q8VHK7 [107-125]	0	2543.16											High	0.0002767	4.278e-06	3.12
[R].DCNKPSPDDDIQDR.[H]	1xCarbamidomethyl [C2]; 1xTMT6plex [K4]; 1xTMT6plex [N-Term]	1.39856e-08	0.000481838	6	P13635	P13635 [355-368]	0	2133.03	33.8	28.7	28.6	36.9	37.3	53.4	243.2	166.1	178.4	193.7	High	0.0002767	8.452e-10	3.51
[K].DCQDIANK.[G]	1xCarbamidomethyl [C2]; 1xTMT6plex [K8]; 1xTMT6plex [N-Term]	0.0132508	0.00203864	1	P02680	P02680 [178-185]	0	1421.75	73	62.7	102	67.7	74.8	184.2	104.8	124.7	113.2	92.9	High	0.001113	0.006667	1.72
[R].ICSFEEAK.[G]	1xCarbamidomethyl [C2]; 1xTMT6plex [K8]; 1xTMT6plex [N-Term]; 1xPhospho [S3(100)]	0.00707825	0.0015069	1	P20651	P20651 [477-484]	0	1521.74	59	54.2	41.4	50.8	68.9	149.7	228.5	131.9	105.5	110	High	0.0008236	0.003305	2.36
[R].NCSSPAFSK.[T]	1xCarbamidomethyl [C2]; 1xTMT6plex [K9]; 1xTMT6plex [N-Term]; 1xPhospho [S]	0.0850256	0.00695773	1	D4A1R8	D4A1R8 [51-59]	0	1535.73	20.6	46.2	50.4	69	34.2	150.3	192.9	132.4	137.4	166.6	High	0.004219	0.0495	1.43
[K].SCADALGDR.[Q]	1xCarbamidomethyl [C2]; 1xTMT6plex [N-Term]	0.00131147	0.000481838	1	Q62930	Q62930 [75-83]	0	1193.58	20	18.5	47.6	45.8	93.3	118.6	212.9	148.8	144.6	150	High	0.0002767	0.0004658	2.17
[K].GCDVVVIPAGVPR.[K]	1xCarbamidomethyl [C2]; 1xTMT6plex [N-Term]	7.15115e-05	0.000481838	1	P04636	P04636 [92-104]	0	1567.88	87.7	138.7	98.3	97.1	110.3	91.4	89.2	95.2	91.9	100.2	High	0.0002767	1.581e-05	2.85
[R].VCTLAIIDPGDSDIIR.[S]	1xCarbamidomethyl [C2]; 1xTMT6plex [N-Term]	4.53252e-05	0.000481838	1	P62890	P62890 [91-106]	0	1987.07											High	0.0002767	9.365e-06	2.65
[K].ECEEIIR.[K]	1xCarbamidomethyl [C2]; 1xTMT6plex [N-Term]	0.0286728	0.00351491	1	P14480	P14480 [228-234]	0	1177.61	60	66.2	77.7	105.9	76.8	137.2	129.9	127.6	114.4	104.1	High	0.002073	0.01556	1.63
[K].SCAVAEYGVYVR.[A]	1xCarbamidomethyl [C2]; 1xTMT6plex [N-Term]	3.90328e-07	0.000481838	1	P06866	P06866 [321-332]	0	1602.81	11	56.4	19.5	52.6	70.4	126	208.4	125.6	136.9	193.2	High	0.0002767	3.915e-08	3.5
[R].YCEVLGAAATTDYNNNHEGREEDQR.[L]	1xCarbamidomethyl [C2]; 1xTMT6plex [N-Term]	1.81197e-08	0.000481838	1	Q6MG49	Q6MG49 [292-316]	1	3141.41											High	0.0002767	1.139e-09	4.31
[K].ACLISLGYDVENDR.[Q]	1xCarbamidomethyl [C2]; 1xTMT6plex [N-Term]	1.25513e-09	0.000481838	1	Q9QXQ0	Q9QXQ0 [792-805]	0	1853.93	96.9	96.2	81.3	113.6	77.1	89.3	99.5	120.7	111.7	113.8	High	0.0002767	5.278e-11	4.27
[K].ECEVLPDDTVSTLYNR.[F]	1xCarbamidomethyl [C2]; 1xTMT6plex [N-Term]	1.80329e-07	0.000481838	2	P28037	P28037 [151-166]	0	2140.04	162.8	89.9	149.7	170.9	165.9	47.9	39.4	61.3	22.4	89.8	High	0.0002767	1.609e-08	4.68
[R].FCSSPSTSSEGTR.[I]	1xCarbamidomethyl [C2]; 1xTMT6plex [N-Term]; 1xPhospho [S4(99.5)]	0.00224263	0.000787149	2	P48769	P48769 [8-20]	0	1711.72	34.2	76.1	21.9	58.4	44.2	82.4	189.1	153.4	176.8	163.5	High	0.000435	0.0008785	2.04
[R].KCSTPEEIK.[K]	1xCarbamidomethyl [C2]; 2xTMT6plex [K1; K9]; 1xTMT6plex [N-Term]; 1xPhospho [S3(100)]	0.0252597	0.00323779	1	Q7M0E3	Q7M0E3 [22-30]	1	1859	52.9	87.9	81.5	66.4	124.4	112.3	117	137.6	101.3	118.7	High	0.001926	0.01356	1.87
[R].GGGAGGSSVGTGGGAAGGACGGAGSEDSGDR.[G]	1xCarbamidomethyl [C20]; 1xTMT6plex [N-Term]; 1xPhospho [S25(99.5)]	0.000614096	0.000481838	1	Q6MGB6	Q6MGB6 [205-235]	0	2762.13											High	0.0002767	0.0001909	2.13
[K].FVDEEDGGDGQAGPDEGEVDSCLR.[Q]	1xCarbamidomethyl [C22]; 1xTMT6plex [N-Term]	3.21521e-05	0.000481838	1	Q4KLF8	Q4KLF8 [24-47]	0	2782.19											High	0.0002767	6.286e-06	2.2
[K].ESQSNLIADGDGSEVSDEEEASCPSEER.[K]	1xCarbamidomethyl [C23]; 1xTMT6plex [N-Term]; 1xPhospho [S]	0.002223	0.000787149	1	P97874	P97874 [812-839]	0	3335.36											High	0.000435	0.0008681	1.49
[K].AQDIEAGDGTTSVVIIAGSLLDSCTK.[L]	1xCarbamidomethyl [C24]; 1xTMT6plex [K26]; 1xTMT6plex [N-Term]	5.32591e-07	0.000481838	2	Q7TPB1	Q7TPB1 [97-122]	0	3079.62											High	0.0002767	5.594e-08	3.96
[K].EGGGDSSASSPTEEEQEQGEISACSDEGTAQEGK.[A]	1xCarbamidomethyl [C24]; 1xTMT6plex [K34]; 1xTMT6plex [N-Term]; 1xPhospho [S25(99.1)]	0.000123862	0.000481838	2	Q9EPH2	Q9EPH2 [111-144]	0	3981.67											High	0.0002767	2.974e-05	3.52
[K].NYDGDVQSDSVAQGYGSLGMMTSVLICPDGK.[T]	1xCarbamidomethyl [C27]; 2xOxidation [M20; M21]; 1xTMT6plex [K31]; 1xTMT6plex [N-Term]	1.61043e-06	0.000481838	1	P41562	P41562 [271-301]	0	3754.77											High	0.0002767	1.998e-07	3.61
[R].ALCQITDSTMLQAVER.[Y]	1xCarbamidomethyl [C3]; 1xOxidation [M10]; 1xTMT6plex [N-Term]	2.28198e-07	0.000481838	1	Q4AEF8	Q4AEF8 [127-142]	0	2081.06	79.6	56.9	57	97.9	121.9	123	122.3	134.7	116.2	90.5	High	0.0002767	2.107e-08	3.98
[K].YMCENQATISSK.[L]	1xCarbamidomethyl [C3]; 1xOxidation [M2]; 1xTMT6plex [K12]; 1xTMT6plex [N-Term]	0.000241882	0.000481838	2	P02770	P02770 [287-298]	0	1905.95											High	0.0002767	6.447e-05	2.04
[R].SPCGSPTGSPK.[S]	1xCarbamidomethyl [C3]; 1xTMT6plex [K11]; 1xTMT6plex [N-Term]; 1xPhospho [S9(99.1)]	0.00996934	0.00203864	1	Q8K4S7	Q8K4S7 [521-531]	0	1612.78											High	0.001113	0.004853	1.93
[R].EGCPSPPGQTNK.[G]	1xCarbamidomethyl [C3]; 1xTMT6plex [K12]; 1xTMT6plex [N-Term]; 1xPhospho [S5(100)]	0.00682293	0.0015069	2	Q99PD6	Q99PD6 [190-201]	0	1809.86	33.9	23.7	19.2	64.4	106.4	179.6	165.5	114.5	167.7	125	High	0.0008236	0.003177	1.65
[K].SYCNDQSTGDIK.[V]	1xCarbamidomethyl [C3]; 1xTMT6plex [K12]; 1xTMT6plex [N-Term]; 1xPhospho [S7(99.8)]	0.0016206	0.000787149	1	P27605	P27605 [104-115]	0	1925.87											High	0.000435	0.0005984	2.23
[R].ASCDAQTYGIGLK.[E]	1xCarbamidomethyl [C3]; 1xTMT6plex [K13]; 1xTMT6plex [N-Term]; 1xPhospho [S2(100)]	0.000698126	0.000481838	1	Q6UPE1	Q6UPE1 [263-275]	0	1921.95											High	0.0002767	0.0002212	2.39
[R].SSCVSLGESAAGYYGSGK.[M]	1xCarbamidomethyl [C3]; 1xTMT6plex [K18]; 1xTMT6plex [N-Term]; 1xPhospho [S1(99.6)]	3.79068e-05	0.000481838	1	Q63085	Q63085 [279-296]	0	2318.08											High	0.0002767	7.588e-06	2.86
[K].QSCEEENAGAEDQDGDGEGSK.[T]	1xCarbamidomethyl [C3]; 1xTMT6plex [K21]; 1xTMT6plex [N-Term]	1.99049e-06	0.000481838	2	Q7TPB4	Q7TPB4 [276-296]	0	2670.15											High	0.0002767	2.547e-07	3.17
[K].AVCVLK.[G]	1xCarbamidomethyl [C3]; 1xTMT6plex [K6]; 1xTMT6plex [N-Term]	0.0114188	0.00203864	1	P07632	P07632 [5-10]	0	1147.73	132.1	114.7	135.6	117.2	107.3	75.3	63.9	82.2	88.2	83.6	High	0.001113	0.005653	1.75
[R].EHCEQLEK.[C]	1xCarbamidomethyl [C3]; 1xTMT6plex [K8]; 1xTMT6plex [N-Term]	0.0918187	0.00748961	1	Q5M9I5	Q5M9I5 [33-40]	0	1530.8											High	0.004662	0.05374	1.25
[K].TNCELYEK.[L]	1xCarbamidomethyl [C3]; 1xTMT6plex [K8]; 1xTMT6plex [N-Term]	0.000238517	0.000481838	4	P02770	P02770 [414-421]	0	1514.79	66.3	58.2	81.4	75.7	68	66.4	165.7	114.5	147.4	156.5	High	0.0002767	6.349e-05	2.39
[R].EDCSPADKPYIEEAR.[R]	1xCarbamidomethyl [C3]; 1xTMT6plex [K8]; 1xTMT6plex [N-Term]	0.000372955	0.000481838	1	Q7TP52	Q7TP52 [220-234]	0	2238.11	131.8	149.6	90.9	119.3	152.3	100.7	61.3	61.5	43	89.5	High	0.0002767	0.0001067	2.64
[R].GECQSEGVLFFQGNR.[K]	1xCarbamidomethyl [C3]; 1xTMT6plex [N-Term]	3.32617e-08	0.000481838	2	P20059	P20059 [151-165]	0	1956.94	41.5	24.7	39.5	38.8	96	73.5	199.9	152.7	178	155.4	High	0.0002767	2.288e-09	2.61
[R].FECGEGEQVAEAE.[-]	1xCarbamidomethyl [C3]; 1xTMT6plex [N-Term]	0.00018445	0.000481838	1	Q9QYU2	Q9QYU2 [312-324]	0	1683.74											High	0.0002767	4.707e-05	2.72
[K].LLCGGGAAADR.[G]	1xCarbamidomethyl [C3]; 1xTMT6plex [N-Term]	0.000182732	0.000481838	1	P11884	P11884 [386-396]	0	1289.68	119.3	152.4	134.1	94.7	154.6	88.9	51.6	56.8	68.1	79.5	High	0.0002767	4.668e-05	1.97
[R].IACEEEFSDSDEEGEGGR.[K]	1xCarbamidomethyl [C3]; 1xTMT6plex [N-Term]	3.34111e-06	0.000481838	1	Q4QQW4	Q4QQW4 [414-431]	0	2244.94											High	0.0002767	4.639e-07	3.32
[K].IGCFALSEPGNGSDAGAASTTAR.[E]	1xCarbamidomethyl [C3]; 1xTMT6plex [N-Term]	1.00094e-06	0.000481838	1	P15651	P15651 [149-171]	0	2439.18											High	0.0002767	1.154e-07	3.98
[K].SGCQQAASEHGLVVIAPDTSPR.[G]	1xCarbamidomethyl [C3]; 1xTMT6plex [N-Term]	7.91348e-12	0.000481838	4	B0BNE5	B0BNE5 [65-86]	0	2509.27	95.5	121.4	105.6	102.8	66.3	112.3	95.1	100	82.5	118.5	High	0.0002767	1.539e-13	5.74
[K].DECPEVR.[L]	1xCarbamidomethyl [C3]; 1xTMT6plex [N-Term]	0.00156458	0.000787149	1	Q4QQT4	Q4QQT4 [387-393]	0	1133.55	66.6	96.8	119.4	100.7	141.1	72.2	112.3	101.5	93.4	96	High	0.000435	0.0005748	2.45
[R].LACGVIGIAQ.[-]	1xCarbamidomethyl [C3]; 1xTMT6plex [N-Term]	0.000361029	0.000481838	4	P07632	P07632 [145-154]	0	1230.71	114.3	97.1	19	83.7	180.3	43.4	81.6	136.7	145.2	98.8	High	0.0002767	0.0001025	2.53
[K].ENCSPTIPSSNAAGEGGEDGIER.[T]	1xCarbamidomethyl [C3]; 1xTMT6plex [N-Term]	6.57114e-05	0.000481838	1	P29995	P29995 [2455-2477]	0	2576.17											High	0.0002767	1.431e-05	3.34
[K].DNCFATEGPNLVAR.[S]	1xCarbamidomethyl [C3]; 1xTMT6plex [N-Term]	1.14169e-05	0.000481838	2	P02770	P02770 [589-602]	0	1792.88											High	0.0002767	1.909e-06	2.88
[K].DACVISSEFHER.[D]	1xCarbamidomethyl [C3]; 1xTMT6plex [N-Term]; 1xPhospho [S]	0.0290099	0.00351491	1	Q66HG5	Q66HG5 [192-203]	0	1758.77											High	0.002073	0.01574	1.08
[R].GLCSGPGAGEESPAATLPR.[M]	1xCarbamidomethyl [C3]; 1xTMT6plex [N-Term]; 1xPhospho [S12(100)]	7.87262e-07	0.000481838	1	Q5XIU9	Q5XIU9 [73-91]	0	2136											High	0.0002767	8.769e-08	3.62
[R].ALCSGSPTQR.[R]	1xCarbamidomethyl [C3]; 1xTMT6plex [N-Term]; 1xPhospho [S4(99.5)]	0.0148153	0.00203864	1	Q5FVR2	Q5FVR2 [352-361]	0	1385.64	123.9	165.5	103	151.4	136.2	79.4	33.9	65.4	56.5	84.8	High	0.001113	0.00751	2.01
[R].IACEEEFSDSDEEGEGGR.[K]	1xCarbamidomethyl [C3]; 1xTMT6plex [N-Term]; 1xPhospho [S8(100)]	4.53803e-07	0.000481838	4	Q4QQW4	Q4QQW4 [414-431]	0	2324.91											High	0.0002767	4.645e-08	4.29
[R].TSCGSPNYAAPEVISGR.[L]	1xCarbamidomethyl [C3]; 1xTMT6plex [N-Term]; 1xPhospho [T/S/Y]	0.00146459	0.000787149	1	P54645	P54645 [183-199]	0	2074.95											High	0.000435	0.0005312	2.17
[R].GTCILPSVNDMMDDIDEK.[M]	1xCarbamidomethyl [C3]; 2xOxidation [M11; M12]; 1xTMT6plex [K18]; 1xTMT6plex [N-Term]	0.000234104	0.000481838	1	Q9EQ76	Q9EQ76 [395-412]	0	2543.21											High	0.0002767	6.211e-05	2.96
[K].TSACFEPSLDYMVTK.[I]	1xCarbamidomethyl [C4]; 1xOxidation [M12]; 1xTMT6plex [K15]; 1xTMT6plex [N-Term]	1.00094e-06	0.000481838	2	P07756	P07756 [758-772]	0	2223.11	136.1	142.6	122.2	124.2	163.2	81.1	42.7	65.5	72.8	49.7	High	0.0002767	1.158e-07	3.58
[K].KEECPAVR.[L]	1xCarbamidomethyl [C4]; 1xTMT6plex [K1]; 1xTMT6plex [N-Term]	0.016091	0.00203864	1	P04785	P04785 [311-318]	1	1446.81	72.6	73.5	94.5	90.9	114.9	102.7	110.1	115.9	105.9	119	High	0.001113	0.008263	2.12
[R].DQTCTPIPVK.[R]	1xCarbamidomethyl [C4]; 1xTMT6plex [K10]; 1xTMT6plex [N-Term]; 1xPhospho [T5(100)]	0.007621	0.0015069	1	Q63150	Q63150 [480-489]	0	1696.87	132.2	122.8	154.1	140.6	135	70.9	45.2	63.2	60.6	75.4	High	0.0008236	0.003592	2.3
[K].AAGCDFTNVVK.[T]	1xCarbamidomethyl [C4]; 1xTMT6plex [K11]; 1xTMT6plex [N-Term]	9.06705e-07	0.000481838	3	P52759	P52759 [68-78]	0	1639.89	118.4	143.5	77.6	111.7	178.5	70.6	60.9	67.4	97.9	73.7	High	0.0002767	1.035e-07	3.2
[R].HIDCAQVYQNEK.[E]	1xCarbamidomethyl [C4]; 1xTMT6plex [K12]; 1xTMT6plex [N-Term]	0.00258191	0.000787149	1	P07943	P07943 [42-53]	0	1963.01											High	0.000435	0.001033	1.84
[R].IAECSSQLAEEEEK.[A]	1xCarbamidomethyl [C4]; 1xTMT6plex [K14]; 1xTMT6plex [N-Term]	5.55645e-07	0.000481838	1	Q9JLT0	Q9JLT0 [1008-1021]	0	2081.05	44.3	58.1	31.6	114.5		123.2	136.4	162.4	142.2	187.3	High	0.0002767	5.882e-08	3.81
[R].EGVCPEGSIDSAPVK.[W]	1xCarbamidomethyl [C4]; 1xTMT6plex [K15]; 1xTMT6plex [N-Term]	1.21421e-07	0.000481838	5	P12346	P12346 [347-361]	0	2003.05	62.4	70.4	62.6	56.1	46.2	88.6	198.2	130.2	131.4	153.9	High	0.0002767	1.02e-08	3.61
[R].ITSCDIEVQDFVIPK.[G]	1xCarbamidomethyl [C4]; 1xTMT6plex [K15]; 1xTMT6plex [N-Term]	6.41852e-05	0.000481838	1	P12939	P12939 [380-394]	0	2222.21											High	0.0002767	1.391e-05	2.82
[K].AESCGSFDETESEESSK.[L]	1xCarbamidomethyl [C4]; 1xTMT6plex [K17]; 1xTMT6plex [N-Term]; 1xPhospho [S6(100)]	0.00954923	0.00203864	2	Q5U2S5	Q5U2S5 [111-127]	0	2417.01											High	0.001113	0.004625	2.11
[R].HIDCASVYGNETEIGEALK.[E]	1xCarbamidomethyl [C4]; 1xTMT6plex [K19]; 1xTMT6plex [N-Term]	2.58012e-11	0.000481838	1	P51635	P51635 [43-61]	0	2564.31	91.2	107.2	90.9	97.4	78.1	91.1	109.8	99.6	123.2	111.4	High	0.0002767	6.005e-13	5.28
[R].VIVCNTK.[Q]	1xCarbamidomethyl [C4]; 1xTMT6plex [K7]; 1xTMT6plex [N-Term]	0.0026512	0.000787149	1	P08699	P08699 [182-188]	0	1291.78	40.5	49.1		46.5	29.4	140.7	208	177.8	150.9	157.1	High	0.000435	0.001068	2.3
[K].FEICVSSK.[G]	1xCarbamidomethyl [C4]; 1xTMT6plex [K8]; 1xTMT6plex [N-Term]; 1xPhospho [S7(99.6)]	0.0402182	0.00400805	1	Q5XI74	Q5XI74 [96-103]	0	1507.76	64.7	67	96.9	71.8	65.2	120.8	167.6	89.1	125.2	131.7	High	0.002495	0.02237	1.83
[R].LDDCGLTEVR.[C]	1xCarbamidomethyl [C4]; 1xTMT6plex [N-Term]	0.000158048	0.000481838	1	P29315	P29315 [30-39]	0	1406.71	84.1	57.2	91.6	43.7	88	147.9	149.3	105.5	110.2	122.6	High	0.0002767	3.949e-05	2.55
[R].VSVCAETFNPDEEEDNDPR.[V]	1xCarbamidomethyl [C4]; 1xTMT6plex [N-Term]	2.63868e-05	0.000481838	1	P12368	P12368 [96-114]	0	2452.08											High	0.0002767	5.006e-06	3.88
[R].AASCLEGNR.[G]	1xCarbamidomethyl [C4]; 1xTMT6plex [N-Term]	0.0844359	0.00669039	1	P85971	P85971 [30-38]	0	1206.61											High	0.004219	0.04922	1.02
[K].ADQCYEDVR.[V]	1xCarbamidomethyl [C4]; 1xTMT6plex [N-Term]	0.00440189	0.000787149	2	Q91ZN1	Q91ZN1 [21-29]	0	1384.64	34.2	29.6	70.2	34.2	18.4	228.5	184.3	135.6	107.2	157.8	High	0.000435	0.001917	1.88
[K].HNLCGETEEER.[I]	1xCarbamidomethyl [C4]; 1xTMT6plex [N-Term]	3.17247e-06	0.000481838	1	P08010; P08009	P08010 [84-94]; P08009 [84-94]	0	1602.74	104.3	121.7	109.4	101.6	103.9	88.2	68.6	107.3	96.2	98.8	High	0.0002767	4.357e-07	4.18
[K].LSGCEATDSETLVR.[C]	1xCarbamidomethyl [C4]; 1xTMT6plex [N-Term]	7.40371e-06	0.000481838	2	O70631	O70631 [279-292]	0	1766.88	60.1	52.3	93.5	84.7	75.4	112	106.2	121.7	132.8	161.4	High	0.0002767	1.156e-06	3.59
[R].SLECQDALETAAR.[V]	1xCarbamidomethyl [C4]; 1xTMT6plex [N-Term]; 1xPhospho [S1(100)]	0.000654809	0.000481838	1	Q9QYM0	Q9QYM0 [43-55]	0	1772.81											High	0.0002767	0.0002059	2.73
[R].LESCDRR.[V]	1xCarbamidomethyl [C4]; 1xTMT6plex [N-Term]; 1xPhospho [S3(100)]	0.0629188	0.00566012	1	Q5M9I5	Q5M9I5 [48-54]	1	1244.57	189.3	144.4	148.9	126.4	132.3	32.8	37.9	84	63.8	40.2	High	0.003521	0.03601	2.52
[K].AVTCDISEDEED.[-]	1xCarbamidomethyl [C4]; 1xTMT6plex [N-Term]; 1xPhospho [S7(100)]	0.000701324	0.000481838	1	P19836	P19836 [356-367]	0	1691.66											High	0.0002767	0.0002228	2.55
[K].LSLCGEESFGTGSDHIR.[E]	1xCarbamidomethyl [C4]; 1xTMT6plex [N-Term]; 1xPhospho [S8(100)]	1.84642e-08	0.000481838	1	P38652	P38652 [371-387]	0	2173.98	113.7	61.4	75.9	113	99.5	113.2	96.2	121.2	100.5	105.4	High	0.0002767	1.164e-09	4.55
[K].LLQTCFSSPTDDSMDR.[-]	1xCarbamidomethyl [C5]; 1xOxidation [M14]; 1xTMT6plex [N-Term]; 1xPhospho [S/T]	0.0392276	0.00400805	1	Q6IMX7	Q6IMX7 [342-357]	0	2197.93											High	0.002495	0.02178	1.25
[R].TYFSCTSAHTSTGDGTAMVTR.[A]	1xCarbamidomethyl [C5]; 1xOxidation [M18]; 1xTMT6plex [N-Term]	8.42914e-05	0.000481838	1	Q920L2	Q920L2 [254-274]	0	2496.13											High	0.0002767	1.914e-05	2.63
[K].GQEMCADYSENTFTEYK.[K]	1xCarbamidomethyl [C5]; 1xOxidation [M4]; 1xTMT6plex [K17]; 1xTMT6plex [N-Term]	6.647e-10	0.000481838	3	P04276	P04276 [403-419]	0	2547.14	85.8	77.3	82.6	68.1	77.7	109.3	146	121.8	114.3	117.1	High	0.0002767	2.538e-11	4.87
[R].DASQCQMDDDEIEVQK.[G]	1xCarbamidomethyl [C5]; 1xOxidation [M7]; 1xTMT6plex [K16]; 1xTMT6plex [N-Term]	0.000187934	0.000481838	1	P30082	P30082 [118-133]	0	2385.1	89.8	70.8	64.8	56.8	55.2	48.3	168	153.2	136.1	157	High	0.0002767	4.811e-05	2.6
[K].EGALCEENMR.[G]	1xCarbamidomethyl [C5]; 1xOxidation [M9]; 1xTMT6plex [N-Term]	0.0254038	0.00323779	1	P05197	P05197 [689-698]	0	1453.66	33.8	94.8	47.8	44.5	61.5	122.1	130.7	178.4	153.2	133.1	High	0.001926	0.01363	1.35
[R].KHHLCGETEEER.[I]	1xCarbamidomethyl [C5]; 1xTMT6plex [K1]; 1xTMT6plex [N-Term]	0.00954923	0.00203864	1	P04905	P04905 [83-94]	1	1983.01											High	0.001113	0.004634	1.32
[R].KHNLCGETEEER.[I]	1xCarbamidomethyl [C5]; 1xTMT6plex [K1]; 1xTMT6plex [N-Term]	2.4153e-10	0.000481838	8	P08010; P08009	P08010 [83-94]; P08009 [83-94]	1	1960	141.1	136.3	124.1	115.8	175.2	31.9	51.2	88.6	73.9	62	High	0.0002767	7.894e-12	5.58
[K].EFTPCAQAAFQK.[V]	1xCarbamidomethyl [C5]; 1xTMT6plex [K12]; 1xTMT6plex [N-Term]	4.49482e-06	0.000481838	1	P02091; P11517	P02091 [122-133]; P11517 [122-133]	0	1855.98	68.8	62.6	52.1	97.8	102.3	139.4	83.7	104.3	175.9	113.1	High	0.0002767	6.505e-07	3.19
[K].GTGDCSDEEVDGK.[A]	1xCarbamidomethyl [C5]; 1xTMT6plex [K13]; 1xTMT6plex [N-Term]; 1xPhospho [S6(100)]	3.30726e-05	0.000481838	8	Q62812	Q62812 [1939-1951]	0	1906.81	86.6	55.4	51.4	59.7	54.5	51.2	156.2	165	196.9	123	High	0.0002767	6.495e-06	3.12
[R].DVVICPDTSLEEAK.[T]	1xCarbamidomethyl [C5]; 1xTMT6plex [K14]; 1xTMT6plex [N-Term]	3.42148e-08	0.000481838	2	O88767	O88767 [49-62]	0	2034.08	97	103.9	109.7	110.2	109.6	76.2	98.7	91	96.7	107.1	High	0.0002767	2.371e-09	3.49
[K].LTSSCPDLPSQSDK.[K]	1xCarbamidomethyl [C5]; 1xTMT6plex [K14]; 1xTMT6plex [N-Term]; 1xPhospho [S4(99.5)]	0.000542406	0.000481838	1	Q9Z158	Q9Z158 [285-298]	0	2073	106.2	98.8	138.1	91.9	65.3	105.6	90.8	98.8	98.8	105.7	High	0.0002767	0.0001653	3.06
[K].GQEMCADYSENTFTEYK.[K]	1xCarbamidomethyl [C5]; 1xTMT6plex [K17]; 1xTMT6plex [N-Term]	5.50345e-06	0.000481838	1	P04276	P04276 [403-419]	0	2531.15	89.2	78.3	56	71	76.2	120.3	137.1	128.8	108.3	134.9	High	0.0002767	8.219e-07	4.1
[K].TETVCTFTDGALVQHQK.[W]	1xCarbamidomethyl [C5]; 1xTMT6plex [K17]; 1xTMT6plex [N-Term]	9.37787e-15	0.000481838	6	P55053	P55053 [83-99]	0	2393.25	52	41.6	33.3	44.5	60.5	119	226.4	137	121.4	164.4	High	0.0002767	6.582e-17	6.27
[R].INNACFEAVVVTNTIPQEDK.[M]	1xCarbamidomethyl [C5]; 1xTMT6plex [K20]; 1xTMT6plex [N-Term]	1.3925e-12	0.000481838	1	P60892	P60892 [261-280]	0	2720.43	127.5	103.6	109.9	68.4	85.5	67.8	133.5	101.7	108.7	93.5	High	0.0002767	2.083e-14	5.39
[R].VAAACLTSSTAERPLEEEAK.[L]	1xCarbamidomethyl [C5]; 1xTMT6plex [K20]; 1xTMT6plex [N-Term]; 1xPhospho [T/S]	1.0391e-05	0.000481838	1	Q0VGK3	Q0VGK3 [354-373]	0	2671.34	198.7	146.1	208.6	165.2	108.3	41.6	22.1	40.9	42.3	26.3	High	0.0002767	1.713e-06	3.61
[R].AAFSCDK.[V]	1xCarbamidomethyl [C5]; 1xTMT6plex [K7]; 1xTMT6plex [N-Term]	0.00290916	0.000787149	2	P04797	P04797 [19-25]	0	1256.67	74.5	82.5	81.5	82.7	89	86.8	149.7	125.3	110.3	117.7	High	0.000435	0.001191	2.56
[R].AAFSCDK.[V]	1xCarbamidomethyl [C5]; 1xTMT6plex [K7]; 1xTMT6plex [N-Term]; 1xPhospho [S4(100)]	0.0755888	0.00669039	1	P04797	P04797 [19-25]	0	1336.64	78.9	83.7	91.7	79.5	98.6	76.9	157.7	106.1	116	111	High	0.00408	0.04388	1.87
[K].VAGDCLDEK.[Q]	1xCarbamidomethyl [C5]; 1xTMT6plex [K9]; 1xTMT6plex [N-Term]	0.000390665	0.000481838	2	Q5RJR8	Q5RJR8 [127-135]	0	1464.78	114.4	117	134.6	113.5	71	65.1	80.4	118.3	99.6	86.2	High	0.0002767	0.0001128	2.76
[R].TFQDCYSGK.[F]	1xCarbamidomethyl [C5]; 1xTMT6plex [K9]; 1xTMT6plex [N-Term]	0.00137685	0.000481838	1	P14604	P14604 [107-115]	0	1563.79	140.7	124.7	110	115.8	110.6	93.3	66.2	69.1	78.4	91.2	High	0.0002767	0.0004933	1.55
[K].EGIECEVINLR.[T]	1xCarbamidomethyl [C5]; 1xTMT6plex [N-Term]	3.2176e-06	0.000481838	1	P49432	P49432 [259-269]	0	1560.83	113.8	118.9	135.7	106.4	103.6	63.2	85.6	95.3	88.6	88.9	High	0.0002767	4.445e-07	3.24
[K].LNQVCFDDDGTSSPQDR.[L]	1xCarbamidomethyl [C5]; 1xTMT6plex [N-Term]	4.12561e-05	0.000481838	3	Q66HC5	Q66HC5 [418-434]	0	2182.99											High	0.0002767	8.385e-06	3.59
[R].GENHCGIESEIVAGIPR.[T]	1xCarbamidomethyl [C5]; 1xTMT6plex [N-Term]	4.64657e-08	0.000481838	1	P00787	P00787 [315-331]	0	2067.05											High	0.0002767	3.365e-09	3.7
[K].EYDECTSDGR.[E]	1xCarbamidomethyl [C5]; 1xTMT6plex [N-Term]	0.0735418	0.00669039	1	Q80Z70	Q80Z70 [137-146]	0	1460.62											High	0.00408	0.04251	0.97
[R].ISDQCPSSLAIQENANALAR.[Y]	1xCarbamidomethyl [C5]; 1xTMT6plex [N-Term]	1.31588e-11	0.000481838	3	P00884	P00884 [154-173]	0	2387.22	119.9	79.3	109	100.7	106.4	110.6	87.2	92.2	99.8	94.9	High	0.0002767	2.772e-13	5.75
[K].EEHLCTQR.[M]	1xCarbamidomethyl [C5]; 1xTMT6plex [N-Term]	0.0715568	0.00649012	1	Q63610	Q63610 [229-236]	0	1301.65	78.7	74.2	73.4	73.8	66	218	100.9	111.7	97.2	106.1	High	0.003966	0.04129	2.74
[K].LGVSCEVIDLR.[T]	1xCarbamidomethyl [C5]; 1xTMT6plex [N-Term]	1.01016e-05	0.000481838	1	P35738	P35738 [293-303]	0	1489.82	145.7	144.2	136.6	125.4	106.6	45.2	58	94.7	70.7	73	High	0.0002767	1.653e-06	3.15
[R].DSSTCPGDYVLSVSENSR.[V]	1xCarbamidomethyl [C5]; 1xTMT6plex [N-Term]; 1xPhospho [S/T/Y]	6.88731e-05	0.000481838	1	Q5U2U2	Q5U2U2 [40-57]	0	2281.98											High	0.0002767	1.511e-05	3.09
[R].ISDQCPSSLAIQENANALAR.[Y]	1xCarbamidomethyl [C5]; 1xTMT6plex [N-Term]; 1xPhospho [S]	0.000682347	0.000481838	2	P00884	P00884 [154-173]	0	2467.18											High	0.0002767	0.0002159	2.68
[R].RVSVCAETFNPDEEEDNDPR.[V]	1xCarbamidomethyl [C5]; 1xTMT6plex [N-Term]; 1xPhospho [S3(100)]	2.04851e-11	0.000481838	4	P12368	P12368 [95-114]	1	2688.14	107.5	105.4	107.4	102.5	77.9	24.8	116.2	108.9	119	130.3	High	0.0002767	4.606e-13	6.97
[R].RASVCAEAYNPDEEEDDAESR.[I]	1xCarbamidomethyl [C5]; 1xTMT6plex [N-Term]; 1xPhospho [S3(100)]	1.22638e-13	0.000481838	3	P12369	P12369 [110-130]	1	2722.11											High	0.0002767	1.271e-15	7.76
[R].LTEGCSFR.[R]	1xCarbamidomethyl [C5]; 1xTMT6plex [N-Term]; 1xPhospho [S6(100)]	0.0588527	0.00566012	1	Q71TY3	Q71TY3 [73-80]	0	1278.58	116.9	119.6	132.3	91.9	86.2	93.2	81.2	119.6	86.1	73	High	0.003521	0.03351	2.03
[R].VLAPCSPSEER.[R]	1xCarbamidomethyl [C5]; 1xTMT6plex [N-Term]; 1xPhospho [S6(100)]	0.00571332	0.000787149	2	P42335	P42335 [195-205]	0	1553.72											High	0.000435	0.002587	2.33
[R].TSTFCGTPEFLAPEVLTDTSYTR.[A]	1xCarbamidomethyl [C5]; 1xTMT6plex [N-Term]; 1xPhospho [T/S/Y]	0.00848404	0.00203864	1	Q63433	Q63433 [776-798]	0	2902.34											High	0.001113	0.004056	1.98
[R].ESDFCVESEEKTSAEK.[V]	1xCarbamidomethyl [C5]; 2xTMT6plex [K11; K16]; 1xTMT6plex [N-Term]; 2xPhospho [S13(99.4); S/T]	0.0185527	0.00236975	1	Q66H86	Q66H86 [107-122]	1	2722.22	63.5	32.9	23.4	41.9	25.4	135	203.7	142.7	114.6	216.9	High	0.001467	0.009642	1.92
[K].GTGDCSDEEVDGKADGADAK.[A]	1xCarbamidomethyl [C5]; 2xTMT6plex [K13; K20]; 1xTMT6plex [N-Term]; 1xPhospho [S6(100)]	5.57432e-05	0.000481838	2	Q62812	Q62812 [1939-1958]	1	2764.26	154.8	80.5	83.4	84.9	63.5	56.4	109.6	150	130.6	86.4	High	0.0002767	1.186e-05	2.77
[R].LKSYCNDQSTGDIK.[V]	1xCarbamidomethyl [C5]; 2xTMT6plex [K2; K14]; 1xTMT6plex [N-Term]; 1xPhospho [S3(100)]	0.0154375	0.00203864	1	P27605	P27605 [102-115]	1	2396.21	74.4	111.1	86.8	76	102.1	77	123.4	90.6	98.1	160.6	High	0.001113	0.007859	2.08
[K].EGVIECSFVQSK.[E]	1xCarbamidomethyl [C6]; 1xTMT6plex [K12]; 1xTMT6plex [N-Term]	8.6481e-06	0.000481838	2	P04636	P04636 [270-281]	0	1840.99	88.1	84.4	57.8	123.8	139.5	86.1	70.4	101.4	150.2	98.1	High	0.0002767	1.382e-06	3.58
[R].LDSSTCLHAVGDK.[A]	1xCarbamidomethyl [C6]; 1xTMT6plex [K13]; 1xTMT6plex [N-Term]; 1xPhospho [S/T]	0.0105629	0.00203864	1	Q4KMC4	Q4KMC4 [242-254]	0	1940.96											High	0.001113	0.005185	1.73
[R].VDSTTCLFPVEEK.[A]	1xCarbamidomethyl [C6]; 1xTMT6plex [K13]; 1xTMT6plex [N-Term]; 1xPhospho [S3(98.9)]	0.0155175	0.00203864	1	P82808	P82808 [241-253]	0	2063.02											High	0.001113	0.007935	1.77
[R].ELGSECGIEFDEEK.[T]	1xCarbamidomethyl [C6]; 1xTMT6plex [K14]; 1xTMT6plex [N-Term]	5.32503e-06	0.000481838	1	Q641Y0	Q641Y0 [125-138]	0	2100.02											High	0.0002767	7.911e-07	3.43
[K].GSTESCNTTTEDEDLK.[V]	1xCarbamidomethyl [C6]; 1xTMT6plex [K16]; 1xTMT6plex [N-Term]; 1xPhospho [S2(99.5)]	0.000955003	0.000481838	1	P11730	P11730 [378-393]	0	2325.02											High	0.0002767	0.0003204	3.09
[R].VLHAQCHSTPDSAEDVRK.[F]	1xCarbamidomethyl [C6]; 1xTMT6plex [K18]; 1xTMT6plex [N-Term]; 1xPhospho [S12(99.4)]	0.000181879	0.000481838	3	P24090	P24090 [127-144]	1	2588.27											High	0.0002767	4.649e-05	2.48
[K].TVTVSCEFFESQDQVPGGENPADTQDAK.[K]	1xCarbamidomethyl [C6]; 1xTMT6plex [K28]; 1xTMT6plex [N-Term]	1.56631e-11	0.000481838	6	Q9QX79	Q9QX79 [255-282]	0	3514.67	103.9	114.5	117.3	99.2	75.5	55.2	140.3	92.4	90	111.8	High	0.0002767	3.377e-13	6.42
[R].EIDEFCK.[I]	1xCarbamidomethyl [C6]; 1xTMT6plex [K7]; 1xTMT6plex [N-Term]	0.00366516	0.000787149	1	P27867	P27867 [101-107]	0	1398.73											High	0.000435	0.001557	1.84
[R].DVQDECK.[K]	1xCarbamidomethyl [C6]; 1xTMT6plex [K7]; 1xTMT6plex [N-Term]	0.0787799	0.00669039	1	Q6AYQ8	Q6AYQ8 [104-110]	0	1351.69	182	144.5	178.7	168.7	102.3	42	41.2	41.4	42.1	57	High	0.00408	0.04579	1.04
[K].VDGALCLEK.[S]	1xCarbamidomethyl [C6]; 1xTMT6plex [K9]; 1xTMT6plex [N-Term]	7.83564e-07	0.000481838	1	P20059	P20059 [401-409]	0	1462.83	40	35.8	33.3	32.5	34.3	124.4	240.9	142.3	145.1	171.3	High	0.0002767	8.711e-08	3.45
[K].EIVESCDLK.[N]	1xCarbamidomethyl [C6]; 1xTMT6plex [K9]; 1xTMT6plex [N-Term]	8.11828e-05	0.000481838	1	Q9Z2Q1	Q9Z2Q1 [639-647]	0	1550.85	96	115.9	44.1	78	60.8	139.8	104	122.9	109.3	129.2	High	0.0002767	1.825e-05	2.33
[R].QSPGPCGSEVATVPETGR.[K]	1xCarbamidomethyl [C6]; 1xTMT6plex [N-Term]	4.72847e-05	0.000481838	1	P14046	P14046 [881-898]	0	2058.01											High	0.0002767	9.803e-06	3.21
[R].AVPEGCVSEDEGEGDS.[-]	1xCarbamidomethyl [C6]; 1xTMT6plex [N-Term]	0.0228263	0.00323779	1	B5DFA1	B5DFA1 [909-924]	0	1865.79											High	0.001926	0.01212	1.96
[K].QVIQDCEDENIQR.[F]	1xCarbamidomethyl [C6]; 1xTMT6plex [N-Term]	1.12568e-05	0.000481838	1	P18614	P18614 [292-304]	0	1875.91											High	0.0002767	1.879e-06	3.02
[R].DYFISCPGR.[G]	1xCarbamidomethyl [C6]; 1xTMT6plex [N-Term]	0.000128597	0.000481838	1	P20059	P20059 [225-233]	0	1343.66	56.1	72.9	54.3	43.4	67.9	114.1	209.1	134.2	115	133	High	0.0002767	3.106e-05	3.13
[K].ALLYLCGGDD.[-]	1xCarbamidomethyl [C6]; 1xTMT6plex [N-Term]	0.00779994	0.0015069	2	Q07936	Q07936 [330-339]	0	1325.66											High	0.0008236	0.003686	1.86
[K].VLLILCGGDD.[-]	1xCarbamidomethyl [C6]; 1xTMT6plex [N-Term]	0.024693	0.00323779	1	P55260	P55260 [310-319]	0	1303.71											High	0.001926	0.0132	1.35
[K].GSDFDCELR.[L]	1xCarbamidomethyl [C6]; 1xTMT6plex [N-Term]	0.00130567	0.000481838	1	P61980	P61980 [140-148]	0	1327.61	89.4	104.7	94.3	87.6	65.7	67	141.1	95.9	123.1	131.1	High	0.0002767	0.000465	2.33
[R].VIGSGCNLDSAR.[F]	1xCarbamidomethyl [C6]; 1xTMT6plex [N-Term]	3.38909e-07	0.000481838	1	P04642	P04642 [158-169]	0	1477.76	75.2	87.3	89.9	74.3	141.4	62.3	120.4	108.1	147.8	93.3	High	0.0002767	3.326e-08	3.81
[K].ITISDCGQL.[-]	1xCarbamidomethyl [C6]; 1xTMT6plex [N-Term]	0.0021939	0.000787149	2	P10111	P10111 [156-164]	0	1235.65	94.5	23.7	20.5	77.3	157.8	147.4	134.6	104.8	172	67.3	High	0.000435	0.0008564	2.5
[K].ALLLLCGGEDD.[-]	1xCarbamidomethyl [C6]; 1xTMT6plex [N-Term]	0.00263952	0.000787149	3	P14668	P14668 [309-319]	0	1404.72											High	0.000435	0.001065	2.19
[K].ALLALCGGED.[-]	1xCarbamidomethyl [C6]; 1xTMT6plex [N-Term]	0.0058706	0.00117865	1	P48037	P48037 [664-673]	0	1247.65											High	0.0006488	0.002678	2.07
[K].VNEAACDIAR.[Q]	1xCarbamidomethyl [C6]; 1xTMT6plex [N-Term]	2.72875e-06	0.000481838	1	O09171	O09171 [99-108]	0	1347.69	157	139	142.4	185.5	177.7	122.5	8.9	30.5	8.9	27.6	High	0.0002767	3.664e-07	2.88
[R].VLHAQCHSTPDSAEDVR.[K]	1xCarbamidomethyl [C6]; 1xTMT6plex [N-Term]; 1xPhospho [S12(100)]	4.15045e-09	0.000481838	17	P24090	P24090 [127-143]	0	2231.01	40.9	23.7		52.7	33.4	89.6	250.3	160.5	161	187.8	High	0.0002767	2.087e-10	5.14
[R].RPSANCDPYAVTEAIVR.[T]	1xCarbamidomethyl [C6]; 1xTMT6plex [N-Term]; 1xPhospho [S3(100)]	0.000111193	0.000481838	1	P09606	P09606 [341-357]	0	2228.07											High	0.0002767	2.623e-05	3.54
[R].TRSLECQDALETAAR.[V]	1xCarbamidomethyl [C6]; 1xTMT6plex [N-Term]; 1xPhospho [S3(100)]	2.02833e-06	0.000481838	1	Q9QYM0	Q9QYM0 [41-55]	1	2029.96	35.4	32.7	21.5	30.3	37.7	199.1	172.9	151.6	143.8	175.1	High	0.0002767	2.613e-07	4.43
[R].RTSLPCIPR.[E]	1xCarbamidomethyl [C6]; 1xTMT6plex [N-Term]; 1xPhospho [S3(99.5)]	0.0064586	0.0015069	1	Q62865	Q62865 [308-316]	1	1408.73											High	0.0008236	0.002983	2.22
[R].ERLESCDRR.[V]	1xCarbamidomethyl [C6]; 1xTMT6plex [N-Term]; 1xPhospho [S5(100)]	0.00293504	0.000787149	1	Q5M9I5	Q5M9I5 [46-54]	2	1529.71	206.4	154.7	120.1	131.6	152.3	52.5	43.1	56.3	47.6	35.3	High	0.000435	0.001205	3.63
[R].DFTPVCTTELGR.[A]	1xCarbamidomethyl [C6]; 1xTMT6plex [N-Term]; 1xPhospho [T3(100)]	0.00844432	0.00186853	1	O35244	O35244 [42-53]	0	1704.79											High	0.001021	0.004026	1.56
[R].KGTGDCSDEEVDGK.[A]	1xCarbamidomethyl [C6]; 2xTMT6plex [K1; K14]; 1xTMT6plex [N-Term]; 1xPhospho [S7(100)]	7.7996e-08	0.000481838	47	Q62812	Q62812 [1938-1951]	1	2264.07	93.3	51.3	58.2	58.5	52.9	55.8	143.1	177.4	188.2	121.2	High	0.0002767	6.109e-09	6.27
[R].KGTGDCSDEEVDGK.[A]	1xCarbamidomethyl [C6]; 2xTMT6plex [K1; K14]; 1xTMT6plex [N-Term]; 2xPhospho [T3(100); S7(100)]	0.0629188	0.00566012	1	Q62812	Q62812 [1938-1951]	1	2344.04											High	0.003521	0.03594	1.38
[K].EAQNTCAMLTTFNEVDMSNIQEMR.[A]	1xCarbamidomethyl [C6]; 3xOxidation [M8; M17; M23]; 1xTMT6plex [N-Term]	9.02703e-10	0.000481838	1	Q01205	Q01205 [241-264]	0	3110.37											High	0.0002767	3.601e-11	5.95
[R].KGTGDCSDEEVDGKADGADAK.[A]	1xCarbamidomethyl [C6]; 3xTMT6plex [K1; K14; K21]; 1xTMT6plex [N-Term]; 1xPhospho [S7(99.1)]	0.00058653	0.000481838	1	Q62812	Q62812 [1938-1958]	2	3121.52	128.9	85.8	132.6	80.2	89.1	58.8	98	131	99.8	95.8	High	0.0002767	0.0001808	3.04
[K].MEDGVGCLETAEEAK.[R]	1xCarbamidomethyl [C7]; 1xOxidation [M1]; 1xTMT6plex [K15]; 1xTMT6plex [N-Term]	2.22749e-05	0.000481838	3	Q62812	Q62812 [1374-1388]	0	2113.02	104.6	84.7	78.9	71.1	80.2	90.6	87.8	136.6	154.5	111	High	0.0002767	4.116e-06	3.26
[K].DAEVVLCGGTESMSQSPYSVR.[N]	1xCarbamidomethyl [C7]; 1xOxidation [M13]; 1xTMT6plex [N-Term]	1.65691e-08	0.000481838	2	P13437	P13437 [110-130]	0	2517.18	52.1	79	89.9	72.7	87.4	107.7	129.3	113.2	142.1	126.7	High	0.0002767	1.026e-09	3.85
[R].VGLIGSCTNSSYEDMGR.[S]	1xCarbamidomethyl [C7]; 1xOxidation [M15]; 1xTMT6plex [N-Term]	2.91505e-07	0.000481838	2	Q9ER34	Q9ER34 [379-395]	0	2090.97	75.9	78	90.5	105.8	77.2	140.7	131.7	103.5	84	112.7	High	0.0002767	2.795e-08	3.44
[R].LQLAMVCYSPDFER.[K]	1xCarbamidomethyl [C7]; 1xOxidation [M5]; 1xTMT6plex [N-Term]; 1xPhospho [S9(100)]	3.72324e-06	0.000481838	3	P08010	P08010 [109-122]	0	2053.93											High	0.0002767	5.236e-07	4.11
[K].AGDEVICMDEVYGGTNR.[Y]	1xCarbamidomethyl [C7]; 1xOxidation [M8]; 1xTMT6plex [N-Term]	4.53252e-05	0.000481838	6	P18757	P18757 [102-118]	0	2130.96	41.2	111	139.8	136.2	126.1	119.2	52.7	108.6	85.2	79.9	High	0.0002767	9.323e-06	3.75
[K].AGDEVICMDEVYGGTNR.[Y]	1xCarbamidomethyl [C7]; 1xOxidation [M8]; 1xTMT6plex [N-Term]; 1xPhospho [Y12(100)]	6.77019e-06	0.000481838	2	P18757	P18757 [102-118]	0	2210.93											High	0.0002767	1.043e-06	3.32
[K].TELTADCETK.[H]	1xCarbamidomethyl [C7]; 1xTMT6plex [K10]; 1xTMT6plex [N-Term]	0.0207826	0.00298229	1	P01048	P01048 [333-342]	0	1625.85											High	0.001792	0.01095	1.43
[R].FGEVVDCTIK.[T]	1xCarbamidomethyl [C7]; 1xTMT6plex [K10]; 1xTMT6plex [N-Term]; 1xPhospho [T8(100)]	0.00164211	0.000787149	2	Q3SWU3	Q3SWU3 [74-83]	0	1705.86	22.8	26.5	31	57.3	103.1	135.6	174.5	147	133.1	169.1	High	0.000435	0.0006106	2.45
[K].FGDVVDCTLK.[L]	1xCarbamidomethyl [C7]; 1xTMT6plex [K10]; 1xTMT6plex [N-Term]; 1xPhospho [T8(100)]	0.0558154	0.00542963	1	Q9JJ54	Q9JJ54 [118-127]	0	1691.85											High	0.003415	0.03156	1.59
[K].HELQANCYEEVKDR.[C]	1xCarbamidomethyl [C7]; 1xTMT6plex [K12]; 1xTMT6plex [N-Term]	0.00267472	0.000787149	1	P45592	P45592 [133-146]	1	2249.14											High	0.000435	0.001077	2.21
[R].AASPEACEVDSK.[G]	1xCarbamidomethyl [C7]; 1xTMT6plex [K12]; 1xTMT6plex [N-Term]; 1xPhospho [S3(100)]	7.28682e-05	0.000481838	1	Q6AYJ1	Q6AYJ1 [600-611]	0	1801.84											High	0.0002767	1.619e-05	3.49
[R].ETGSPPCFDEYK.[I]	1xCarbamidomethyl [C7]; 1xTMT6plex [K12]; 1xTMT6plex [N-Term]; 1xPhospho [T/S/Y]	0.02136	0.00298229	1	Q63755	Q63755 [788-799]	0	1967.89											High	0.001792	0.0113	1.83
[K].HEQNIDCGGGYVK.[L]	1xCarbamidomethyl [C7]; 1xTMT6plex [K13]; 1xTMT6plex [N-Term]	5.3763e-07	0.000481838	7	P18418	P18418 [99-111]	0	1934.98	71.3	101.1	105.4	88.1	76	81.4	129.9	116.9	111.4	118.5	High	0.0002767	5.638e-08	3.42
[R].QVQSLTCEVDALK.[G]	1xCarbamidomethyl [C7]; 1xTMT6plex [K13]; 1xTMT6plex [N-Term]; 1xPhospho [S4(100)]	0.000290131	0.000481838	1	P31000	P31000 [322-334]	0	2029.04	19.1	8.6	16.6	16.9	43.5	24.1	306.5	156.3	173.5	234.9	High	0.0002767	7.967e-05	4.15
[R].EDQSILCTGESGAGK.[T]	1xCarbamidomethyl [C7]; 1xTMT6plex [K15]; 1xTMT6plex [N-Term]	5.35016e-06	0.000481838	2	Q62812	Q62812 [166-180]	0	2010.02	104	64.2	72.3	92.7	64.9	102.4	129.9	127.6	114.4	127.7	High	0.0002767	7.97e-07	3.55
[K].EFGATECINPQDFSK.[S]	1xCarbamidomethyl [C7]; 1xTMT6plex [K15]; 1xTMT6plex [N-Term]; 1xPhospho [S14(100)]	0.00126578	0.000481838	1	P12711	P12711 [234-248]	0	2281.06											High	0.0002767	0.0004469	2.45
[K].VDENFDCVEADDVEGK.[I]	1xCarbamidomethyl [C7]; 1xTMT6plex [K16]; 1xTMT6plex [N-Term]	1.03448e-06	0.000481838	1	Q5M939	Q5M939 [95-110]	0	2299.08											High	0.0002767	1.2e-07	3.31
[K].AADKDNCFATEGPNLVAR.[S]	1xCarbamidomethyl [C7]; 1xTMT6plex [K4]; 1xTMT6plex [N-Term]	1.32809e-09	0.000481838	6	P02770	P02770 [585-602]	1	2407.24	52.4	64.9	45.2	76.2	76.7	79.6	178.8	122.5	164.2	139.5	High	0.0002767	5.608e-11	4.27
[K].ATSPLPCK.[K]	1xCarbamidomethyl [C7]; 1xTMT6plex [K8]; 1xTMT6plex [N-Term]; 1xPhospho [S3(100)]	0.0332525	0.00377856	2	Q6AYK3	Q6AYK3 [522-529]	0	1411.74	53.4	51.8	57.3	53.2	58.6	96.7	177.5	130.2	146.1	175	High	0.002229	0.01815	2.79
[K].VNSILGCSQ.[-]	1xCarbamidomethyl [C7]; 1xTMT6plex [N-Term]	0.000481117	0.000481838	3	P20059	P20059 [452-460]	0	1206.63	100.4	57.1	90.7	64.6	104	106.9	123.6	120.5	141.6	90.7	High	0.0002767	0.0001435	2.65
[R].YLAEVACGDDR.[K]	1xCarbamidomethyl [C7]; 1xTMT6plex [N-Term]	0.00280797	0.000787149	2	P68255	P68255 [128-138]	0	1497.72											High	0.000435	0.001141	2.02
[R].EEFASTCPDDEEIELAYEQVAR.[A]	1xCarbamidomethyl [C7]; 1xTMT6plex [N-Term]	6.34011e-08	0.000481838	1	Q6MG61	Q6MG61 [217-238]	0	2830.29											High	0.0002767	4.814e-09	4.58
[R].ADFAQACQDAGVR.[F]	1xCarbamidomethyl [C7]; 1xTMT6plex [N-Term]	0.00347443	0.000787149	1	P52873	P52873 [125-137]	0	1637.79											High	0.000435	0.00146	2.17
[R].GPAGSPCEEGDDAEEDGTSDLR.[D]	1xCarbamidomethyl [C7]; 1xTMT6plex [N-Term]; 1xPhospho [S5(100)]	3.37272e-06	0.000481838	2	Q6TQE1	Q6TQE1 [87-108]	0	2573.02											High	0.0002767	4.696e-07	4.43
[K].ITENIGCVMTGMTADSR.[S]	1xCarbamidomethyl [C7]; 2xOxidation [M9; M12]; 1xTMT6plex [N-Term]	6.61391e-07	0.000481838	2	P60901	P60901 [72-88]	0	2116.99											High	0.0002767	7.182e-08	3.48
[R].KESETQCQTESK.[Y]	1xCarbamidomethyl [C7]; 2xTMT6plex [K1; K12]; 1xTMT6plex [N-Term]; 1xPhospho [S3(100)]	0.0519288	0.00485164	1	Q9Z1Z1	Q9Z1Z1 [545-556]	1	2222.1	134.9	86.2	131.2	85.8	90.1	20.1	104.1	125	103.9	118.8	High	0.003109	0.02923	2.16
[R].DDDDMGECLK.[R]	1xCarbamidomethyl [C8]; 1xOxidation [M5]; 1xTMT6plex [K10]; 1xTMT6plex [N-Term]	0.00348993	0.000787149	1	Q6AYC2	Q6AYC2 [298-307]	0	1671.76	158.8	96	134.8	105.8	109	45.2	56.5	110.7	108.6	74.6	High	0.000435	0.00147	2.13
[K].DLEEDHACIPIK.[K]	1xCarbamidomethyl [C8]; 1xTMT6plex [K12]; 1xTMT6plex [N-Term]	3.40195e-05	0.000481838	1	P05197	P05197 [560-571]	0	1898.01	98.8	82.5	97	88.9	66.9	106.4	129.7	118.8	110.1	101	High	0.0002767	6.708e-06	2.54
[K].QEDFQLLCPDGTK.[K]	1xCarbamidomethyl [C8]; 1xTMT6plex [K13]; 1xTMT6plex [N-Term]	6.64389e-06	0.000481838	1	P12346	P12346 [575-587]	0	2009.04	85.3	53.1	23.2	76.9	92.9	57.2	146.9	139.9	237.7	86.9	High	0.0002767	1.02e-06	3
[K].VFANPEDCAGFGK.[G]	1xCarbamidomethyl [C8]; 1xTMT6plex [K13]; 1xTMT6plex [N-Term]	1.57239e-05	0.000481838	2	P08011	P08011 [43-55]	0	1869.96	152.3	147.3	141.4	124.4	110.3	34.2	51.1	90.9	79.2	68.8	High	0.0002767	2.756e-06	3.93
[R].GEDDESECVINYVEK.[A]	1xCarbamidomethyl [C8]; 1xTMT6plex [K15]; 1xTMT6plex [N-Term]	3.56877e-06	0.000481838	1	P28037	P28037 [397-411]	0	2244.07											High	0.0002767	4.986e-07	3.75
[R].GEDDESECVINYVEK.[A]	1xCarbamidomethyl [C8]; 1xTMT6plex [K15]; 1xTMT6plex [N-Term]; 1xPhospho [S6(100)]	0.00186506	0.000787149	1	P28037	P28037 [397-411]	0	2324.04	85.3	91.7	80.2	167.1	135.1	181	55.1	59.9	78.5	66.1	High	0.000435	0.0007095	2.63
[R].GLYDGPVCEVSVTPK.[T]	1xCarbamidomethyl [C8]; 1xTMT6plex [K15]; 1xTMT6plex [N-Term]; 1xPhospho [T13(100)]	3.38909e-07	0.000481838	4	P47942	P47942 [497-511]	0	2159.09	29.3	33.9				110.4	303.4	149.3	175.8	197.9	High	0.0002767	3.324e-08	3.78
[K].EANLLEECEQAER.[L]	1xCarbamidomethyl [C8]; 1xTMT6plex [N-Term]	1.43201e-09	0.000481838	2	Q8R4A1	Q8R4A1 [123-135]	0	1819.87	71.2	95.2	70.7	71.1	51.1	72.8	210.3	125.1	99.2	133.3	High	0.0002767	6.125e-11	4.61
[R].GAQVIENCAVTGIR.[V]	1xCarbamidomethyl [C8]; 1xTMT6plex [N-Term]	2.06713e-07	0.000481838	2	Q64380	Q64380 [229-242]	0	1716.93	94.4	103.2	153.1	155.5	82.5	88.4	91.4	52.1	83.1	96.4	High	0.0002767	1.882e-08	3.97
[K].DANEESSCQDPDVGDGEEEER.[V]	1xCarbamidomethyl [C8]; 1xTMT6plex [N-Term]	3.11455e-10	0.000481838	1	Q66HF9	Q66HF9 [586-606]	0	2596.04											High	0.0002767	1.056e-11	5.24
[K].DNPGVVTCLDEAR.[H]	1xCarbamidomethyl [C8]; 1xTMT6plex [N-Term]	2.22862e-06	0.000481838	2	Q5U300	Q5U300 [227-239]	0	1674.83	95.2	83.3	81.1	103.4	82.2	112.6	130.3	105.5	100.6	105.7	High	0.0002767	2.912e-07	3.88
[K].ALENDPDCR.[H]	1xCarbamidomethyl [C8]; 1xTMT6plex [N-Term]	0.00776378	0.0015069	1	Q63598	Q63598 [136-144]	0	1318.63											High	0.0008236	0.003669	2.11
[K].NTNDANSCQIIIPQNQVNR.[K]	1xCarbamidomethyl [C8]; 1xTMT6plex [N-Term]	2.50701e-06	0.000481838	1	P50398; P50399	P50398 [310-328]; P50399 [310-328]	0	2428.22											High	0.0002767	3.322e-07	3.83
[R].QGSPVPTCGPLTDEDVVR.[L]	1xCarbamidomethyl [C8]; 1xTMT6plex [N-Term]; 1xPhospho [S3(100)]	6.1635e-08	0.000481838	1	Q3KRC5	Q3KRC5 [265-282]	0	2236.05	81.3	83.7	81.6	99.2	44	114.2	131.5	126.5	134.3	103.9	High	0.0002767	4.663e-09	5.13
[K].YIIWSPVCR.[N]	1xCarbamidomethyl [C8]; 1xTMT6plex [N-Term]; 1xPhospho [Y1(100)]	0.000179343	0.000481838	1	P04041	P04041 [147-155]	0	1502.74											High	0.0002767	4.566e-05	2.3
[R].RLSNSSLCSIEEEHR.[T]	1xCarbamidomethyl [C8]; 1xTMT6plex [N-Term]; 2xPhospho [S3(100); S]	0.00298752	0.000787149	1	P86411	P86411 [371-385]	1	2205.96											High	0.000435	0.001226	2.26
[R].AEEDVEPECIMEK.[V]	1xCarbamidomethyl [C9]; 1xOxidation [M11]; 1xTMT6plex [K13]; 1xTMT6plex [N-Term]	0.000169548	0.000481838	1	Q9JHL4	Q9JHL4 [119-131]	0	2052.99											High	0.0002767	4.273e-05	2.75
[K].DEQIPDGMCIDVEGK.[L]	1xCarbamidomethyl [C9]; 1xOxidation [M8]; 1xTMT6plex [K15]; 1xTMT6plex [N-Term]	1.1855e-05	0.000481838	1	Q03336	Q03336 [199-213]	0	2180.06	103.3	150	136.5	121.4	170.1	78.3	13.5	90.6	72.6	63.7	High	0.0002767	1.996e-06	3.49
[R].KPVDQYEDCYLAR.[I]	1xCarbamidomethyl [C9]; 1xTMT6plex [K1]; 1xTMT6plex [N-Term]	3.92171e-07	0.000481838	2	P12346	P12346 [252-264]	0	2115.09	53.5	46.2	44.5	57	79.6	84.4	133.5	167.2	226	108.3	High	0.0002767	3.925e-08	3.5
[R].VGSVLQEGCEK.[V]	1xCarbamidomethyl [C9]; 1xTMT6plex [K11]; 1xTMT6plex [N-Term]	0.0180647	0.00203864	1	Q920L2	Q920L2 [520-530]	0	1663.91											High	0.001287	0.009351	2.02
[R].AGSLESDGCPK.[E]	1xCarbamidomethyl [C9]; 1xTMT6plex [K11]; 1xTMT6plex [N-Term]; 1xPhospho [S3(99.6)]	0.10572	0.00852426	1	Q00566	Q00566 [419-429]	0	1658.79											High	0.005511	0.06273	1.25
[K].LGSPDYIDCDQEK.[V]	1xCarbamidomethyl [C9]; 1xTMT6plex [K13]; 1xTMT6plex [N-Term]	0.0148914	0.00203864	1	P07953	P07953 [176-188]	0	1997.99	158.9	128.8	177.6	140.5	169.4	13.2	44.6	57.5	56.6	53	High	0.001113	0.007581	1.5
[R].DHDSDAEACLEAVK.[S]	1xCarbamidomethyl [C9]; 1xTMT6plex [K14]; 1xTMT6plex [N-Term]; 1xPhospho [S4(100)]	3.72376e-07	0.000481838	1	D4A770	D4A770 [76-89]	0	2097.96											High	0.0002767	3.711e-08	4.44
[R].AETFGGFDCHQLNASK.[G]	1xCarbamidomethyl [C9]; 1xTMT6plex [K16]; 1xTMT6plex [N-Term]; 1xPhospho [T3(100)]	0.0119945	0.00203864	1	F1M3G7	F1M3G7 [2413-2428]	0	2320.08											High	0.001113	0.005944	1.8
[R].DEEEDEDVCPDNVNAAAEEK.[S]	1xCarbamidomethyl [C9]; 1xTMT6plex [K20]; 1xTMT6plex [N-Term]	2.11638e-07	0.000481838	3	B5D5N9	B5D5N9 [612-631]	0	2736.22	84.7	93	90.7	67.1	70.8	66.5	162.1	174.8	107.1	83.2	High	0.0002767	1.937e-08	3.36
[K].LHAVNEEECTTLR.[A]	1xCarbamidomethyl [C9]; 1xTMT6plex [N-Term]	1.41846e-08	0.000481838	1	Q5XIC0	Q5XIC0 [357-369]	0	1800.91	148.8	82.3	86	130.3	67.3	109.4	76	103.5	98	98.4	High	0.0002767	8.604e-10	3.78
[R].TDDYLDQPCLETINR.[I]	1xCarbamidomethyl [C9]; 1xTMT6plex [N-Term]	2.43718e-06	0.000481838	2	P50398	P50398 [194-208]	0	2082	88.2	115.6	89.1	98.1	107.1	116.9	95.5	101.5	99	88.9	High	0.0002767	3.227e-07	4.06
[K].GLLDEDDTCGR.[Q]	1xCarbamidomethyl [C9]; 1xTMT6plex [N-Term]	4.09147e-07	0.000481838	1	Q6P0K8	Q6P0K8 [41-51]	0	1479.69	79.3	72	59.7	74.5	62.1	56.8	114.2	155.3	172.4	153.5	High	0.0002767	4.135e-08	4.05
[K].TDASDVTPC.[-]	1xCarbamidomethyl [C9]; 1xTMT6plex [N-Term]	0.00149063	0.000787149	1	P26644	P26644 [289-297]	0	1194.55	100.3	95.8	107.9	98.3	86	152	70.6	107.6	97.1	84.2	High	0.000435	0.0005423	2.46
[R].VLPFEEGSCSPETLTR.[F]	1xCarbamidomethyl [C9]; 1xTMT6plex [N-Term]; 1xPhospho [S10(99.3)]	0.0016566	0.000787149	1	D4A929	D4A929 [120-135]	0	2131											High	0.000435	0.0006162	2.04
[R].GEPNVSYICSR.[Y]	1xCarbamidomethyl [C9]; 1xTMT6plex [N-Term]; 1xPhospho [S6(100)]	5.93404e-06	0.000481838	6	P18265	P18265 [273-283]	0	1590.72	113.5	98	112.1	94.8	91.7	44.9	113.5	94	112.8	124.7	High	0.0002767	8.986e-07	3.69
[R].MSLIEEEGGK.[R]	1xOxidation [M1]; 1xTMT6plex [K10]; 1xTMT6plex [N-Term]	0.000673046	0.000481838	1	P09811	P09811 [429-438]	0	1566.84											High	0.0002767	0.0002122	2.67
[R].MSDEFEGSFK.[G]	1xOxidation [M1]; 1xTMT6plex [K10]; 1xTMT6plex [N-Term]; 1xPhospho [S2(100)]	0.00973339	0.00203864	1	O35147	O35147 [155-164]	0	1730.77											High	0.001113	0.004734	2.14
[K].MDSTEPPYSQK.[R]	1xOxidation [M1]; 1xTMT6plex [K11]; 1xTMT6plex [N-Term]	0.000263075	0.000481838	3	P62630	P62630 [155-165]	0	1756.88	111.4	104.4	110.8	125.9	128.7	39.2	103.5	93.8	104.4	77.8	High	0.0002767	7.112e-05	3.24
[K].MDSTANEVEAVK.[V]	1xOxidation [M1]; 1xTMT6plex [K12]; 1xTMT6plex [N-Term]	2.14518e-05	0.000481838	5	P04785	P04785 [427-438]	0	1767.92	87	76.8	69.4	73.3	56.7	140.6	103.2	145.3	129.5	118.2	High	0.0002767	3.95e-06	3.04
[K].MDATANDVPSPYEVK.[G]	1xOxidation [M1]; 1xTMT6plex [K15]; 1xTMT6plex [N-Term]	0.000142568	0.000481838	1	P11598	P11598 [434-448]	0	2111.07	67.5	95.7	32.8	83	82	170	124.4	147.6	84.9	112.1	High	0.0002767	3.504e-05	2.71
[K].MGAPESGMAEYLFDK.[H]	1xOxidation [M1]; 1xTMT6plex [K15]; 1xTMT6plex [N-Term]	0.00479322	0.000787149	1	P19132	P19132 [159-173]	0	2120.04											High	0.000435	0.002122	2.32
[K].MKDTDSEEEIR.[E]	1xOxidation [M1]; 1xTMT6plex [K2]; 1xTMT6plex [N-Term]	0.0477324	0.00459184	1	P0DP31	P0DP31 [77-87]	1	1826.92	92.8	93.7	77.5	85.1	166.3	67.4	123.2	90.6	110	93.4	High	0.002809	0.02674	1.43
[R].MAKPEEVLVVENDQGEVVR.[E]	1xOxidation [M1]; 1xTMT6plex [K3]; 1xTMT6plex [N-Term]	0.00149063	0.000787149	1	Q80U96	Q80U96 [424-442]	0	2615.41											High	0.000435	0.0005439	1.8
[K].MIYASSK.[D]	1xOxidation [M1]; 1xTMT6plex [K7]; 1xTMT6plex [N-Term]	0.0826934	0.00669039	1	P45592; Q7M0E3	P45592 [115-121]; Q7M0E3 [115-121]	0	1273.72	86.4	92.4	56.9	82.2	80.2	140.3	129.8	102.1	117.3	112.5	High	0.004219	0.04812	1.51
[R].MLQAISPK.[Q]	1xOxidation [M1]; 1xTMT6plex [K8]; 1xTMT6plex [N-Term]; 1xPhospho [S6(100)]	0.000573202	0.000481838	2	P19836	P19836 [310-317]	0	1441.79	99.4	94.3	70.2	64.7	78.1	75.5	148.6	143.3	118.7	107.3	High	0.0002767	0.0001758	3.26
[R].MPTPPNYK.[V]	1xOxidation [M1]; 1xTMT6plex [K8]; 1xTMT6plex [N-Term]; 1xPhospho [T3(100)]	0.0137265	0.00203864	1	P50137	P50137 [303-310]	0	1501.75	42.5	67.2	92	74.7	88.5	166.2	173.7	107.4	89.7	98	High	0.001113	0.006931	2.2
[R].MFAAFPTTK.[T]	1xOxidation [M1]; 1xTMT6plex [K9]; 1xTMT6plex [N-Term]	0.00149063	0.000787149	1	P01946	P01946 [33-41]	0	1487.83	95.2	88.4	76.4	100.4	97.9	181.4	59.2	92.2	111	98	High	0.000435	0.000544	2.38
[R].MSGFIYQGK.[L]	1xOxidation [M1]; 1xTMT6plex [K9]; 1xTMT6plex [N-Term]; 1xPhospho [S2(100)]	0.00313686	0.000787149	4	O55043	O55043 [339-347]	0	1584.79	100	107.2	92.3	90.1	100.8	25.5	131	107.1	125.2	120.8	High	0.000435	0.001299	2.98
[K].MVEGFFDR.[G]	1xOxidation [M1]; 1xTMT6plex [N-Term]	0.00824881	0.00186853	1	P10860	P10860 [69-76]	0	1245.61	157.5	159.1	128	139.3	196.5	19.4	34.1	60.3	57.9	47.7	High	0.001021	0.003925	1.73
[K].MGQPSDPTAVVDQQTR.[V]	1xOxidation [M1]; 1xTMT6plex [N-Term]	0.0010309	0.000481838	1	Q6UPE0	Q6UPE0 [523-538]	0	1974.98											High	0.0002767	0.0003512	2.65
[K].MPDLPGAEDEPYDR.[R]	1xOxidation [M1]; 1xTMT6plex [N-Term]	0.0316967	0.00377856	1	Q08415-1	Q08415-1 [385-398]	0	1849.85											High	0.002229	0.01726	1.77
[K].MDATANDITNDR.[Y]	1xOxidation [M1]; 1xTMT6plex [N-Term]	2.0084e-05	0.000481838	3	P38659	P38659 [581-592]	0	1581.74											High	0.0002767	3.648e-06	2.85
[R].MREDYDSVEQDGDEPGPQR.[S]	1xOxidation [M1]; 1xTMT6plex [N-Term]	0.000177673	0.000481838	3	Q27W01	Q27W01 [50-68]	1	2468.08											High	0.0002767	4.511e-05	2.77
[K].MQQVEASLQPETLR.[R]	1xOxidation [M1]; 1xTMT6plex [N-Term]	1.43835e-06	0.000481838	1	P09006	P09006 [282-295]	0	1874.98											High	0.0002767	1.753e-07	3.05
[K].MINLSVPDTIDER.[A]	1xOxidation [M1]; 1xTMT6plex [N-Term]	3.75847e-06	0.000481838	1	Q63598	Q63598 [169-181]	0	1747.91											High	0.0002767	5.303e-07	4.01
[R].MQEVYNFNAINNSEIR.[F]	1xOxidation [M1]; 1xTMT6plex [N-Term]	1.68825e-07	0.000481838	1	P30349	P30349 [521-536]	0	2187.07											High	0.0002767	1.489e-08	4.48
[R].MDEEEEDNEGGEWER.[V]	1xOxidation [M1]; 1xTMT6plex [N-Term]	3.12572e-05	0.000481838	1	B5DFC8	B5DFC8 [287-301]	0	2098.83											High	0.0002767	6.084e-06	2.91
[R].MTEAAAADVQR.[L]	1xOxidation [M1]; 1xTMT6plex [N-Term]	0.00368154	0.000787149	1	Q6Q0N1	Q6Q0N1 [44-54]	0	1407.71											High	0.000435	0.00156	2.14
[R].MRYSPNTQVEILPQGR.[E]	1xOxidation [M1]; 1xTMT6plex [N-Term]; 1xPhospho [S4(99.5)]	0.0375631	0.00400805	1	Q6AYC4	Q6AYC4 [321-336]	1	2214.09											High	0.002495	0.02074	1.24
[R].MFTTAPENVDKEDEDFQESNK.[M]	1xOxidation [M1]; 2xTMT6plex [K11; K21]; 1xTMT6plex [N-Term]	0.00312297	0.000787149	1	P13635	P13635 [593-613]	1	3177.55											High	0.000435	0.001294	2.03
[K].DIGNIISDAMK.[K]	1xOxidation [M10]; 1xTMT6plex [K11]; 1xTMT6plex [N-Term]	0.00914919	0.00203864	1	P63039	P63039 [181-191]	0	1650.91	106.3	99.9	104.8	161.3	120.4	101.4	42.9	76.7	96	90.4	High	0.001113	0.004418	1.96
[R].FDDAVVQSDMK.[H]	1xOxidation [M10]; 1xTMT6plex [K11]; 1xTMT6plex [N-Term]	0.0020272	0.000787149	1	P63018	P63018 [78-88]	0	1728.89											High	0.000435	0.0007825	2
[K].EITALAPSTMK.[I]	1xOxidation [M10]; 1xTMT6plex [K11]; 1xTMT6plex [N-Term]	5.54818e-05	0.000481838	2	P63269; P60711	P63269 [317-327]; P60711 [316-326]	0	1635.94	60.3	71.2	74	51.2	99.7	205.2	110	100.1	129.1	99.3	High	0.0002767	1.178e-05	2.98
[K].EITALAPSTMK.[I]	1xOxidation [M10]; 1xTMT6plex [K11]; 1xTMT6plex [N-Term]; 1xPhospho [S/T]	0.00110751	0.000481838	3	P63269; P60711	P63269 [317-327]; P60711 [316-326]	0	1715.91	80.6	59.9	47.9	69.1	76.8	160.2	149.3	136.9	113.8	105.5	High	0.0002767	0.0003824	3.22
[R].QYELVVHEDMDVAK.[V]	1xOxidation [M10]; 1xTMT6plex [K14]; 1xTMT6plex [N-Term]	0.000236301	0.000481838	1	P00388	P00388 [244-257]	0	2150.12											High	0.0002767	6.29e-05	2.48
[R].ATQQDFENAMNQVK.[L]	1xOxidation [M10]; 1xTMT6plex [K14]; 1xTMT6plex [N-Term]	1.25477e-06	0.000481838	1	Q5XIC0	Q5XIC0 [36-49]	0	2098.06	115.8	99	96.2	84.2	138.2	82.9	61	93.6	147.6	81.6	High	0.0002767	1.5e-07	2.98
[R].YYTSASGDEMVSLK.[D]	1xOxidation [M10]; 1xTMT6plex [K14]; 1xTMT6plex [N-Term]	3.12572e-05	0.000481838	1	P82995	P82995 [466-479]	0	2025.03	104.5	106.7	123.7	97.8	82	76.7	110.4	99	101.8	97.4	High	0.0002767	6.085e-06	3.47
[R].AEEYEFLTPMEEAPK.[G]	1xOxidation [M10]; 1xTMT6plex [K15]; 1xTMT6plex [N-Term]	9.08691e-05	0.000481838	1	Q5XI73	Q5XI73 [153-167]	0	2258.13											High	0.0002767	2.08e-05	2.69
[K].IAPSFAVESMEDALK.[A]	1xOxidation [M10]; 1xTMT6plex [K15]; 1xTMT6plex [N-Term]	1.56557e-06	0.000481838	6	P07756	P07756 [561-575]	0	2082.12	160.1	168.2	176.9	113.7	137.7	49	35.2	61.3	44.5	53.5	High	0.0002767	1.941e-07	4.28
[R].SQDEPVQSGMNGIPK.[H]	1xOxidation [M10]; 1xTMT6plex [K15]; 1xTMT6plex [N-Term]; 1xPhospho [S1(100)]	0.0010402	0.000481838	3	Q498U0	Q498U0 [26-40]	0	2141.04											High	0.0002767	0.0003538	3.86
[R].RPISADSAIMNPASK.[V]	1xOxidation [M10]; 1xTMT6plex [K15]; 1xTMT6plex [N-Term]; 1xPhospho [S4(100)]	0.00783628	0.0015069	1	P11442	P11442 [64-78]	0	2112.09											High	0.0008236	0.003705	2.63
[R].LSVQDPVVVMAEDSQEK.[L]	1xOxidation [M10]; 1xTMT6plex [K17]; 1xTMT6plex [N-Term]; 1xPhospho [S14(100)]	1.01061e-08	0.000481838	5	E9PT23	E9PT23 [428-444]	0	2428.21	105.4	113.6	92.2	91.6	73.8	80.9	103.6	110.3	131	97.6	High	0.0002767	5.807e-10	3.96
[K].TGLLSGLDIMEVNPTLGK.[T]	1xOxidation [M10]; 1xTMT6plex [K18]; 1xTMT6plex [N-Term]; 1xPhospho [T15(100)]	0.00287078	0.000787149	2	P07824	P07824 [267-284]	0	2412.29											High	0.000435	0.00117	2.19
[R].DNLTLWTSDMQGDGEEQNK.[E]	1xOxidation [M10]; 1xTMT6plex [K19]; 1xTMT6plex [N-Term]	4.93863e-06	0.000481838	1	P62260	P62260 [226-244]	0	2655.26											High	0.0002767	7.28e-07	2.75
[K].DSGSDEDFLMEDDDDSDYGSSK.[K]	1xOxidation [M10]; 1xTMT6plex [K22]; 1xTMT6plex [N-Term]; 1xPhospho [S/Y]	0.00631307	0.0015069	1	Q9EPJ0	Q9EPJ0 [129-150]	0	2983.16											High	0.0008236	0.002912	1.6
[R].TIYVSGQIGMDPSSGQLVPGGVAEEAK.[Q]	1xOxidation [M10]; 1xTMT6plex [K27]; 1xTMT6plex [N-Term]	3.79561e-10	0.000481838	2	P52759	P52759 [30-56]	0	3164.65	137	162.3	122.6	133.2	169.8	22	54.7	61.3	70.2	66.8	High	0.0002767	1.329e-11	5.36
[K].TAEDGPDLEMLSGQER.[V]	1xOxidation [M10]; 1xTMT6plex [N-Term]	2.15636e-06	0.000481838	1	Q3B7U9	Q3B7U9 [193-208]	0	1992.94											High	0.0002767	2.797e-07	3.97
[K].DWEDDSDEDMSNFDR.[F]	1xOxidation [M10]; 1xTMT6plex [N-Term]	4.43178e-06	0.000481838	5	P83868	P83868 [108-122]	0	2120.82											High	0.0002767	6.432e-07	3.26
[K].LDYDEDASAMLR.[E]	1xOxidation [M10]; 1xTMT6plex [N-Term]	9.88826e-05	0.000481838	4	P50503	P50503 [210-221]	0	1643.78	44.9	91.6	87.3	76.8	51.9	177.2	111.9	122.2	122.8	113.3	High	0.0002767	2.293e-05	2.26
[K].AGAGSATLSMAYAGAR.[F]	1xOxidation [M10]; 1xTMT6plex [N-Term]	3.1851e-05	0.000481838	1	P04636	P04636 [242-257]	0	1699.86											High	0.0002767	6.232e-06	3.22
[K].EESEESDEDMGFGLFD.[-]	1xOxidation [M10]; 1xTMT6plex [N-Term]	0.0338596	0.00377856	1	P19945	P19945 [302-317]	0	2080.84											High	0.002381	0.01858	1.43
[K].VLGTSVESIMATEDR.[Q]	1xOxidation [M10]; 1xTMT6plex [N-Term]	7.61883e-09	0.000481838	15	P07756	P07756 [533-547]	0	1852.95	130.4	156.1	138.9	108.7	154.7	45.9	64.4	75.2	60.4	65.2	High	0.0002767	4.195e-10	5.28
[R].HGIVEDWDLMER.[F]	1xOxidation [M10]; 1xTMT6plex [N-Term]	5.81523e-05	0.000481838	1	Q4V7C7	Q4V7C7 [80-91]	0	1744.85											High	0.0002767	1.246e-05	2.8
[R].YHTSQSGDEMTSLSEYVSR.[M]	1xOxidation [M10]; 1xTMT6plex [N-Term]	1.5016e-13	0.000481838	4	P34058	P34058 [457-475]	0	2422.1											High	0.0002767	1.603e-15	5.97
[R].RGSGDTSISMDTEASIR.[E]	1xOxidation [M10]; 1xTMT6plex [N-Term]; 1xPhospho [S3(100)]	1.55766e-05	0.000481838	5	Q66HF9	Q66HF9 [86-102]	1	2107.95											High	0.0002767	2.732e-06	4.03
[K].AGAGSATLSMAYAGAR.[F]	1xOxidation [M10]; 1xTMT6plex [N-Term]; 1xPhospho [S5(100)]	6.15268e-05	0.000481838	1	P04636	P04636 [242-257]	0	1779.83											High	0.0002767	1.33e-05	3.83
[K].DWEDDSDEDMSNFDR.[F]	1xOxidation [M10]; 1xTMT6plex [N-Term]; 1xPhospho [S6(100)]	3.20249e-06	0.000481838	14	P83868	P83868 [108-122]	0	2200.79	86.8	111.4	89.3	118.8	135	20.7	115.5	94.1	121.9	106.4	High	0.0002767	4.425e-07	5.16
[K].VLGTSVESIMATEDR.[Q]	1xOxidation [M10]; 1xTMT6plex [N-Term]; 1xPhospho [T4(99.6)]	0.000379942	0.000481838	4	P07756	P07756 [533-547]	0	1932.92	191	189	153.9	130.5	132.5	19.8	51.7	77.3	20.1	34.2	High	0.0002767	0.0001091	3.12
[K].KEESEESEDDMGFGLFD.[-]	1xOxidation [M11]; 1xTMT6plex [K1]; 1xTMT6plex [N-Term]; 1xPhospho [S4(100)]	0.0176852	0.00203864	1	P19944	P19944 [98-114]	1	2518.06											High	0.001287	0.009157	2.23
[K].LEAADEGSGDMK.[Y]	1xOxidation [M11]; 1xTMT6plex [K12]; 1xTMT6plex [N-Term]	0.000837617	0.000481838	2	Q5XI78	Q5XI78 [337-348]	0	1696.85	112.9	82.4	91.2	78.4	91.4	116.1	91.9	113.5	111.6	110.6	High	0.0002767	0.000274	2.13
[K].LVSSENFDDYMK.[E]	1xOxidation [M11]; 1xTMT6plex [K12]; 1xTMT6plex [N-Term]	0.00639996	0.0015069	1	P70623	P70623 [11-22]	0	1921.96											High	0.0008236	0.002956	1.93
[R].RFDDAVVQSDMK.[H]	1xOxidation [M11]; 1xTMT6plex [K12]; 1xTMT6plex [N-Term]	0.00185689	0.000787149	1	P63018	P63018 [77-88]	1	1884.99											High	0.000435	0.0007064	2.01
[R].AITGASLADIMAK.[R]	1xOxidation [M11]; 1xTMT6plex [K13]; 1xTMT6plex [N-Term]; 1xPhospho [S6(100)]	0.000196933	0.000481838	4	P83732	P83732 [81-93]	0	1815.97	133.8	102	168.2	115	109	75.6	54.8	89.3	87.3	65	High	0.0002767	5.103e-05	3.14
[K].ITLVSSGSGTMGAAK.[V]	1xOxidation [M11]; 1xTMT6plex [K15]; 1xTMT6plex [N-Term]; 1xPhospho [S6(98.5)]	0.000771823	0.000481838	1	Q9Z1E1	Q9Z1E1 [378-392]	0	1934.01	97.3	80	72.1	87.3	147.6	57	85.8	113.1	143.3	116.5	High	0.0002767	0.0002492	2.72
[K].ALDISASDDEMARPK.[K]	1xOxidation [M11]; 1xTMT6plex [K15]; 1xTMT6plex [N-Term]; 1xPhospho [S7(99.5)]	0.000608484	0.000481838	5	P13676	P13676 [181-195]	0	2173.06	118.2	111.3	100.1	144.4	94.3	76.5	79.1	98	92.6	85.5	High	0.0002767	0.0001887	2.56
[K].FGDLSSASAIMGNPQVK.[A]	1xOxidation [M11]; 1xTMT6plex [K17]; 1xTMT6plex [N-Term]; 1xPhospho [S8(100)]	1.09433e-05	0.000481838	3	P11517	P11517 [46-62]	0	2276.14	170.8	121.2	125.6	117.4	95.7	34.8	64.1	69.9	103.9	96.6	High	0.0002767	1.813e-06	3.44
[K].GNSELSEAENMDTPPDDESK.[E]	1xOxidation [M11]; 1xTMT6plex [K20]; 1xTMT6plex [N-Term]; 1xPhospho [T13(100)]	1.1261e-07	0.000481838	3	Q9JIL3	Q9JIL3 [55-74]	0	2719.17											High	0.0002767	9.317e-09	3.83
[R].ILLQGTPVAQMAEDAVDGER.[L]	1xOxidation [M11]; 1xTMT6plex [N-Term]	7.79883e-07	0.000481838	1	P01026	P01026 [980-999]	0	2358.22											High	0.0002767	8.661e-08	3.27
[R].DSLLQDGEFTMDLR.[T]	1xOxidation [M11]; 1xTMT6plex [N-Term]	0.0142224	0.00203864	1	P62963	P62963 [76-89]	0	1884.92											High	0.001113	0.007178	1.5
[R].DPTGQPGGELMLGGTDSR.[Y]	1xOxidation [M11]; 1xTMT6plex [N-Term]	2.29317e-09	0.000481838	3	P24268	P24268 [231-248]	0	2032.98	53.1	47	55	48.4	65	67.2	201	144.9	147	171.4	High	0.0002767	1.054e-10	5.52
[K].DIVHSGLAYTMER.[S]	1xOxidation [M11]; 1xTMT6plex [N-Term]	2.25916e-05	0.000481838	5	P10860	P10860 [504-516]	0	1736.88	89.8	154.6	121.9	119.6	36.2	142.6	85.2	109.1	59.4	81.7	High	0.0002767	4.184e-06	2.74
[R].SPVDSPVPASMFAPEPSSPGAAR.[A]	1xOxidation [M11]; 1xTMT6plex [N-Term]; 1xPhospho [S]	0.00208129	0.000787149	1	D2XV59	D2XV59 [8-30]	0	2579.21											High	0.000435	0.0008048	2.49
[K].VLQEDTLPDLQMK.[Y]	1xOxidation [M12]; 1xTMT6plex [K13]; 1xTMT6plex [N-Term]	1.50717e-05	0.000481838	1	P26453	P26453 [177-189]	0	2004.11	55	64.9	85.3	64.9	102.4	285.3	69.2	108.2	94.1	70.7	High	0.0002767	2.63e-06	3.21
[R].VQPIYGGTNEIMK.[E]	1xOxidation [M12]; 1xTMT6plex [K13]; 1xTMT6plex [N-Term]	2.84687e-06	0.000481838	1	P15650	P15650 [407-419]	0	1924.06											High	0.0002767	3.857e-07	3.42
[R].TLQTLEIDLDSMK.[N]	1xOxidation [M12]; 1xTMT6plex [K13]; 1xTMT6plex [N-Term]	2.09529e-05	0.000481838	4	Q5BJY9	Q5BJY9 [295-307]	0	1981.09	115.7	92.9	107.5	102.3	68.5	103.8	63.4	143.6	103.3	99.1	High	0.0002767	3.839e-06	3.05
[K].DVVVSYYNFYNMAK.[L]	1xOxidation [M12]; 1xTMT6plex [K14]; 1xTMT6plex [N-Term]; 1xPhospho [S5(100)]	2.30208e-05	0.000481838	3	P17988	P17988 [130-143]	0	2267.09	206.5	164.6	108.8	138.3	120.5	15	34.7	86.8	65	59.6	High	0.0002767	4.282e-06	3.42
[K].VLNVEAQSTDEMFVK.[W]	1xOxidation [M12]; 1xTMT6plex [K15]; 1xTMT6plex [N-Term]	1.29642e-05	0.000481838	1	P97829	P97829 [43-57]	0	2184.16	86.9	83.5	60.4	79.6	113	107.1	113.3	129.9	115.2	111.1	High	0.0002767	2.206e-06	3.33
[K].AANEAGYFNEEMAPIEVK.[T]	1xOxidation [M12]; 1xTMT6plex [K18]; 1xTMT6plex [N-Term]	2.34758e-08	0.000481838	1	P13437	P13437 [192-209]	0	2457.24	112.7	130.2	165.1	131.6	115.3	85.8	57.3	62.3	72.3	67.3	High	0.0002767	1.532e-09	4.45
[R].AAVDAGFVPNDMQVGQTGK.[I]	1xOxidation [M12]; 1xTMT6plex [K19]; 1xTMT6plex [N-Term]	1.5286e-05	0.000481838	1	P13803	P13803 [250-268]	0	2379.24											High	0.0002767	2.676e-06	3.17
[K].EGTVTAGNASGMSDGAGVVIIASEDAVK.[K]	1xOxidation [M12]; 1xTMT6plex [K28]; 1xTMT6plex [N-Term]	1.46612e-09	0.000481838	3	P13437	P13437 [242-269]	0	3080.58	121.5	142.9	147.6	131.5	120.4	74.8	56.9	69	77.4	57.9	High	0.0002767	6.301e-11	6.39
[K].VLAVNQENEHLMEDYER.[L]	1xOxidation [M12]; 1xTMT6plex [N-Term]	3.26091e-05	0.000481838	2	Q9QXQ0	Q9QXQ0 [284-300]	0	2334.12											High	0.0002767	6.407e-06	2.86
[R].YDAFGEDSSSAMGAENR.[A]	1xOxidation [M12]; 1xTMT6plex [N-Term]	5.74166e-06	0.000481838	2	Q9QZ86	Q9QZ86 [372-388]	0	2051.88											High	0.0002767	8.655e-07	3.43
[K].GILAADESVGTMGNR.[L]	1xOxidation [M12]; 1xTMT6plex [N-Term]	4.22795e-06	0.000481838	8	P00884	P00884 [29-43]	0	1735.88	91.8	99	108.6	103.3	127.7	85.5	83.6	104.1	107	89.5	High	0.0002767	6.068e-07	3.38
[R].ELEDATETADAMNR.[E]	1xOxidation [M12]; 1xTMT6plex [N-Term]	4.77316e-05	0.000481838	3	Q62812	Q62812 [1900-1913]	0	1810.83	125.9	91.7	126.6	92.7	45.9	148.1	101.2	110.5	90.3	67.1	High	0.0002767	9.9e-06	2.92
[K].ADRDESSPYAAMLAAQDVAQR.[C]	1xOxidation [M12]; 1xTMT6plex [N-Term]	5.30139e-08	0.000481838	1	P13471	P13471 [64-84]	1	2510.21											High	0.0002767	3.92e-09	4.47
[R].ATAPQTQHVSPMR.[Q]	1xOxidation [M12]; 1xTMT6plex [N-Term]; 1xPhospho [S10(100)]	2.06689e-06	0.000481838	3	Q68FR9	Q68FR9 [124-136]	0	1748.84	57.5	73.7	80.6	58.8	100.2	75.3	151.7	155.1	129.5	117.6	High	0.0002767	2.672e-07	4.84
[R].SRSGEGEVSGLMR.[K]	1xOxidation [M12]; 1xTMT6plex [N-Term]; 1xPhospho [S3(99.2)]	0.0364255	0.00400805	1	O08629	O08629 [472-484]	1	1689.78											High	0.002495	0.02002	2.23
[K].GILAADESVGTMGNR.[L]	1xOxidation [M12]; 1xTMT6plex [N-Term]; 1xPhospho [T11(100)]	4.75681e-07	0.000481838	14	P00884	P00884 [29-43]	0	1815.85	107.1	91.7	134.7	116.8	115.4	87	70.2	115.3	73.6	88.3	High	0.0002767	4.91e-08	4.91
[K].GILAADESVGTMGNRLQR.[I]	1xOxidation [M12]; 1xTMT6plex [N-Term]; 2xPhospho [S8(100); T11(100)]	0.0668538	0.00592406	1	P00884	P00884 [29-46]	1	2293.06											High	0.00366	0.03843	0.82
[K].YQVQSQENFEPFMK.[A]	1xOxidation [M13]; 1xTMT6plex [K14]; 1xTMT6plex [N-Term]	1.19189e-10	0.000481838	5	P02692	P02692 [7-20]	0	2249.13	121.1	129.8	92.2	107.4	187.7	69.4	51.3	83.4	99.1	58.6	High	0.0002767	3.491e-12	5.26
[K].YQVQSQENFEPFMK.[A]	1xOxidation [M13]; 1xTMT6plex [K14]; 1xTMT6plex [N-Term]; 1xPhospho [S5(100)]	0.000727418	0.000481838	1	P02692	P02692 [7-20]	0	2329.1											High	0.0002767	0.0002324	2.43
[K].MTLSDPSELDELMSEEAYEK.[Y]	1xOxidation [M13]; 1xTMT6plex [K20]; 1xTMT6plex [N-Term]	7.80033e-09	0.000481838	1	Q5I0P2	Q5I0P2 [144-163]	0	2791.33	145	170.9	152.8	108.9	105.7	38.9	68.2	72.4	68.4	68.7	High	0.0002767	4.312e-10	4.31
[K].YVEDYEQGLSGEMNQ.[-]	1xOxidation [M13]; 1xTMT6plex [N-Term]	0.0710701	0.00649012	1	P51577	P51577 [374-388]	0	2006.89											High	0.003813	0.0409	1.36
[R].IGDPPQALPEEPMEVQGAER.[T]	1xOxidation [M13]; 1xTMT6plex [N-Term]	1.8892e-05	0.000481838	1	Q6MG49	Q6MG49 [957-976]	0	2408.2											High	0.0002767	3.411e-06	2.11
[R].SRSPVDSPVPASMFAPEPSSPGAAR.[A]	1xOxidation [M13]; 1xTMT6plex [N-Term]; 1xPhospho [S1(99.2)]	0.000818822	0.000481838	1	D2XV59	D2XV59 [6-30]	1	2822.34											High	0.0002767	0.0002672	3.16
[R].GGNVLITDTWISMGQEDEKK.[K]	1xOxidation [M13]; 2xTMT6plex [K19; K20]; 1xTMT6plex [N-Term]	0.00115292	0.000481838	1	P00481	P00481 [256-275]	1	2924.56											High	0.0002767	0.0003998	2.48
[K].LQSTNYYVYFDTDMDK.[A]	1xOxidation [M14]; 1xTMT6plex [K16]; 1xTMT6plex [N-Term]	0.003398	0.000787149	1	Q8VHE9	Q8VHE9 [402-417]	0	2477.19											High	0.000435	0.001426	2.08
[R].ENAEVDGDDDAEEMEAK.[A]	1xOxidation [M14]; 1xTMT6plex [K17]; 1xTMT6plex [N-Term]	8.25299e-08	0.000481838	9	P68101	P68101 [296-312]	0	2341.04	106.4	96	106	108	112.7	86.4	81.7	109.2	121.7	71.9	High	0.0002767	6.534e-09	3.81
[R].NALPAPSDDPTALMTDPK.[Y]	1xOxidation [M14]; 1xTMT6plex [K18]; 1xTMT6plex [N-Term]	0.0311361	0.00377856	1	P04041	P04041 [129-146]	0	2328.22											High	0.002229	0.01692	1.51
[K].SVTEFNGDTITNTMTLGDIVYK.[R]	1xOxidation [M14]; 1xTMT6plex [K22]; 1xTMT6plex [N-Term]	1.1104e-08	0.000481838	4	P02692	P02692 [100-121]	0	2893.49	131.5	118.2	123.5	130.4	132	115.6	55.6	77.6	59.3	56.4	High	0.0002767	6.48e-10	4.54
[K].ESLKEEDESDDDNM.[-]	1xOxidation [M14]; 1xTMT6plex [K4]; 1xTMT6plex [N-Term]	1.565e-05	0.000481838	3	P18422	P18422 [242-255]	1	2129.94	85.7	67.5	76.2	71.6	98.4	115.4	126.1	133.5	131.6	94	High	0.0002767	2.737e-06	3.43
[K].ESLKEEDESDDDNM.[-]	1xOxidation [M14]; 1xTMT6plex [K4]; 1xTMT6plex [N-Term]; 1xPhospho [S9(100)]	5.87016e-05	0.000481838	3	P18422	P18422 [242-255]	1	2209.91	87.2	110.3	102.5	80.4	126	88.6	86	109.2	104.1	105.6	High	0.0002767	1.262e-05	2.92
[K].DLYANTVLSGGTTMYPGIADR.[M]	1xOxidation [M14]; 1xTMT6plex [N-Term]	1.95375e-08	0.000481838	6	P60711	P60711 [292-312]	0	2460.23	89.7	56.6	107.8	81.4	121.1	110.9	106	104.1	88.7	133.7	High	0.0002767	1.24e-09	4.34
[K].GFIGPGIDVPAPDMSTGER.[E]	1xOxidation [M14]; 1xTMT6plex [N-Term]	1.2549e-07	0.000481838	4	P10860	P10860 [213-231]	0	2161.08	91.9	102	108.7	127.6	56.8	145	95.1	104.1	91.8	76.9	High	0.0002767	1.056e-08	4.01
[R].DLSSSPPGPYGQEMYVFR.[S]	1xOxidation [M14]; 1xTMT6plex [N-Term]; 1xPhospho [S/Y]	0.119297	0.0095702	1	Q9QZH4	Q9QZH4 [179-196]	0	2355.06											High	0.005919	0.07126	1.16
[K].GFIGPGIDVPAPDMSTGER.[E]	1xOxidation [M14]; 1xTMT6plex [N-Term]; 1xPhospho [S15(99.4)]	8.13469e-06	0.000481838	1	P10860	P10860 [213-231]	0	2241.05											High	0.0002767	1.289e-06	3.52
[K].ELTQVFEFQLASEDMK.[A]	1xOxidation [M15]; 1xTMT6plex [K16]; 1xTMT6plex [N-Term]	6.55071e-06	0.000481838	1	P23457	P23457 [279-294]	0	2389.24											High	0.0002767	1.006e-06	2.36
[R].AQSEEDLSALFEASMK.[L]	1xOxidation [M15]; 1xTMT6plex [K16]; 1xTMT6plex [N-Term]; 1xPhospho [S3(100)]	0.00025942	0.000481838	1	Q4QQW3	Q4QQW3 [450-465]	0	2310.1											High	0.0002767	7.013e-05	2.82
[R].YFDSFGDLSSASAIMGNPK.[V]	1xOxidation [M15]; 1xTMT6plex [K19]; 1xTMT6plex [N-Term]	0.018161	0.00236975	3	P02091	P02091 [42-60]	0	2481.24											High	0.001467	0.009435	1.97
[R].YFDSFGDLSSASAIMGNPK.[V]	1xOxidation [M15]; 1xTMT6plex [K19]; 1xTMT6plex [N-Term]; 1xPhospho [S12(99.6)]	1.81214e-09	0.000481838	4	P02091	P02091 [42-60]	0	2561.2	178	121	155.8	151	70.9	25.3	45.9	64.9	90.1	97.1	High	0.0002767	8.058e-11	4.92
[R].ELQSQISDTSVVLSMDNSR.[S]	1xOxidation [M15]; 1xTMT6plex [N-Term]	2.83438e-09	0.000481838	3	Q10758	Q10758 [234-252]	0	2354.17	86.5	41.7	37	104.5	39.6	219.5	99.7	116	127.3	128.2	High	0.0002767	1.346e-10	4.81
[K].VPPETIDSVIVGNVMQSSSDAAYLAR.[H]	1xOxidation [M15]; 1xTMT6plex [N-Term]	2.45056e-14	0.000481838	4	P13437	P13437 [46-71]	0	2964.52											High	0.0002767	1.992e-16	7.11
[K].ENDEIEAGIDGVVSMR.[F]	1xOxidation [M15]; 1xTMT6plex [N-Term]	7.83402e-06	0.000481838	2	Q6AYQ8	Q6AYQ8 [198-213]	0	1978.96	74.6	113	104	93.4	133.8	178.2	59.8	79.4	78.7	85.1	High	0.0002767	1.235e-06	3.14
[R].GAEDPEEEHELAVDMETISLDR.[D]	1xOxidation [M15]; 1xTMT6plex [N-Term]	4.24791e-06	0.000481838	1	Q5HZV9	Q5HZV9 [55-76]	0	2730.26	34	112	73.7	67.1	90.9	83	159	111.8	148.3	120.2	High	0.0002767	6.123e-07	3.25
[K].TVQQHAGETDPVTTMR.[A]	1xOxidation [M15]; 1xTMT6plex [N-Term]	9.52376e-05	0.000481838	1	O35952	O35952 [280-295]	0	2016											High	0.0002767	2.195e-05	2.22
[K].VSRSPTDTTALAEDMTR.[K]	1xOxidation [M15]; 1xTMT6plex [N-Term]; 1xPhospho [S4(99.3)]	0.000985592	0.000481838	2	D3ZFJ3	D3ZFJ3 [542-558]	1	2176.02	80.7	41.4	54.6	72.7	47.4	267.7	109.6	112.3	107.8	105.9	High	0.0002767	0.0003326	2.18
[R].TTPEEEEEDEDGVIMIR.[S]	1xOxidation [M15]; 1xTMT6plex [N-Term]; 1xPhospho [T]	0.00120543	0.000481838	2	P26431	P26431 [754-770]	0	2317											High	0.0002767	0.0004222	2.41
[R].EANNGSSPAGSLADAMSQK.[H]	1xOxidation [M16]; 1xTMT6plex [K19]; 1xTMT6plex [N-Term]; 1xPhospho [S7(98.5)]	2.01787e-05	0.000481838	2	P52632	P52632 [122-140]	0	2389.11	128	118.6	97.3	70.3	93.5	112.5	85.5	97.1	110.1	87.2	High	0.0002767	3.674e-06	3.15
[K].SEQDQAENEGEDSAVLMER.[L]	1xOxidation [M17]; 1xTMT6plex [N-Term]	5.68989e-09	0.000481838	3	B5DFC8	B5DFC8 [530-548]	0	2382.06	61.2	52.2	74.4	77.3	49.6	107.7	148	149.4	117.1	163.1	High	0.0002767	3.002e-10	4.44
[K].DGQELSNDLDAQDPPEDMK.[Q]	1xOxidation [M18]; 1xTMT6plex [K19]; 1xTMT6plex [N-Term]	1.07898e-05	0.000481838	1	Q5RJN4	Q5RJN4 [54-72]	0	2591.22	90.3	128.3	112.1	122	42.3	121.8	87.7	105.8	84.7	105.1	High	0.0002767	1.79e-06	3.14
[K].VLGPSSSENQEGTLTDSMK.[D]	1xOxidation [M18]; 1xTMT6plex [K19]; 1xTMT6plex [N-Term]; 1xPhospho [S6(99.1)]	1.56588e-08	0.000481838	5	P19814	P19814 [266-284]	0	2534.21	101.6	76.9	70.9	50.7	36.3	86.4	151.8	150.8	151.5	123.2	High	0.0002767	9.612e-10	5.34
[R].IQTSLTSASLGSADENSMAQADDNLK.[N]	1xOxidation [M18]; 1xTMT6plex [K26]; 1xTMT6plex [N-Term]; 1xPhospho [S/T]	3.56581e-05	0.000481838	1	P49816	P49816 [991-1016]	0	3221.53											High	0.0002767	7.067e-06	3.29
[R].ASPALGSGPDGSGDSLEMSSLDR.[A]	1xOxidation [M18]; 1xTMT6plex [N-Term]; 1xPhospho [S2(100)]	5.30237e-10	0.000481838	10	Q75Q39	Q75Q39 [93-115]	0	2531.12	98	73.6	92.5	107.9	42.3	281	59.8	85.2	69.9	89.9	High	0.0002767	1.954e-11	6.85
[K].TASAQPVSSVGVLGLGTMGR.[G]	1xOxidation [M18]; 1xTMT6plex [N-Term]; 1xPhospho [T17(100)]	1.17993e-05	0.000481838	2	P07896	P07896 [290-309]	0	2213.12											High	0.0002767	1.983e-06	3.46
[K].VLGPSSSENQEGTLTDSMKDEK.[D]	1xOxidation [M18]; 2xTMT6plex [K19; K22]; 1xTMT6plex [N-Term]; 1xPhospho [S/T]	0.000174377	0.000481838	2	P19814	P19814 [266-287]	1	3135.54	84.9	81.2	58.6	51.2	35.7	131.1	134.6	155.6	133.3	133.7	High	0.0002767	4.42e-05	2.65
[K].WGDAGAEYVVESTGVFTTMEK.[A]	1xOxidation [M19]; 1xTMT6plex [K21]; 1xTMT6plex [N-Term]	1.60227e-05	0.000481838	1	P04797	P04797 [85-105]	0	2751.36											High	0.0002767	2.816e-06	3.2
[K].LSEAVTSESVSDEAITQTMGR.[C]	1xOxidation [M19]; 1xTMT6plex [N-Term]	2.61634e-09	0.000481838	2	Q5M7T9	Q5M7T9 [360-380]	0	2456.2	107.3	93	103.1	133.4	49.4	172.2	91.9	91.5	56.1	102.1	High	0.0002767	1.227e-10	4.86
[K].AMEGAGTDEK.[A]	1xOxidation [M2]; 1xTMT6plex [K10]; 1xTMT6plex [N-Term]	0.00110257	0.000481838	1	P48037	P48037 [447-456]	0	1482.75											High	0.0002767	0.0003796	2.12
[R].DMDDEESWIK.[E]	1xOxidation [M2]; 1xTMT6plex [K10]; 1xTMT6plex [N-Term]	0.0105119	0.00203864	1	P16086	P16086 [1772-1781]	0	1741.84											High	0.001113	0.005137	1.71
[K].VMIGESVDEK.[H]	1xOxidation [M2]; 1xTMT6plex [K10]; 1xTMT6plex [N-Term]	4.9795e-05	0.000481838	5	P07756	P07756 [1282-1291]	0	1580.86	171.7	170.5	162.6	129.4	171.7	54.4	25.2	44.9	35.2	34.3	High	0.0002767	1.041e-05	3.58
[K].VMIGESVDEK.[H]	1xOxidation [M2]; 1xTMT6plex [K10]; 1xTMT6plex [N-Term]; 1xPhospho [S6(100)]	0.018853	0.00269118	1	P07756	P07756 [1282-1291]	0	1660.83	156.6	197	149.3	124.5	112.6	68.8	41.7	60	40	49.5	High	0.001641	0.009802	2.29
[K].AMGLPEDLIQK.[G]	1xOxidation [M2]; 1xTMT6plex [K11]; 1xTMT6plex [N-Term]	6.27894e-06	0.000481838	10	P02692	P02692 [21-31]	0	1688.97	117.1	120.7	92.1	130.7	189.8	46	48.5	88.3	105.5	61.2	High	0.0002767	9.58e-07	3.04
[R].RMSDEFEGSFK.[G]	1xOxidation [M2]; 1xTMT6plex [K11]; 1xTMT6plex [N-Term]; 1xPhospho [S3(100)]	0.0147396	0.00203864	2	O35147	O35147 [154-164]	1	1886.88	87.3	99.2	66	103.5	146.8	73.3	113.8	103.9	96.9	109.3	High	0.001113	0.007477	2.24
[K].NMQASPAPAEK.[R]	1xOxidation [M2]; 1xTMT6plex [K11]; 1xTMT6plex [N-Term]; 1xPhospho [S5(100)]	0.0300503	0.00351491	1	Q8CGS5	Q8CGS5 [465-475]	0	1697.83											High	0.002073	0.01634	1.63
[R].VMLGETNPADSKPGTIR.[G]	1xOxidation [M2]; 1xTMT6plex [K12]; 1xTMT6plex [N-Term]; 1xPhospho [T6(100)]	3.65068e-05	0.000481838	2	P19804	P19804 [89-105]	0	2340.2	70.6	74.2	101.3	62.4	65.5	158.7	103.1	135.7	130.6	98	High	0.0002767	7.267e-06	2.5
[K].SMDSGIYLDSSYK.[M]	1xOxidation [M2]; 1xTMT6plex [K13]; 1xTMT6plex [N-Term]; 1xPhospho [S/Y]	0.00226242	0.000787149	1	P55213	P55213 [26-38]	0	2019.94	127.8	152.4	103.7	128.6	61.9	60.8	102	79.4	88.2	95.3	High	0.000435	0.0008905	2.72
[K].LMELHGEGGSSGK.[T]	1xOxidation [M2]; 1xTMT6plex [K13]; 1xTMT6plex [N-Term]; 1xPhospho [S10(99.3)]	0.00161349	0.000787149	2	P49242	P49242 [228-240]	0	1855.9											High	0.000435	0.0005963	2.73
[R].GMYDGPVFDLTTTPK.[G]	1xOxidation [M2]; 1xTMT6plex [K15]; 1xTMT6plex [N-Term]; 1xPhospho [T13(100)]	0.00230256	0.000787149	2	Q62952-2	Q62952-2 [610-624]	0	2196.07											High	0.000435	0.0009055	2.24
[K].GMSLNLEPDNVGVVVFGNDK.[L]	1xOxidation [M2]; 1xTMT6plex [K20]; 1xTMT6plex [N-Term]	0.000414927	0.000481838	1	P15999	P15999 [104-123]	0	2578.36											High	0.0002767	0.0001207	2.25
[K].DMDLIDVNEAFAPQFLAVQK.[S]	1xOxidation [M2]; 1xTMT6plex [K20]; 1xTMT6plex [N-Term]	7.23146e-06	0.000481838	1	P13437	P13437 [313-332]	0	2738.45											High	0.0002767	1.125e-06	3.13
[R].GMSADPEEYDLADLSSLPEIDK.[S]	1xOxidation [M2]; 1xTMT6plex [K22]; 1xTMT6plex [N-Term]	0.000864624	0.000481838	2	P00388	P00388 [109-130]	0	2869.41											High	0.0002767	0.0002847	3
[R].EMLLEDVGSEEEPEEDDEAPFQEK.[D]	1xOxidation [M2]; 1xTMT6plex [K24]; 1xTMT6plex [N-Term]	8.77307e-07	0.000481838	1	Q9EPJ0	Q9EPJ0 [105-128]	0	3268.5											High	0.0002767	9.943e-08	3.54
[K].YMESDGIK.[V]	1xOxidation [M2]; 1xTMT6plex [K8]; 1xTMT6plex [N-Term]	0.00269845	0.000787149	1	P07756	P07756 [120-127]	0	1416.74	199.9	159.3	173.6	151.1	160.1	21.8	25.5	42.6	30.2	36	High	0.000435	0.00109	2.82
[R].LMDDLDR.[N]	1xOxidation [M2]; 1xTMT6plex [N-Term]	0.0270566	0.00323779	1	P05964	P05964 [56-62]	0	1122.57	20.5	30.6	32.6	22.2	41.2	105.8	300.9	147.2	128.2	170.7	High	0.001926	0.01457	1.88
[R].RMETELDGLR.[Y]	1xOxidation [M2]; 1xTMT6plex [N-Term]	0.0650714	0.00566012	1	P46953	P46953 [108-117]	1	1464.77											High	0.003521	0.03723	1.6
[K].DMTSEELDDILR.[Y]	1xOxidation [M2]; 1xTMT6plex [N-Term]	8.02061e-06	0.000481838	3	P06685	P06685 [672-683]	0	1681.82											High	0.0002767	1.269e-06	3.55
[K].DMTLEGDDLILEIE.[-]	1xOxidation [M2]; 1xTMT6plex [N-Term]	0.0156788	0.00203864	4	P52873	P52873 [1165-1178]	0	1850.91											High	0.001113	0.008037	1.4
[R].DMAEEVAITR.[I]	1xOxidation [M2]; 1xTMT6plex [N-Term]	0.0937722	0.00748961	1	Q5XI78	Q5XI78 [920-929]	0	1379.7	92.7	106.8	118.2	111.7	110.8	118.6	87.7	74.1	99.6	79.8	High	0.004803	0.05511	1.42
[K].IMGTSPLQIDR.[A]	1xOxidation [M2]; 1xTMT6plex [N-Term]	0.00024415	0.000481838	1	P07756	P07756 [1075-1085]	0	1475.81											High	0.0002767	6.533e-05	2.92
[K].TMDEDIVIQQDDEIR.[L]	1xOxidation [M2]; 1xTMT6plex [N-Term]	1.51481e-06	0.000481838	1	P62489	P62489 [130-144]	0	2065	92.6	94.2	100.1	91.5	101.4	135	88.6	94.4	97.8	104.5	High	0.0002767	1.866e-07	3.86
[K].EMNLTLEPEIFPAATDSR.[Y]	1xOxidation [M2]; 1xTMT6plex [N-Term]	0.000158048	0.000481838	1	Q6AYS7	Q6AYS7 [333-350]	0	2279.14											High	0.0002767	3.944e-05	2.58
[K].AMEIAEALGR.[I]	1xOxidation [M2]; 1xTMT6plex [N-Term]	0.0715568	0.00649012	1	Q64633	Q64633 [317-326]	0	1305.7	160.3	95.2	101.7	95.9	99.8	75.6	73.8	124.1	88.6	84.9	High	0.003966	0.04129	1.5
[R].EMEAELEDER.[K]	1xOxidation [M2]; 1xTMT6plex [N-Term]	4.10625e-05	0.000481838	4	Q62812	Q62812 [1594-1603]	0	1495.68	94.3	58.6	82.6	62.8	72.9	87.4	95.8	181.7	164.1	99.9	High	0.0002767	8.357e-06	3.03
[K].AMGASQVVVIDLSASR.[L]	1xOxidation [M2]; 1xTMT6plex [N-Term]	9.11244e-10	0.000481838	3	P27867	P27867 [194-209]	0	1849.01	107.4	127.3	119.1	104.2	101.3	78.7	75.6	116.6	79.8	90	High	0.0002767	3.64e-11	5.39
[R].IMNVIGEPIDER.[G]	1xOxidation [M2]; 1xTMT6plex [N-Term]	8.72991e-06	0.000481838	5	P10719	P10719 [144-155]	0	1630.87	158.8	124.7	137	114.3	109.1	58	67.5	79.6	75.8	75.2	High	0.0002767	1.403e-06	4.05
[K].AMGASQVVVIDLSASR.[L]	1xOxidation [M2]; 1xTMT6plex [N-Term]; 1xPhospho [S]	0.000207326	0.000481838	1	P27867	P27867 [194-209]	0	1928.97											High	0.0002767	5.406e-05	2.48
[R].GMEFLAVPSSYYR.[L]	1xOxidation [M2]; 1xTMT6plex [N-Term]; 1xPhospho [S9(99.4)]	0.00417176	0.000787149	1	P32755	P32755 [285-297]	0	1844.85											High	0.000435	0.001804	2.28
[R].HMTQEVVTQYYR.[A]	1xOxidation [M2]; 1xTMT6plex [N-Term]; 1xPhospho [T3(100)]	0.000616921	0.000481838	1	D3ZSZ3	D3ZSZ3 [296-307]	0	1879.86											High	0.0002767	0.0001917	2.57
[R].KMEDDHDDDDDEEAISK.[A]	1xOxidation [M2]; 2xTMT6plex [K1; K17]; 1xTMT6plex [N-Term]	0.066403	0.00566012	1	Q63505	Q63505 [342-358]	1	2710.26											High	0.003521	0.03808	0.9
[R].LLEDGDDFSLNDALDSSNSMQTVQR.[T]	1xOxidation [M20]; 1xTMT6plex [N-Term]	1.86351e-06	0.000481838	2	Q5BJY9	Q5BJY9 [376-400]	0	3015.41											High	0.0002767	2.362e-07	3.68
[R].VPSAPGQESPVPDTESTAPMR.[N]	1xOxidation [M20]; 1xTMT6plex [N-Term]; 1xPhospho [S9(100)]	0.000448895	0.000481838	1	P34926	P34926 [1776-1796]	0	2478.14											High	0.0002767	0.000132	2.47
[R].TSPEPQREDASPAPGTTAEEAMSR.[G]	1xOxidation [M22]; 1xTMT6plex [N-Term]; 1xPhospho [T1(99.5)]	0.000115446	0.000481838	4	Q6MG49	Q6MG49 [977-1000]	1	2840.26											High	0.0002767	2.741e-05	2.95
[K].FLESGGQDGAGDNDDLDLEEALEPDMEEDDDQK.[A]	1xOxidation [M26]; 1xTMT6plex [K33]; 1xTMT6plex [N-Term]	3.77848e-12	0.000481838	6	P04785	P04785 [471-503]	0	4085.78	111.1	132.8	95.1	126.4	91.4	17.6	96.6	113.4	100.4	115.1	High	0.0002767	6.56e-14	6.71
[K].ENMDVLEELK.[I]	1xOxidation [M3]; 1xTMT6plex [K10]; 1xTMT6plex [N-Term]	0.0108748	0.00203864	1	P32755	P32755 [312-321]	0	1693.91	133.2	142.3	158.9	121.4	151.8	29.2	39.2	92.6	68.7	62.8	High	0.001113	0.005337	1.72
[K].VVMDYNNLEK.[A]	1xOxidation [M3]; 1xTMT6plex [K10]; 1xTMT6plex [N-Term]	0.000682347	0.000481838	2	P85973	P85973 [245-254]	0	1698.91	96.1	100.5	91.8	102.4	116.4	67	102.2	108.2	106.2	109	High	0.0002767	0.0002157	2.83
[R].YLMEEDEDAYK.[K]	1xOxidation [M3]; 1xTMT6plex [K11]; 1xTMT6plex [N-Term]	0.014368	0.00203864	1	P09895	P09895 [210-220]	0	1879.9	112.9	102.7	116	90.3	70	168.4	85	96.3	85.4	73.1	High	0.001113	0.007285	1.55
[K].YVMLPVADQEK.[C]	1xOxidation [M3]; 1xTMT6plex [K11]; 1xTMT6plex [N-Term]	1.09949e-05	0.000481838	1	P06866	P06866 [239-249]	0	1766.98	24.8	21.5	17.8	44.6	39.3	166.9	206.2	186.4	169.3	123.3	High	0.0002767	1.826e-06	3.19
[R].SLMSSPEDLTK.[D]	1xOxidation [M3]; 1xTMT6plex [K11]; 1xTMT6plex [N-Term]; 1xPhospho [S/T]	0.0444875	0.00400805	1	P15205	P15205 [821-831]	0	1761.87											High	0.002495	0.02486	1.34
[K].EAMEDGEIDGNK.[V]	1xOxidation [M3]; 1xTMT6plex [K12]; 1xTMT6plex [N-Term]	0.000367797	0.000481838	3	P13383	P13383 [631-642]	0	1781.86	109.5	89	94.7	81.2	94.6	111.7	107.3	90.8	103.9	117.3	High	0.0002767	0.0001051	2.35
[K].TVMGDFAQFVDK.[C]	1xOxidation [M3]; 1xTMT6plex [K12]; 1xTMT6plex [N-Term]	1.69538e-05	0.000481838	3	P02770	P02770 [570-581]	0	1831.97	73.1	64.1	64.4	63.9	63.2	104.1	167.2	130.4	132.4	137.1	High	0.0002767	3.016e-06	3.13
[K].AEMQQILQGLDK.[V]	1xOxidation [M3]; 1xTMT6plex [K12]; 1xTMT6plex [N-Term]	7.70944e-05	0.000481838	1	P20673	P20673 [58-69]	0	1848.03											High	0.0002767	1.726e-05	2.52
[K].GAMDSQFANEDAESQK.[F]	1xOxidation [M3]; 1xTMT6plex [K16]; 1xTMT6plex [N-Term]; 1xPhospho [S14(100)]	2.31417e-06	0.000481838	1	Q9EQ25	Q9EQ25 [36-51]	0	2282											High	0.0002767	3.032e-07	3.43
[K].EIMAEIYK.[N]	1xOxidation [M3]; 1xTMT6plex [K8]; 1xTMT6plex [N-Term]	0.0776999	0.00669039	1	P00787	P00787 [238-245]	0	1470.83											High	0.00408	0.04518	1.39
[R].EDMAALEKDYEEVGADSAEGDDEGEEY.[-]	1xOxidation [M3]; 1xTMT6plex [K8]; 1xTMT6plex [N-Term]	0.0701077	0.00620858	1	Q6AYZ1	Q6AYZ1 [423-449]	1	3440.47											High	0.00366	0.04025	1.42
[K].DLMPHDLAR.[A]	1xOxidation [M3]; 1xTMT6plex [N-Term]	0.00694931	0.0015069	2	Q60587	Q60587 [74-82]	0	1312.69											High	0.0008236	0.003246	1.62
[K].DLMVGDEASELR.[S]	1xOxidation [M3]; 1xTMT6plex [N-Term]	0.000199715	0.000481838	3	Q5M7U6	Q5M7U6 [54-65]	0	1579.78											High	0.0002767	5.171e-05	2.24
[K].ETMQDLNDR.[L]	1xOxidation [M3]; 1xTMT6plex [N-Term]	0.099204	0.00830747	1	Q5BJY9	Q5BJY9 [74-82]	0	1366.65	79.5	43.7	95.9	77	108.6	123.7	95.7	140.4	135.8	99.7	High	0.005096	0.05835	1.71
[R].YTMGDAPDFDR.[S]	1xOxidation [M3]; 1xTMT6plex [N-Term]	0.0106141	0.00203864	1	P08009	P08009 [33-43]	0	1532.69	98.5	74.7	148.5	94.7	149.7	124.6	58	111.6	67.4	72.3	High	0.001113	0.005207	1.75
[R].YAMGDAPDYDR.[S]	1xOxidation [M3]; 1xTMT6plex [N-Term]	0.000169548	0.000481838	4	P04905	P04905 [33-43]	0	1518.67	149.5	135.8	100.1	98.2	135.3	69.8	56.4	90	83.8	81.1	High	0.0002767	4.292e-05	3.01
[K].GTMDDISQEEGGSQGEESVSGSQR.[T]	1xOxidation [M3]; 1xTMT6plex [N-Term]	6.39831e-06	0.000481838	1	Q9Z1M9	Q9Z1M9 [945-968]	0	2715.18											High	0.0002767	9.769e-07	3.09
[R].SQMEEPPPPEPPTGPSEAEER.[L]	1xOxidation [M3]; 1xTMT6plex [N-Term]	0.000305382	0.000481838	1	Q62839	Q62839 [444-464]	0	2536.17											High	0.0002767	8.441e-05	2.01
[K].YSMGDAPDYDR.[S]	1xOxidation [M3]; 1xTMT6plex [N-Term]	0.000194189	0.000481838	5	P08010	P08010 [33-43]	0	1534.67	44.3	107.6	54.5	86.2	118.4	190.2	96.8	109.5	89.1	103.5	High	0.0002767	5.003e-05	3.14
[R].LSMTNDPLEAAR.[G]	1xOxidation [M3]; 1xTMT6plex [N-Term]; 1xPhospho [S2(99.5)]	0.0650714	0.00566012	1	P00481	P00481 [244-255]	0	1642.77	143.6	119.4	149.5	103.1	164.5	62.1	45.7	73.3	55.9	82.9	High	0.003521	0.0372	1.84
[R].TSMGGTQQQFVEGVR.[M]	1xOxidation [M3]; 1xTMT6plex [N-Term]; 1xPhospho [S2(99.5)]	2.07567e-05	0.000481838	3	Q9WU82	Q9WU82 [551-565]	0	1949.9	132.2	85.5	50.6	64.1	163.3	32.5	79.8	129.4	137.6	125	High	0.0002767	3.794e-06	4.83
[R].ALMGSPQLVAAVVR.[T]	1xOxidation [M3]; 1xTMT6plex [N-Term]; 1xPhospho [S5(100)]	2.95413e-05	0.000481838	4	Q6P0K8	Q6P0K8 [178-191]	0	1736.93											High	0.0002767	5.715e-06	3.5
[K].EWAMNVGDAK.[G]	1xOxidation [M4]; 1xTMT6plex [K10]; 1xTMT6plex [N-Term]	0.00111746	0.000481838	2	P22734	P22734 [80-89]	0	1594.83	135.3	138.7	138.5	102.7	129.6	56.6	89.1	71	65	73.6	High	0.0002767	0.0003851	2.98
[R].AGDMLEDSPK.[R]	1xOxidation [M4]; 1xTMT6plex [K10]; 1xTMT6plex [N-Term]; 1xPhospho [S8(100)]	0.00083005	0.000481838	7	Q8VHK7	Q8VHK7 [158-167]	0	1616.76	54.2	42.4	57.1	81.6	62.6	123	168.2	130.3	156.6	124.1	High	0.0002767	0.000272	3.02
[K].TLNMTTSPEEK.[R]	1xOxidation [M4]; 1xTMT6plex [K11]; 1xTMT6plex [N-Term]; 1xPhospho [S7(100)]	0.000217245	0.000481838	2	Q4V7C6	Q4V7C6 [326-336]	0	1804.88											High	0.0002767	5.713e-05	2.6
[K].DSTMEEILEGLK.[F]	1xOxidation [M4]; 1xTMT6plex [K12]; 1xTMT6plex [N-Term]	1.51428e-05	0.000481838	1	P05544	P05544 [89-100]	0	1838.98	60	41.8	61.5	65.7	73.9	247.4	111.6	125.4	105.2	107.5	High	0.0002767	2.636e-06	3.09
[K].GNSMEEILEGLK.[F]	1xOxidation [M4]; 1xTMT6plex [K12]; 1xTMT6plex [N-Term]	4.70629e-05	0.000481838	1	P09006	P09006 [91-102]	0	1793.97	85.9	74.5	65.6	57.4	84.3	56.6	193.1	121.8	111.1	149.7	High	0.0002767	9.768e-06	3.52
[R].SVPMSTVFYPSDGVATEK.[A]	1xOxidation [M4]; 1xTMT6plex [K18]; 1xTMT6plex [N-Term]	4.36515e-05	0.000481838	1	P50137	P50137 [439-456]	0	2389.24											High	0.0002767	8.925e-06	3.29
[R].EVEMDAVGK.[E]	1xOxidation [M4]; 1xTMT6plex [K9]; 1xTMT6plex [N-Term]	0.0010402	0.000481838	9	P07756	P07756 [1175-1183]	0	1451.78	167.3	175.5	167.2	136.2	180.6	44.9	22.3	38.1	34.1	33.8	High	0.0002767	0.0003548	2.82
[K].YFSMTEVDK.[L]	1xOxidation [M4]; 1xTMT6plex [K9]; 1xTMT6plex [N-Term]	0.00100801	0.000481838	4	P07824	P07824 [197-205]	0	1593.82	149.4	134.9	139.3	125	151.5	70.8	48.3	66.4	60.9	53.5	High	0.0002767	0.000341	3.57
[K].ETLMDLGTK.[A]	1xOxidation [M4]; 1xTMT6plex [K9]; 1xTMT6plex [N-Term]	0.0233417	0.00323779	2	P07756	P07756 [604-612]	0	1481.83	187.8	172.7	181.2	130.2	135.3	42.2	27.9	48.4	32.1	42.2	High	0.001926	0.01244	1.88
[R].VEFMDDTSR.[S]	1xOxidation [M4]; 1xTMT6plex [N-Term]	0.00617107	0.0015069	2	P62859	P62859 [32-40]	0	1344.63	105.2	131	91.2	91.5	104.2	108.6	87.3	104.4	94.6	82.1	High	0.0008236	0.00283	1.82
[R].TIAMDGTEGLVR.[G]	1xOxidation [M4]; 1xTMT6plex [N-Term]	0.00422811	0.000787149	1	P10719	P10719 [110-121]	0	1507.8	122.1	139.8	142.1	101.9	122	87.9	57.5	76.9	99.5	50.3	High	0.000435	0.001829	1.94
[K].RYAMGDAPDYDR.[S]	1xOxidation [M4]; 1xTMT6plex [N-Term]	6.60209e-05	0.000481838	1	P04905	P04905 [32-43]	1	1674.77	99.5	112.6	123.8	113.9	129.8	87.4	61.1	104.6	97.9	69.5	High	0.0002767	1.445e-05	3.19
[K].VAGMDVELTVEER.[N]	1xOxidation [M4]; 1xTMT6plex [N-Term]	1.5286e-05	0.000481838	3	P62260	P62260 [30-42]	0	1692.87	107.4	102.7	60.5	76.6	92.2	72.9	139.7	119.5	99.6	128.8	High	0.0002767	2.673e-06	2.72
[R].SLDMDSIIAEVR.[A]	1xOxidation [M4]; 1xTMT6plex [N-Term]	6.03808e-05	0.000481838	3	Q10758	Q10758 [253-264]	0	1593.84	99.8	78.1	121.1	92	54.2	127.3	72.5	138.4	106.1	110.6	High	0.0002767	1.302e-05	2.95
[K].LADMYGGGDD.[-]	1xOxidation [M4]; 1xTMT6plex [N-Term]	0.000324427	0.000481838	2	Q9Z1Y3	Q9Z1Y3 [897-906]	0	1258.55	89.4	76.1	67	78.1	80.5	248.7	73.5	95	96.4	95.3	High	0.0002767	9.086e-05	2.15
[R].AQDMLQEEDLIDEDDILVR.[S]	1xOxidation [M4]; 1xTMT6plex [N-Term]	0.000205397	0.000481838	1	P08649	P08649 [754-772]	0	2505.22											High	0.0002767	5.345e-05	1.92
[K].HEAMITDLEER.[L]	1xOxidation [M4]; 1xTMT6plex [N-Term]	4.60189e-06	0.000481838	2	Q62812	Q62812 [1025-1035]	0	1588.78											High	0.0002767	6.709e-07	3.49
[R].FPAMSDAYDR.[D]	1xOxidation [M4]; 1xTMT6plex [N-Term]	0.0089352	0.00203864	1	P85973	P85973 [159-168]	0	1417.66	110.9	101.1	116.8	96.4	115.7	69.5	98.1	101.2	91	99.3	High	0.001113	0.004304	1.77
[R].SPQMVSAIVR.[T]	1xOxidation [M4]; 1xTMT6plex [N-Term]; 1xPhospho [S1(100)]	9.34656e-05	0.000481838	3	Q9WU82	Q9WU82 [191-200]	0	1412.72	56.2	64.1	69.7	77.4	70.5	173.3	95.9	162.8	134.1	96.1	High	0.0002767	2.155e-05	3.41
[R].SLDMDSIIAEVR.[A]	1xOxidation [M4]; 1xTMT6plex [N-Term]; 1xPhospho [S1(100)]	0.0108748	0.00203864	1	Q10758	Q10758 [253-264]	0	1673.8											High	0.001113	0.005354	2.3
[R].RTSMGGTQQQFVEGVR.[M]	1xOxidation [M4]; 1xTMT6plex [N-Term]; 1xPhospho [S3(99.5)]	3.27629e-05	0.000481838	3	Q9WU82	Q9WU82 [550-565]	1	2106											High	0.0002767	6.417e-06	3.56
[K].TIVMGASFR.[N]	1xOxidation [M4]; 1xTMT6plex [N-Term]; 1xPhospho [S7(100)]	0.0322696	0.00377856	6	Q9EQS0	Q9EQS0 [231-239]	0	1306.64	125.3	143.3	85.9	100.5	116.2	85.5	84.3	80.9	93.5	84.5	High	0.002229	0.01763	2.16
[R].DDETMYVESK.[K]	1xOxidation [M5]; 1xTMT6plex [K10]; 1xTMT6plex [N-Term]	0.00147106	0.000787149	3	P85970	P85970 [148-157]	0	1690.82	76.2	69.1	56.7	61.2	81.5	162.8	147.1	108.6	114.9	121.9	High	0.000435	0.0005337	1.83
[R].RAGDMLEDSPK.[R]	1xOxidation [M5]; 1xTMT6plex [K11]; 1xTMT6plex [N-Term]; 1xPhospho [S9(100)]	0.0918187	0.00748961	1	Q8VHK7	Q8VHK7 [157-167]	1	1772.87											High	0.004803	0.05406	1.69
[K].TLEAMEAALALEK.[N]	1xOxidation [M5]; 1xTMT6plex [K13]; 1xTMT6plex [N-Term]	1.14761e-08	0.000481838	2	P02793	P02793 [93-105]	0	1864.05	90.3	97.9	89.9	74.6	109.7	115.8	138.9	99	71.6	112.2	High	0.0002767	6.729e-10	4.5
[R].DLDDMEDENEQLK.[Q]	1xOxidation [M5]; 1xTMT6plex [K13]; 1xTMT6plex [N-Term]	4.22378e-05	0.000481838	3	Q62627	Q62627 [305-317]	0	2067.98	64.7	78.1	95.8	74.2	88.8	109.5	137.3	107.5	119.3	124.8	High	0.0002767	8.616e-06	2.49
[R].EDATMEDIVQAAK.[D]	1xOxidation [M5]; 1xTMT6plex [K13]; 1xTMT6plex [N-Term]	0.001329	0.000481838	1	O70127	O70127 [521-533]	0	1894.98	166.4	111.6	122	131.4	112.1	47	40.1	82.1	109.6	77.7	High	0.0002767	0.0004745	2.72
[R].AYSDMTELTEEESEK.[K]	1xOxidation [M5]; 1xTMT6plex [K15]; 1xTMT6plex [N-Term]	7.01799e-05	0.000481838	2	Q66H15	Q66H15 [284-298]	0	2236.06	31.7	59.4	122.5	52.6	144.5	139.7	88.9	106.2	142.5	111.9	High	0.0002767	1.545e-05	2.92
[K].NQVAMNPTNTVFDAK.[R]	1xOxidation [M5]; 1xTMT6plex [K15]; 1xTMT6plex [N-Term]	1.06887e-05	0.000481838	2	P63018	P63018 [57-71]	0	2124.12	94.4	102.7	78.8	84.3	116.4	92.8	127.4	98.9	111.1	93.2	High	0.0002767	1.77e-06	3.14
[K].VLNNMEIGTSLYDEEGAK.[I]	1xOxidation [M5]; 1xTMT6plex [K18]; 1xTMT6plex [N-Term]	1.60304e-07	0.000481838	1	P16617	P16617 [247-264]	0	2457.26	69.7	106.7	91.5	62.5	106.4	36.6	185.2	112.1	96.3	133	High	0.0002767	1.406e-08	3.74
[K].AKPAMPQDSVPSPR.[S]	1xOxidation [M5]; 1xTMT6plex [K2]; 1xTMT6plex [N-Term]; 1xPhospho [S12(100)]	0.00192322	0.000787149	3	P16638	P16638 [469-482]	0	2035.04											High	0.000435	0.0007336	2.35
[truncated: 2,814 more rows]

## Sheet: Table S4
Table S4. Differentially expressed proteins list
[truncated: 303 more rows]

## Sheet: Tables S5
Tables S5. Pyruvate kinase (PKM) peptides
	: phospho peptide
[truncated: 70 more rows]
